# Supplementary material for: Genomic region associated with run timing has similar haplotypes and phenotypic effects across three lineages of Chinook salmon
Source: Evol Appl. 2021 Sep 1;14(9):2273–85. doi: 10.1111/eva.13290 (PMC8477596; doi:10.1111/eva.13290)
Supplement: Supplementary file 13 — Table S1 [file EVA-14-2273-s015.csv]

Marker# this study	Marker# Koch&Narum2020	Assay	A1	A2	FWD Primer	Rev Primer	A1-Probe	A2-Probe	Chi6 GCA_002831465.1 chromosome	Chi6 GCA_002831465.1 snp coordinate	Koop GCA_002872995.1 chromosome	Koop GCA_002872995.1 snp coordinate	Gene	Source	Spacer
1	2	Ots28_11023212	A	G	AGAAAGCCATCATCATGAGACC	TTCTGACCATTTTTGTTTGTTTGT	AACGTGACACAAT	AACGTGACACGAT	Ots28	11023212	Ots28	12231157	greb1L	Narum, S. R., Di Genova, A., Micheletti, S. J., & Maass, A. (2018). Genomic variation underlying complex life-history traits revealed by genome sequencing in Chinook salmon. Proc. R. Soc. B, 285(1883), 20180935.
2	3	Ots28_11025336	A	C	TGCAATATAGAACAAATCCGAAAA	ATGTATGTGAAGCCAAGGGTTATT	CAATGAAGTTAATTTAATTGG	CAATGAAGTTCATTTAATTGG	Ots28	11025336	Ots28	12233225	greb1L	Narum, S. R., Di Genova, A., Micheletti, S. J., & Maass, A. (2018). Genomic variation underlying complex life-history traits revealed by genome sequencing in Chinook salmon. Proc. R. Soc. B, 285(1883), 20180935.
3	4	Ots28_11033282	G	A	GGCTTTCTGATGATCTTGAACTTT	TAGGGACTTCCTCTCTCTCACACT	TAAAAATGGTTGATATGTA	TAAAAATGATTGATATGTA	Ots28	11033282	Ots28	12241662	greb1L	Narum, S. R., Di Genova, A., Micheletti, S. J., & Maass, A. (2018). Genomic variation underlying complex life-history traits revealed by genome sequencing in Chinook salmon. Proc. R. Soc. B, 285(1883), 20180935.
4	6	Ots28_11062192	C	G	AGATGATATGGATTTGCTGTGTGT	TCTTTCTCTGATCGTTATGTTCAA	TTCTCAAGTCCTACTCAACTG	TTCTCAAGTCGTACTCAACTG	Ots28	11062192	Ots28	12266158	greb1L	Narum, S. R., Di Genova, A., Micheletti, S. J., & Maass, A. (2018). Genomic variation underlying complex life-history traits revealed by genome sequencing in Chinook salmon. Proc. R. Soc. B, 285(1883), 20180935.
5	7	Ots28_11070757	A	G	TTTTGGAACCCTTTTTACTACGAG	CCCTCTCCTCTGCTATACTGATGT	ACCCATGAATAAGGACGAGAG	ACCCATGAATGAGGACGAGAG	Ots28	11070757	Ots28	12274804	greb1L	Narum, S. R., Di Genova, A., Micheletti, S. J., & Maass, A. (2018). Genomic variation underlying complex life-history traits revealed by genome sequencing in Chinook salmon. Proc. R. Soc. B, 285(1883), 20180935.
6	8	Ots28_11071377	T	C	ATTTGCTGTGTGTGGAGTGAAT	CCTCCAAGAGCATCTGTCACTAC	CATCTTAGCCTCTCTGACCCC	CATCTTAGCCCCTCTGACCCC	Ots28	11071377	Ots28	12275402	intergenic	Narum, S. R., Di Genova, A., Micheletti, S. J., & Maass, A. (2018). Genomic variation underlying complex life-history traits revealed by genome sequencing in Chinook salmon. Proc. R. Soc. B, 285(1883), 20180935.
7	9	Ots28_11072994	C	T	GGGAGACTTAAAACAACCTCAAAA	ACTGTTGAATAGAAGGTTGCAGGT	CCATATGTCGCTTGT	CCATATGTCGTTTGT	Ots28	11072994	Ots28	12277000	intergenic	Narum, S. R., Di Genova, A., Micheletti, S. J., & Maass, A. (2018). Genomic variation underlying complex life-history traits revealed by genome sequencing in Chinook salmon. Proc. R. Soc. B, 285(1883), 20180935.
8	10	Ots28_11073102	T	A	GGTGAGCCATTCATAACAATCTT	TCTCTTGAATGATCCAGGATAACA	ACATTACTTTTCAAAAATATT	ACATTACTTTACAAAAATATT	Ots28	11073102	Ots28	12277108	intergenic	Narum, S. R., Di Genova, A., Micheletti, S. J., & Maass, A. (2018). Genomic variation underlying complex life-history traits revealed by genome sequencing in Chinook salmon. Proc. R. Soc. B, 285(1883), 20180935.
9	11	Ots28_11073668	T	A	CCTAAGAGGAGACGAGCATTACAG	CGAGTGGTCATATGTTGATTTACC	TACAGTTTCCTGTCTGA	TACAGTTTCCAGTCTGA	Ots28	11073668	Ots28	12277674	intergenic	Narum, S. R., Di Genova, A., Micheletti, S. J., & Maass, A. (2018). Genomic variation underlying complex life-history traits revealed by genome sequencing in Chinook salmon. Proc. R. Soc. B, 285(1883), 20180935.
10	12	Ots28_11075348	G	A	CATTTCAAAATTAGGAGGTTAGGG	ACAGGCCACAGCTCTCATCT	GTGTGAAAGGGGAGAAGGGCT	GTGTGAAAGGAGAGAAGGGCT	Ots28	11075348	Ots28	12279292	intergenic	Narum, S. R., Di Genova, A., Micheletti, S. J., & Maass, A. (2018). Genomic variation underlying complex life-history traits revealed by genome sequencing in Chinook salmon. Proc. R. Soc. B, 285(1883), 20180935.
11	13	Ots28_11075712	C	T	GCTTAAACAGCTGCTATTAGGACA	ATTAGAGCTGGCAACAAATCCTTA	GAAAACTCTGCCCTG	GAAAACTCTGTCCTG	Ots28	11075712	Ots28	12279656	intergenic	Narum, S. R., Di Genova, A., Micheletti, S. J., & Maass, A. (2018). Genomic variation underlying complex life-history traits revealed by genome sequencing in Chinook salmon. Proc. R. Soc. B, 285(1883), 20180935.
12	14	Ots28_11077016	C	T	AAAATATGTGCAACATCCAATGTC	ATTAGCTTCAGCCAGCTTGTGT	GTCAAACCAACTTTGCCAAGG	GTCAAACCAATTTTGCCAAGG	Ots28	11076976	Ots28	12280918	intergenic	Narum, S. R., Di Genova, A., Micheletti, S. J., & Maass, A. (2018). Genomic variation underlying complex life-history traits revealed by genome sequencing in Chinook salmon. Proc. R. Soc. B, 285(1883), 20180935.
13	15	Ots28_11077172	G	A	GTTTTGCCAGAGAGAATGTACAAA	GCTAGTCCAATGCTCTAACCACTA	ACACACACAAGAGACACCCAC	ACACACACAAAAGACACCCAC	Ots28	11077172	Ots28	12281112	intergenic	Narum, S. R., Di Genova, A., Micheletti, S. J., & Maass, A. (2018). Genomic variation underlying complex life-history traits revealed by genome sequencing in Chinook salmon. Proc. R. Soc. B, 285(1883), 20180935.
14	16	Ots28_11077576	A	G	TGTGCGGAATTACTGATAATTGAC	AGCAGTGTTGTAAAATGCAGAGC	GAAGGCCAAATAAAATTG	GAAGGCCGAATAAAATTG	Ots28	11077576	Ots28	12281512	intergenic	Narum, S. R., Di Genova, A., Micheletti, S. J., & Maass, A. (2018). Genomic variation underlying complex life-history traits revealed by genome sequencing in Chinook salmon. Proc. R. Soc. B, 285(1883), 20180935.
15	18	Ots28_11095755	A	T	CCAATGGTGATTTTAGAACCATTAC	TGCTGTTGATCCATACTCTGTTTT	AGAGTTGAATGGC	AGTGTTGAATGGC	Ots28	11095755	Ots28	12299996	intergenic	Narum, S. R., Di Genova, A., Micheletti, S. J., & Maass, A. (2018). Genomic variation underlying complex life-history traits revealed by genome sequencing in Chinook salmon. Proc. R. Soc. B, 285(1883), 20180935.
16	19	Ots28_11143508	G	A	ACCTTTTAGCCAGTGACAACATTT	CTATCGTCGAGAGTTTCTTGCAT	TTCACGTACGGCCCAT	TTCACATACGGCCCAT	Ots28	11143508	Ots28	12341541	intergenic	Narum, S. R., Di Genova, A., Micheletti, S. J., & Maass, A. (2018). Genomic variation underlying complex life-history traits revealed by genome sequencing in Chinook salmon. Proc. R. Soc. B, 285(1883), 20180935.
17	21	Ots28_11160599	G	T	GTGCATATTTTACGTGGTTGAAGT	AAATTCATATGGGTGAAATGGAAT	CTCTCTGCTTGCGTT	CTCTCTGCTTTCGTT	Ots28	11160599	Ots28	12359222	rock1	Narum, S. R., Di Genova, A., Micheletti, S. J., & Maass, A. (2018). Genomic variation underlying complex life-history traits revealed by genome sequencing in Chinook salmon. Proc. R. Soc. B, 285(1883), 20180935.
18	22	Ots28_11164637	C	A	TGATTTGACTTTTTGTGGTGTTTT	AAGAGAGCAAAAACAGATTGGAAC	CTGGCGGGGTCTGGG	CTGGCGGGGTATGGG	Ots28	11164637	Ots28	12363212	rock1	Narum, S. R., Di Genova, A., Micheletti, S. J., & Maass, A. (2018). Genomic variation underlying complex life-history traits revealed by genome sequencing in Chinook salmon. Proc. R. Soc. B, 285(1883), 20180935.
19	23	Ots28_11186543	A	T	GGCTTGCCTTTAGATAGAATCTTG	TTTGTTTTTGGACTTGTGAGATTT	AAAGCTGATTAAAAA	AAAGCTGATTTAAAA	Ots28	11186543	Ots28	12385919	rock1	Narum, S. R., Di Genova, A., Micheletti, S. J., & Maass, A. (2018). Genomic variation underlying complex life-history traits revealed by genome sequencing in Chinook salmon. Proc. R. Soc. B, 285(1883), 20180935.
20	24	Ots28_11201129	T	G	TGCGAGATTTATCTACTTGTCCAG	TTAGCAATTGCGTACAAAACTACC	ACTGAAGGAATTTAAC	ACTGAAGGAAGTTAAC	Ots28	11201129	Ots28	12400459	rock1	Narum, S. R., Di Genova, A., Micheletti, S. J., & Maass, A. (2018). Genomic variation underlying complex life-history traits revealed by genome sequencing in Chinook salmon. Proc. R. Soc. B, 285(1883), 20180935.
21	25	Ots28_11202190	T	C	GCTAAATGTAAATCGAGTGGCTGT	TAGAACACTGAGAGGACCCATGTA	CAAAAGTCTGTATTTTCAAAA	CAAAAGTCTGCATTTTCAAAA	Ots28	11202190	Ots28	12401520	rock1	Narum, S. R., Di Genova, A., Micheletti, S. J., & Maass, A. (2018). Genomic variation underlying complex life-history traits revealed by genome sequencing in Chinook salmon. Proc. R. Soc. B, 285(1883), 20180935.
22	27	Ots28_11202400	C	T	CCCTCCAAAAAGAAAACATTTGAT	AACCAGTGTTTGATTAGCCAATTT	GACACACTCACGA	GACACACTCATGA	Ots28	11202400	Ots28	12401729	rock1	Narum, S. R., Di Genova, A., Micheletti, S. J., & Maass, A. (2018). Genomic variation underlying complex life-history traits revealed by genome sequencing in Chinook salmon. Proc. R. Soc. B, 285(1883), 20180935.
23	28	Ots28_11202863	C	A	GAGGATGGATGAGACTTTTCAGAT	CTTCATATAAACCCGGTAAAGAGC	ATAAAAAATTCTGCGTGAATG	ATAAAAAATTATGCGTGAATG	Ots28	11202863	Ots28	12402193	rock1	Narum, S. R., Di Genova, A., Micheletti, S. J., & Maass, A. (2018). Genomic variation underlying complex life-history traits revealed by genome sequencing in Chinook salmon. Proc. R. Soc. B, 285(1883), 20180935.
24	29	Ots28_11205423	A	G	TTAAATCACCCAGAGCTTGTTAGA	TTGTGGTTGTTATCTAGGTCAGGT	CCTGCACACATGTCAAACCG	CCTGCACACGTGTCAAACCG	Ots28	11205423	Ots28	12404734	rock1	Narum, S. R., Di Genova, A., Micheletti, S. J., & Maass, A. (2018). Genomic variation underlying complex life-history traits revealed by genome sequencing in Chinook salmon. Proc. R. Soc. B, 285(1883), 20180935.
25	30	Ots28_11205993	C	T	GCTGCTATTTCCGACCTTACAATA	TTCTGGTGAGTGTTTTGTCTTGAT	GCTATTAAAAGG	GTTATTAAAAGG	Ots28	11205993	Ots28	12405298	rock1	Narum, S. R., Di Genova, A., Micheletti, S. J., & Maass, A. (2018). Genomic variation underlying complex life-history traits revealed by genome sequencing in Chinook salmon. Proc. R. Soc. B, 285(1883), 20180935.
26	31	Ots28_11206740	T	C	ACTTTGAGGACTTACTCCTGTCCT	GATCATCATCTTGTCTTTCTCCAG	CCTTCCCTCCTAGGGCAACGT	CCTTCCCTCCCAGGGCAACGT	Ots28	11206740	Ots28	12406045	rock1	Narum, S. R., Di Genova, A., Micheletti, S. J., & Maass, A. (2018). Genomic variation underlying complex life-history traits revealed by genome sequencing in Chinook salmon. Proc. R. Soc. B, 285(1883), 20180935.
27	32	Ots28_11207428	T	G	TATACCTTTGTAGCATCCCTCTCC	GTCAAACGCTGTCCACTTTATATG	GTTGGGAGCGTCCCAAAATGG	GTTGGGAGCGGCCCAAAATGG	Ots28	11207428	Ots28	12406663	rock1	Narum, S. R., Di Genova, A., Micheletti, S. J., & Maass, A. (2018). Genomic variation underlying complex life-history traits revealed by genome sequencing in Chinook salmon. Proc. R. Soc. B, 285(1883), 20180935.
28	33	Ots28_11210919	C	T	AGTGCTCCATGCTGGAGTTT	AGCCTCTCCTTCTGCTTCATC	GACCTCAAGCAGTCAG	GACCTTAAGCAGTCAG	Ots28	11210919	Ots28		rock1	Narum, S. R., Di Genova, A., Micheletti, S. J., & Maass, A. (2018). Genomic variation underlying complex life-history traits revealed by genome sequencing in Chinook salmon. Proc. R. Soc. B, 285(1883), 20180935.
