# Supplementary material for: Genomic region associated with run timing has similar haplotypes and phenotypic effects across three lineages of Chinook salmon
Source: Evol Appl. 2021 Sep 1;14(9):2273–85. doi: 10.1111/eva.13290 (PMC8477596; doi:10.1111/eva.13290)
Supplement: Supplementary file 14 — Table S2 [file EVA-14-2273-s010.xlsx]

## Sheet: Sheet1
	Management Period	Genetic Stock	Hatchery (adipose clipped)	Hatchery (non-clipped)	Wild	Total	% of Run by Period
	Spring	02_WCASSP	15	1		16	0.00892857
		04_WILLAM	4			4	0.00223214
		06_KLICKR	7			7	0.00390625
		07_DESCSP	45	1	15	61	0.0340402
		08_JOHNDR			7	7	0.00390625
		09_YAKIMA	67	4	45	116	0.0647321
		10_UCOLSP	158	60	76	294	0.164062
		11_TUCANO		7	2	9	0.00502232
		12_HELLSC	323	41	88	452	0.252232
		13_SFSALM	64	25	27	116	0.0647321
		15_MFSALM			10	10	0.00558036
		16_UPSALM	98	6	27	131	0.0731027
		18_UCOLSF	288	14	149	451	0.251674
		19_SRFALL	2		4	6	0.00334821
		20_BONPOOLSP	94	7		101	0.0563616
		21_UMATILLASP	9	2		11	0.00613839
		NA			2	2	0.00111607
	Spring Total		1174	168	452	1794
	Summer	02_WCASSP	1			1	0.00124378
		04_WILLAM	1	1		2	0.00248756
		06_KLICKR	2			2	0.00248756
		07_DESCSP	3			3	0.00373134
		09_YAKIMA	1			1	0.00124378
		10_UCOLSP		2	1	3	0.00373134
		12_HELLSC	2	2		4	0.00497512
		13_SFSALM	7	1	2	10	0.0124378
		15_MFSALM			1	1	0.00124378
		16_UPSALM	2	1		3	0.00373134
		18_UCOLSF	503	28	225	756	0.940299
		19_SRFALL	4	1	12	17	0.0211443
		NA	1			1	0.00124378
	Summer Total		527	36	241	804
	Fall	01_YOUNGS			2	2	0.000784006
		03_WCASFA	2		5	7	0.00274402
		04_WILLAM			1	1	0.000392003
		05_SPCRTU	182	14	15	211	0.0827127
		17_DESCFA	1	1	39	41	0.0160721
		18_UCOLSF	189	139	1306	1634	0.640533
		19_SRFALL	120	135	217	472	0.185025
		22_BONPOOLFA	149	27		176	0.0689926
		23_UMATILLAFA	6	1		7	0.00274402
	Fall Total		649	317	1585	2551
	Totals		2350	521	2278	5149
