# Supplementary material for: Genomic region associated with run timing has similar haplotypes and phenotypic effects across three lineages of Chinook salmon
Source: Evol Appl. 2021 Sep 1;14(9):2273–85. doi: 10.1111/eva.13290 (PMC8477596; doi:10.1111/eva.13290)
Supplement: Supplementary file 15 — File S1 [file EVA-14-2273-s011.xlsx]

## Sheet: MLM-passage
SNP	Chromosome	Position	P.value	maf	nobs	Rsquare.of.Model.without.SNP	Rsquare.of.Model.with.SNP	FDR_Adjusted_P-values	effect	delta Rsquare
Ots28_11023212	16	11023212	3.00278e-69	0.0947832	1361	0.170901	0.384004	8.18256e-68	-14.3352	0.213104	1
Ots28_11025336	16	11025336	4.45119e-68	0.0958854	1361	0.170901	0.37987	1.03967e-66	-14.1594	0.20897	2
Ots28_11033282	16	11033282	3.00233e-70	0.095518	1361	0.170901	0.387549	9.81761e-69	-14.4151	0.216648	3
Ots28_11062192	16	11062192	8.20191e-70	0.118295	1361	0.170901	0.386	2.43821e-68	-13.1812	0.2151	4
Ots28_11070757		100% linked to 14									5
Ots28_11071377		100% linked to 14									6
Ots28_11072994		100% linked to 14									7
Ots28_11073102		100% linked to 14									8
Ots28_11073668		100% linked to 14									9
Ots28_11075348		100% linked to 14									10
Ots28_11075712		100% linked to 14									11
Ots28_11077016		100% linked to 14									12
Ots28_11077172		100% linked to 14									13
Ots28_11077576	16	11077576	4.21484e-89	0.108376	1361	0.170901	0.45669	1.53139e-87	-15.7572	0.285789	14
Ots28_11095755	16	11095755	2.95084e-106	0.152461	1361	0.170901	0.523608	9.64924e-104	-15.3907	0.352707	15
Ots28_11143508	16	11143508	1.30789e-105	0.151727	1361	0.170901	0.521014	2.13841e-103	-15.3238	0.350113	16
Ots28_11160599	16	11160599	5.60483e-103	0.1554	1361	0.170901	0.510513	6.10927e-101	-14.9319	0.339612	17
Ots28_11164637	16	11164637	1.00321e-102	0.156135	1361	0.170901	0.509509	8.20127e-101	-14.849	0.338609	18
Ots28_11186543	16	11186543	4.14195e-68	0.252388	1361	0.170901	0.37998	1.03967e-66	-9.47569	0.20908	19
Ots28_11201129	16	11201129	3.89248e-97	0.166789	1361	0.170901	0.487542	2.54568e-95	-13.9058	0.316642	20
Ots28_11202190	16	11202190	2.13808e-91	0.164217	1361	0.170901	0.465415	8.73939e-90	-13.5694	0.294515	21
Ots28_11202400	16	11202400	1.02314e-53	0.303821	1361	0.170901	0.330501	2.23044e-52	-7.90853	0.159601	22
Ots28_11202863	16	11202863	0.00233178	0.0525349	1361	0.170901	0.176602	0.0317705	3.07118	0.00570099	23
Ots28_11205423	16	11205423	1.11208e-91	0.16385	1361	0.170901	0.4665	5.19499e-90	-13.5523	0.295599	24
Ots28_11205993	16	11205993	6.13322e-39	0.346069	1361	0.170901	0.28221	1.25348e-37	-6.37664	0.111309	25
Ots28_11206740	16	11206740	1.04985e-92	0.166054	1361	0.170901	0.470423	5.72169e-91	-13.6499	0.299522	26
Ots28_11207428	16	11207428	3.97983e-05	0.101029	1361	0.170901	0.181314	0.00068495	3.11531	0.0104131	27
Ots28_11210919	16	11210919	7.08353e-28	0.497061	1361	0.170901	0.247676	1.36254e-26	-5.18486	0.0767756	28
Ots_crRAD23631_48	25	68018794	1	0	1361	NA	NA	1	NA
Ots_crRAD26081_28	5	34	1	0	1361	NA	NA	1	NA
Ots_Myc_366	27	29700449	1	0	1361	NA	NA	1	NA
Ots_RAS1	17	36275840	1	0	1361	NA	NA	1	NA
Ots_RFC2_558	2	27438208	1	0	1361	NA	NA	1	NA
Ots_u07_64_221	31	57998143	1	0	1361	NA	NA	1	NA
Ots7_53291035	2	53291035	3.54868e-05	0.00881705	1361	0.170901	0.181449	0.000644677	-9.96266
Ots_unk526	27	29699840	0.000128474	0.18773	1361	0.170901	0.179939	0.00210056	2.9903
Ots17_885364	29	885364	0.000202387	0.0532697	1361	0.170901	0.179409	0.00315146	-3.98922
Ots33_19359879	18	19359879	0.000323692	0.00404115	1361	0.170901	0.178864	0.00481124	-13.0324
Ots4_42378741	11	42378741	0.0020078	0.0907421	1361	0.170901	0.176771	0.0285456	-2.50321
Ots7_54212944	2	54212944	0.0027693	0.00918442	1361	0.170901	0.176408	0.0362225	-7.41594
Ots_myoD_364	25	7299784	0.00315582	0.0929464	1361	0.170901	0.17626	0.0396905	-2.77303
Ots_crRAD11620_55	2	43120003	0.00344028	0.480529	1361	0.170901	0.176163	0.0416656	1.33169
Ots_99550_204	5	19	0.00445782	0.0246143	1361	0.170901	0.175873	0.052061	4.46171
Ots_107074_284	21	16750220	0.00518102	0.0260838	1361	0.170901	0.175705	0.0584204	-4.02353
Ots_brp16_64	26	4383923	0.00627953	0.159809	1361	0.170901	0.175491	0.0684469	1.7394
Ots_u07_53_133	5	5	0.00706786	0.0815577	1361	0.170901	0.17536	0.0735216	-2.29011
Ots7_51409415	2	51409415	0.00719478	0.0202057	1361	0.170901	0.175341	0.0735216	-4.39694
Ots_U2567_104	26	68622537	0.00776823	0.118663	1361	0.170901	0.175256	0.0769761	-2.29046
Ots_EndoRB1_486	16	8187490	0.00896444	0.0514328	1361	0.170901	0.175098	0.0862168	-3.03753
Ots30_17330452	28	17330452	0.0130141	0.0275533	1361	0.170901	0.17469	0.121589	-3.39135
Ots_128757_61R	5	15	0.0224411	0.108376	1361	0.170901	0.174101	0.20384	2.0678
Ots4_64978818	11	64978818	0.0265246	0.0139603	1361	0.170901	0.173923	0.23442	-4.22654
Ots_crRAD34397_33	31	60161043	0.0292096	0.0198384	1361	0.170901	0.173821	0.251357	-3.76785
Ots_trnau1ap_86	16	17646942	0.034211	0.0337987	1361	0.170901	0.173654	0.286846	-2.8857
Ots_myo1a_384	8	39283854	0.0351625	0.0591477	1361	0.170901	0.173625	0.287453	-2.00209
Ots_mapK_3__309	2	5480042	0.0387985	0.349008	1361	0.170901	0.173522	0.309441	-1.00263
Ots_101119_381	32	58361347	0.042066	0.00404115	1361	0.170901	0.173438	0.322229	-7.47436
Ots_CD59_2	17	9312796	0.0423726	0.429096	1361	0.170901	0.17343	0.322229	1.49167
Ots_u07_18_378	28	6130660	0.0525662	0.119765	1361	0.170901	0.173207	0.385774	1.68882
Ots_Hsp90a	24	30105519	0.0530881	0.0360029	1361	0.170901	0.173197	0.385774	2.64204
Ots_DDX5_171	34	5948580	0.0559335	0.132256	1361	0.170901	0.173144	0.397326	1.27072
Ots9_16115048	19	16115048	0.057108	0.031227	1361	0.170901	0.173122	0.397326	2.52998
Ots_crRAD46751_42	5	20	0.0612652	0.0675974	1361	0.170901	0.173051	0.417369	1.96151
Ots_Cath_D141	5	8	0.0682038	0.0143277	1361	0.170901	0.172942	0.451999	-3.58129
Ots_102801_308	12	19971476	0.0699271	0.214181	1361	0.170901	0.172917	0.451999	1.01626
Ots_cox1_241	15	30421258	0.0704953	0.183688	1361	0.170901	0.172909	0.451999	1.39831
Ots_105105_613	2	63322755	0.0771144	0.398971	1361	0.170901	0.172818	0.479503	-0.826193
Ots_129170_683	29	11485501	0.0779423	0.0220426	1361	0.170901	0.172808	0.479503	-2.90301
Ots_TGFB	18	29760263	0.0791841	0.0635562	1361	0.170901	0.172792	0.479503	-1.86131
Ots_94903_99R	9	35539172	0.0808084	0.464732	1361	0.170901	0.172772	0.480443	-1.23839
Ots_SL	5	17	0.0840056	0.0271859	1361	0.170901	0.172733	0.490533	-2.60613
Ots_108007_208	14	4971142	0.0898128	0.0756796	1361	0.170901	0.172667	0.515242	-1.51053
Ots_Est1363	8	8292351	0.0937163	0.0606172	1361	0.170901	0.172625	0.527656	-1.63761
Ots17_22360456	29	22360456	0.095204	0.100294	1361	0.170901	0.172609	0.527656	-1.24768
Ots_crRAD76512_28	21	32328258	0.0991991	0.387583	1361	0.170901	0.172569	0.540635	0.762233
Ots_109693_392	26	7402550	0.103098	0.0437179	1361	0.170901	0.172531	0.552675	2.02679
Ots_u4_92	23	49324631	0.107979	0.0268185	1361	0.170901	0.172486	0.569502	-2.38997
Ots_GH2	5	30	0.110722	0.0407788	1361	0.170901	0.172462	0.574699	-1.98447
Ots_PEMT	3	15921271	0.11982	0.109846	1361	0.170901	0.172385	0.611612	-1.39034
Ots_100884_287	19	34802127	0.121574	0.20169	1361	0.170901	0.172371	0.611612	-1.19407
Ots_IsoT	15	9121489	0.125902	0.157972	1361	0.170901	0.172338	0.615183	1.16729
Ots_103041_52	31	55669454	0.126047	0.183321	1361	0.170901	0.172337	0.615183	-1.19547
Ots_105401_325	11	12543170	0.131153	0.11058	1361	0.170901	0.172299	0.629284	-1.11595
Ots29_18791740	10	18791748	0.132785	0.466936	1361	0.170901	0.172287	0.629284	0.680726
Ots_129458_451	25	11080640	0.136799	0.142542	1361	0.170901	0.172259	0.634735	0.993131
Ots_crRAD73823_60	9	53325628	0.138225	0.251653	1361	0.170901	0.172249	0.634735	-1.08585
Ots_u1008_108	19	62354402	0.144495	0.0745775	1361	0.170901	0.172207	0.634735	-1.44279
Ots_unk1104_38	33	21291286	0.1452	0.470977	1361	0.170901	0.172202	0.634735	1.0232
Ots_OTALDBINT1_SNP1	5	26	0.147769	0.128215	1361	0.170901	0.172186	0.634735	-1.20678
Ots_MHC2	5	27	0.14903	0.303086	1361	0.170901	0.172178	0.634735	-0.709994
Ots1_72858599	25	72858599	0.149459	0.092579	1361	0.170901	0.172175	0.634735	1.11555
Ots_U2362_330	9	14699971	0.152998	0.491918	1361	0.170901	0.172153	0.634735	0.655781
Ots4_40942276	11	40942276	0.155638	0.117193	1361	0.170901	0.172137	0.634735	-1.01943
Ots5_44795073	23	44795073	0.158676	0.493387	1361	0.170901	0.172119	0.634735	-0.63677
Ots_redd1_187	25	9939318	0.160486	0.308964	1361	0.170901	0.172109	0.634735	0.986155
Ots_106747_239	3	17321046	0.161374	0.440852	1361	0.170901	0.172104	0.634735	-1.02151
Ots_crRAD78968_46	32	23276932	0.161403	0.0124908	1361	0.170901	0.172104	0.634735	2.98801
Ots11_32468959	5	10	0.163581	0.213813	1361	0.170901	0.172091	0.634735	0.770228
Ots_131906_141	5	28	0.164988	0.0532697	1361	0.170901	0.172083	0.634735	1.55733
Ots_HMGB1_73	23	27531907	0.164992	0.154298	1361	0.170901	0.172083	0.634735	-0.89761
Ots_127760_569	25	65444532	0.169381	0.355621	1361	0.170901	0.172059	0.644042	-0.974526
Ots_108820_336	16	10815622	0.173752	0.438648	1361	0.170901	0.172036	0.653068	-0.945717
Ots_Ikaros_250	25	45385098	0.190918	0.0686995	1361	0.170901	0.17195	0.702508	1.38604
Ots_GST_375	13	18672650	0.191203	0.000367377	1361	0.170901	0.171949	0.702508	-15.8553
Ots_sept9_78	34	9390357	0.195264	0.0360029	1361	0.170901	0.17193	0.709459	1.66357
Ots_CHI06105101_18523	5	11	0.201648	0.149522	1361	0.170901	0.171901	0.717665	0.829942
Ots7_53631522	2	53631522	0.201939	0.00110213	1361	0.170901	0.171899	0.717665	-8.94239
Ots_NOD1	15	23568768	0.208048	0.307127	1361	0.170901	0.171873	0.717665	-0.895667
Ots_ARNT	6	24857375	0.208788	0.240632	1361	0.170901	0.17187	0.717665	0.95668
Ots_pigh_105	24	35641063	0.21065	0.479427	1361	0.170901	0.171862	0.717665	0.878463
Ots_113457_40R	6	9447490	0.211494	0.107641	1361	0.170901	0.171858	0.717665	-1.11837
Ots_117432_409	10	10328032	0.214753	0.282513	1361	0.170901	0.171845	0.717665	-0.887165
Ots_CHI06048618_5222	2	38043969	0.218012	0.337252	1361	0.170901	0.171831	0.717665	-0.588596
Ots_unk9480_51	23	58885154	0.224626	0.150257	1361	0.170901	0.171805	0.717665	-1.00181
Ots_crRAD47297_55	15	4878508	0.224848	0.135929	1361	0.170901	0.171804	0.717665	0.807969
Ots_107607_315	9	36761804	0.227056	0.0242469	1361	0.170901	0.171796	0.717665	1.92004
Ots_crRAD255_59	28	40093591	0.228998	0.47061	1361	0.170901	0.171788	0.717665	-0.824826
Ots_111681_657	23	8539947	0.231571	0.0841293	1361	0.170901	0.171778	0.717665	1.00995
Ots_Est740	14	39254576	0.231621	0.444526	1361	0.170901	0.171778	0.717665	0.814085
Ots_117259_271	27	11458685	0.231786	0.0503306	1361	0.170901	0.171778	0.717665	-1.22432
Ots_118938_325	8	43610834	0.232638	0.284717	1361	0.170901	0.171774	0.717665	0.615994
Ots_unk1832_39	5	24	0.237774	0.452608	1361	0.170901	0.171755	0.721532	0.80506
Ots_TAPBP	28	34770823	0.238304	0.369214	1361	0.170901	0.171754	0.721532	0.82381
Ots_GnRH_271	9	65660176	0.241309	0.0209405	1361	0.170901	0.171743	0.72156	1.98406
Ots_96222_525	10	12489280	0.245618	0.0576782	1361	0.170901	0.171727	0.72156	-1.16397
Ots_txnip_321	33	13146728	0.248063	0.12601	1361	0.170901	0.171719	0.72156	-0.972897
Ots_U212_158	4	14522192	0.248372	0.132256	1361	0.170901	0.171718	0.72156	0.973998
Ots_mapKpr_151	2	5460143	0.250605	0.288758	1361	0.170901	0.17171	0.72156	0.81015
Ots_crRAD44588_67	14	25774788	0.252553	0.120867	1361	0.170901	0.171704	0.72156	1.00363
Ots_crRAD24807_74	11	36172590	0.25376	0.117193	1361	0.170901	0.171699	0.72156	-0.984513
Ots_107285_93	11	5852987	0.261744	0.0209405	1361	0.170901	0.171673	0.727228	-1.7971
Ots30_17330688	28	17330706	0.263297	0.219324	1361	0.170901	0.171668	0.727228	0.613017
Ots_P450	15	65154384	0.264453	0.0495959	1361	0.170901	0.171664	0.727228	1.23461
Ots_Prl2	25	40924770	0.264649	0.25496	1361	0.170901	0.171664	0.727228	0.816848
Ots_96500_180	11	45636897	0.270549	0.417708	1361	0.170901	0.171645	0.737245	-0.755598
Ots22_32650802	7	32650802	0.283235	0.495959	1361	0.170901	0.171607	0.758687	0.487542
Ots_nelfd_163	32	31069128	0.284154	0.0161646	1361	0.170901	0.171604	0.758687	-1.99805
Ots_crRAD92420_25	24	6695198	0.285656	0.0231447	1361	0.170901	0.1716	0.758687	-1.70991
Ots_PGK_54	28	23782920	0.287698	0.0293902	1361	0.170901	0.171594	0.758687	-1.44994
Ots_OTSTF1_SNP1	16	25845386	0.291205	0.343497	1361	0.170901	0.171584	0.760186	-0.735807
Ots_CirpA	23	47621841	0.292916	0.117928	1361	0.170901	0.171579	0.760186	-0.902622
Ots_E2_275	7	5457012	0.300947	0.362968	1361	0.170901	0.171557	0.771402	0.763054
Ots_112876_371	35	29108047	0.301998	0.219691	1361	0.170901	0.171554	0.771402	0.580259
Ots_HFABP_34	5	29	0.304315	0.0293902	1361	0.170901	0.171548	0.771402	1.52304
Ots_108390_329	10	16533976	0.310265	0.00220426	1361	0.170901	0.171532	0.778688	-5.00784
Ots_crRAD17527_58	21	37324165	0.311951	0.182586	1361	0.170901	0.171528	0.778688	-0.78778
Ots_crRAD20262_46	17	46397112	0.31717	0.134827	1361	0.170901	0.171514	0.785336	-0.839489
Ots9_28975221	19	28975221	0.319418	0.122337	1361	0.170901	0.171509	0.785336	-0.67934
Ots_pop5_96	15	27353346	0.326077	0.243571	1361	0.170901	0.171492	0.792459	0.72585
Ots_113242_216	5	25	0.328476	0.138134	1361	0.170901	0.171486	0.792459	-0.802415
Ots_95442b_204	17	39212513	0.331175	0.346069	1361	0.170901	0.17148	0.792459	-0.688832
Ots_hsc71_3__488	19	37358812	0.333297	0.196914	1361	0.170901	0.171475	0.792459	0.738396
Ots11_32418659	21	32418659	0.334432	0.336885	1361	0.170901	0.171472	0.792459	0.468749
Ots_AldoB4_183	13	5252021	0.338904	0.0863336	1361	0.170901	0.171461	0.79537	-0.912685
Ots_IL8R_C8	5	32	0.341157	0.423953	1361	0.170901	0.171456	0.79537	-0.648173
Ots_SWS1op_182	29	7365688	0.344995	0.299412	1361	0.170901	0.171448	0.79537	0.678608
Ots_crRAD18492_65	20	3	0.347246	0.0209405	1361	0.170901	0.171442	0.79537	-1.50573
Ots_unk3513_49	5	33	0.350418	0.25496	1361	0.170901	0.171435	0.79537	-0.686352
Ots_GST_207	13	18672818	0.350866	0.0047759	1361	0.170901	0.171434	0.79537	-3.14704
Ots18_32088284	24	32088284	0.352687	0.0624541	1361	0.170901	0.17143	0.79537	-0.874732
Ots3_34894254	8	34894254	0.355886	0.0242469	1361	0.170901	0.171423	0.797087	1.31958
Ots_120950_417	23	18867357	0.367187	0.0720059	1361	0.170901	0.171399	0.813905	0.915618
Ots_124774_477	12	15167502	0.368373	0.0878031	1361	0.170901	0.171397	0.813905	-0.87143
Ots_unk7936_50	5	14	0.371548	0.116826	1361	0.170901	0.17139	0.81541	0.781573
Ots_crRAD27164_55	26	25285990	0.374654	0.0385746	1361	0.170901	0.171384	0.816746	-1.04641
Ots_crRAD18289_33	30	8970778	0.383245	0.0198384	1361	0.170901	0.171367	0.829941	-1.44222
Ots6_10904949	9	10904949	0.389033	0.050698	1361	0.170901	0.171356	0.832186	-0.96858
Ots_U5049_250	20	1	0.391331	0.175239	1361	0.170901	0.171351	0.832186	-0.658657
Ots_129144_472	1	30704018	0.391916	0.0154298	1361	0.170901	0.17135	0.832186	1.66417
Ots_hnRNPL_533	26	46705374	0.39553	0.473181	1361	0.170901	0.171343	0.832844	0.580799
Ots_crRAD25367_50	28	8042526	0.400407	0.217855	1361	0.170901	0.171334	0.832844	0.643826
Ots_112208_722	12	17637330	0.404478	0.0529023	1361	0.170901	0.171327	0.832844	0.930121
Ots_u07_49_290	15	30314171	0.404746	0.33468	1361	0.170901	0.171326	0.832844	-0.413817
Ots_94857_232R	8	27503532	0.404961	0.476855	1361	0.170901	0.171326	0.832844	-0.60066
Ots_117242_136	27	29333295	0.407565	0.100294	1361	0.170901	0.171321	0.832961	-0.632895
Ots_tpx2_125	7	20362912	0.418719	0.0815577	1361	0.170901	0.171302	0.850441	-0.772767
Ots_122414_56	16	26647710	0.433473	0.0150625	1361	0.170901	0.171277	0.874974	-1.47998
Ots_RAG3	17	34427967	0.44785	0.148788	1361	0.170901	0.171254	0.880038	-0.620419
Ots_NAML12_SNP1	18	9777802	0.448693	0.42432	1361	0.170901	0.171253	0.880038	-0.337352
Ots_105385_421	9	73012849	0.453834	0.480162	1361	0.170901	0.171245	0.880038	-0.344872
Ots_crRAD16540_50	29	9728418	0.456775	0.465834	1361	0.170901	0.17124	0.880038	-0.533476
Ots_crRAD60620_51	13	24004835	0.456895	0.405584	1361	0.170901	0.17124	0.880038	-0.519893
Ots_crRAD36152_44	15	13203734	0.460402	0.0205731	1361	0.170901	0.171235	0.880038	1.25899
Ots_104415_88	29	5512367	0.462765	0.435709	1361	0.170901	0.171231	0.880038	0.51223
Ots_ntl_255	33	15370000	0.468874	0.407788	1361	0.170901	0.171222	0.880038	0.506675
Ots_P53	28	2417591	0.479575	0.2241	1361	0.170901	0.171207	0.880038	-0.521514
Ots_zn593_346	21	46464971	0.490472	0.028288	1361	0.170901	0.171192	0.880038	0.964979
Ots_ETIF1A	15	34678104	0.494646	0.311903	1361	0.170901	0.171187	0.880038	-0.480308
Ots_u1002_75	7	15468014	0.495738	0.287656	1361	0.170901	0.171185	0.880038	-0.343106
Ots_105407_117	5	18	0.49624	0.346436	1361	0.170901	0.171185	0.880038	-0.488359
Ots_CHI06035945_4547	20	12373492	0.496247	0.262307	1361	0.170901	0.171185	0.880038	-0.354486
Ots_97660_56	16	34830271	0.496527	0.0591477	1361	0.170901	0.171184	0.880038	0.747428
Ots_vatf_251	29	7664045	0.49669	0.0889052	1361	0.170901	0.171184	0.880038	0.64355
Ots_BMP2_SNP1	23	30442475	0.499688	0.000367377	1361	0.170901	0.17118	0.880038	-8.09706
Ots_117370_471	3	14581248	0.502254	0.00404115	1361	0.170901	0.171177	0.880038	-2.48371
Ots_crRAD20887_70	14	7378067	0.506109	0.0598824	1361	0.170901	0.171172	0.880038	-0.719122
Ots_101554_407	13	9784111	0.509564	0.407054	1361	0.170901	0.171167	0.880038	-0.462603
Ots_crRAD36072_29	21	36019633	0.511467	0.0778839	1361	0.170901	0.171165	0.880038	-0.56218
Ots_OTDESMIN19_SNP1	5	23	0.513315	0.390154	1361	0.170901	0.171163	0.880038	0.455587
Ots_crRAD27515_69	32	27211812	0.515307	0.248714	1361	0.170901	0.17116	0.880038	-0.478828
Ots_u07_07_161	11	37799853	0.516269	0.460691	1361	0.170901	0.171159	0.880038	-0.443201
Ots_129870_55	34	2979852	0.516746	0.0143277	1361	0.170901	0.171158	0.880038	1.29944
Ots2_38264269	32	38264269	0.517806	0.473181	1361	0.170901	0.171157	0.880038	0.298087
Ots18_3550047	24	3550047	0.520778	0.0540044	1361	0.170901	0.171153	0.880038	-0.650863
Ots_107806_821	25	51993828	0.523377	0.374357	1361	0.170901	0.17115	0.880038	0.442553
Ots_aspat_196	15	60406597	0.525097	0.00698016	1361	0.170901	0.171148	0.880038	-1.79486
Ots_GTH2B_550	22	27327552	0.525123	0.447098	1361	0.170901	0.171148	0.880038	-0.441089
Ots_P450_288	19	19138835	0.527445	0.445261	1361	0.170901	0.171145	0.880038	0.438891
Ots_crRAD46081_56	32	34735614	0.533399	0.0238795	1361	0.170901	0.171138	0.880038	-0.981073
Ots19_46172427	17	46172427	0.534831	0.0382072	1361	0.170901	0.171137	0.880038	0.758626
Ots_u07_57_120	21	16346192	0.535253	0.0940485	1361	0.170901	0.171136	0.880038	-0.480689
Ots_106313_729	5	13	0.542618	0.0220426	1361	0.170901	0.171128	0.880038	1.01355
Ots_EP_529	5	22	0.543213	0.0407788	1361	0.170901	0.171127	0.880038	-0.763735
Ots_stk6_516	32	3814527	0.54344	0.00293902	1361	0.170901	0.171127	0.880038	-2.60895
Ots_109525_816	23	70296658	0.544026	0.193608	1361	0.170901	0.171126	0.880038	-0.458398
Ots_U2446_123	10	11728129	0.544331	0.361499	1361	0.170901	0.171126	0.880038	-0.437182
Ots_TNF	8	21402560	0.547601	0.000367377	1361	0.170901	0.171122	0.880038	7.23818
Ots3_57055518	8	57055518	0.547996	0.0653931	1361	0.170901	0.171122	0.880038	-0.56368
Ots_118175_479	34	5436160	0.553616	0.0396767	1361	0.170901	0.171116	0.880038	0.752613
Ots_104063_132	5	12	0.568265	0.206098	1361	0.170901	0.1711	0.880038	-0.438363
Ots_111084b_619	10	19749885	0.568396	0.228508	1361	0.170901	0.1711	0.880038	-0.427235
Ots7_50997124	2	50997124	0.569867	0.0374724	1361	0.170901	0.171099	0.880038	-0.693032
Ots_crRAD10447_25	1	36699634	0.570032	0.0631888	1361	0.170901	0.171098	0.880038	-0.572454
Ots_ZR_575	9	27576884	0.570522	0.102131	1361	0.170901	0.171098	0.880038	0.511486
Ots_102867_609	15	1	0.571111	0.0172667	1361	0.170901	0.171097	0.880038	-1.05812
Ots12_23066874	15	23066874	0.574799	0.0341661	1361	0.170901	0.171094	0.880038	-0.730523
Ots_Ots311_101x	11	4070652	0.575976	0.025349	1361	0.170901	0.171092	0.880038	-0.83373
Ots_u07_20_332	8	33660993	0.576216	0.000367377	1361	0.170901	0.171092	0.880038	-6.7041
Ots_GPDH_338	20	11576466	0.57677	0.00844967	1361	0.170901	0.171092	0.880038	-1.41599
Ots_mybp_85	26	29231079	0.578618	0.100661	1361	0.170901	0.17109	0.880038	-0.515354
Ots29_23344676	10	23344676	0.582939	0.0914769	1361	0.170901	0.171086	0.882505	0.423698
Ots18_30099101	24	30099101	0.591112	0.0411462	1361	0.170901	0.171078	0.890754	0.618585
Ots_u1007_124	19	9430381	0.614967	0.0110213	1361	0.170901	0.171056	0.914	1.137
Ots_102457_132	19	1	0.616584	0.0422483	1361	0.170901	0.171054	0.914	-0.628286
Ots_arp_436	2	52672820	0.620276	0.0213079	1361	0.170901	0.171051	0.914	0.814966
Ots_crRAD60614_46	15	72156356	0.622776	0.000367377	1361	0.170901	0.171049	0.914	-5.92213
Ots_cgo24_22	8	12326537	0.625039	0.152094	1361	0.170901	0.171047	0.914	-0.401644
Ots_u07_17_135	7	11164448	0.625411	0.129317	1361	0.170901	0.171047	0.914	-0.416335
Ots_128693_461	21	29099828	0.62771	0.0532697	1361	0.170901	0.171045	0.914	0.53516
Ots_CHI06027687_143477	25	34155766	0.62987	0.333211	1361	0.170901	0.171043	0.914	0.211401
Ots_crRAD33491_71	24	2699387	0.63342	0.42432	1361	0.170901	0.17104	0.914	-0.324268
Ots_u6_75	5	4	0.640232	0.109478	1361	0.170901	0.171035	0.914	-0.407508
Ots_Ostm1	18	4569955	0.641117	0.326231	1361	0.170901	0.171034	0.914	0.327957
Ots_106499_70	5	21	0.642202	0.33615	1361	0.170901	0.171033	0.914	-0.325241
Ots_CRB211	18	29785703	0.643884	0.00293902	1361	0.170901	0.171032	0.914	-1.97409
Ots_HSP90B_100	23	6866692	0.645669	0.160544	1361	0.170901	0.17103	0.914	0.369596
Ots_CCR7	16	34762262	0.653843	0.000734754	1361	0.170901	0.171024	0.92158	3.84233
Ots_112820_284	1	16907470	0.66495	0.178913	1361	0.170901	0.171016	0.926813	0.34298
Ots_RAD4543_52	4	12866217	0.667665	0.232182	1361	0.170901	0.171014	0.926813	-0.320255
Ots_nkef_192	1	51394567	0.672458	0.431301	1361	0.170901	0.17101	0.926813	0.29591
Ots_127236_62	23	52450716	0.67475	0.0279206	1361	0.170901	0.171009	0.926813	0.588205
Ots_MetA	9	20396849	0.674954	0.0121234	1361	0.170901	0.171008	0.926813	0.852564
Ots_OTSMTA_SNP1	9	20396609	0.675787	0.00881705	1361	0.170901	0.171008	0.926813	1.02451
Ots_131460_584	2	31130645	0.677572	0.0510654	1361	0.170901	0.171007	0.926813	0.48427
Ots_110064_383	4	8141061	0.68023	0.386113	1361	0.170901	0.171005	0.926813	0.292253
Ots_SClkF2R2_135	23	60109411	0.694981	0.35011	1361	0.170901	0.170995	0.938246	-0.277829
Ots4_41638710	11	41638710	0.69798	0.00991918	1361	0.170901	0.170993	0.938246	0.849205
Ots_108735_302	21	21337974	0.699264	0.139236	1361	0.170901	0.170992	0.938246	-0.31639
Ots_112419_131	34	7853251	0.708926	0.139603	1361	0.170901	0.170986	0.938246	-0.316831
Ots_hsp27b_150	19	52471033	0.712358	0.0562087	1361	0.170901	0.170984	0.938246	-0.408989
Ots_crRAD57687_34	20	31889864	0.71578	0.443791	1361	0.170901	0.170982	0.938246	0.250227
Ots_u07_25_325	25	9198721	0.716607	0.459956	1361	0.170901	0.170981	0.938246	0.252859
Ots_110381_164	17	35228582	0.717248	0.272594	1361	0.170901	0.170981	0.938246	-0.188289
Ots2_42405643	32	42405643	0.718002	0.329537	1361	0.170901	0.170981	0.938246	0.17775
Ots_97077_179R	2	1	0.718659	0.0257164	1361	0.170901	0.17098	0.938246	0.555258
Ots_CD63	7	13378891	0.724638	0.0782513	1361	0.170901	0.170977	0.938246	-0.299377
Ots_AsnRS_60	14	41784960	0.725165	0.23255	1361	0.170901	0.170976	0.938246	0.260208
Ots_parp3_286	7	9505120	0.726469	0.213079	1361	0.170901	0.170976	0.938246	0.263393
Ots_TCTA_58	32	8993026	0.730995	0.0514328	1361	0.170901	0.170973	0.938246	-0.355747
Ots_105132_200	13	9585379	0.73166	0.23953	1361	0.170901	0.170973	0.938246	-0.256578
Ots_u211_85	23	34253781	0.737826	0.396032	1361	0.170901	0.170969	0.942458	-0.230856
Ots_102213_210	31	1	0.744429	0.00146951	1361	0.170901	0.170966	0.947192	-1.97902
Ots_crRAD22960_32	29	14223038	0.749864	0.105805	1361	0.170901	0.170963	0.947571	0.260649
Ots_crRAD57376_68	32	54571149	0.750523	0.202425	1361	0.170901	0.170963	0.947571	-0.178679
Ots_123921_111	24	25247852	0.756146	0.167157	1361	0.170901	0.17096	0.950999	0.247215
Ots_crRAD26165_69	27	20109332	0.767183	0.00661278	1361	0.170901	0.170954	0.958899	-0.865583
Ots_crRAD61523_71	21	41149096	0.768292	0.301616	1361	0.170901	0.170954	0.958899	0.137403
Ots_crRAD55475_26	24	17929277	0.772767	0.206833	1361	0.170901	0.170952	0.96052	-0.217824
Ots_crRAD35313_66	26	65139272	0.775466	0.0914769	1361	0.170901	0.170951	0.96052	0.267524
Ots_u202_161	5	7	0.784558	0.076047	1361	0.170901	0.170946	0.96516	0.274044
Ots_112301_43	8	1	0.797744	0.148053	1361	0.170901	0.170941	0.96516	0.209171
Ots_110495_380	5	9	0.801827	0.118295	1361	0.170901	0.170939	0.96516	0.218664
Ots_NFYB_147	5	6	0.802138	0.186995	1361	0.170901	0.170939	0.96516	-0.19316
Ots_IGF_I_1_76	24	4150743	0.802289	0.188097	1361	0.170901	0.170939	0.96516	0.195629
Ots_FARSLA_220	19	68274964	0.803338	0.0415136	1361	0.170901	0.170939	0.96516	0.287121
Ots_crRAD74766_28	5	16	0.803951	0.0286554	1361	0.170901	0.170938	0.96516	0.360503
Ots_LWSop_638	32	13620416	0.805469	0.000367377	1361	0.170901	0.170938	0.96516	-2.9484
Ots6_33505144	9	33505144	0.805776	0.0150625	1361	0.170901	0.170938	0.96516	-0.482376
Ots_crRAD20376_66	21	46457753	0.814517	0.140338	1361	0.170901	0.170934	0.970563	0.156405
Ots_slc7a2_71	31	61099332	0.828294	0.0135929	1361	0.170901	0.170929	0.970563	0.424777
Ots_crRAD9615_69	5	31	0.829769	0.118663	1361	0.170901	0.170929	0.970563	-0.182295
Ots15_18157381	12	18157381	0.833228	0.384276	1361	0.170901	0.170928	0.970563	0.0991201
Ots_crRAD13725_51	9	10662607	0.837703	0.0473916	1361	0.170901	0.170926	0.970563	-0.24457
Ots_FGF6B_1	9	37250687	0.842778	0.421014	1361	0.170901	0.170925	0.970563	-0.14186
Ots_GCSH	15	58052588	0.842902	0.116091	1361	0.170901	0.170925	0.970563	0.174383
Ots_crRAD57520_66	28	1332375	0.844925	0.378398	1361	0.170901	0.170924	0.970563	-0.0922288
Ots_U5121_34	23	20893356	0.846351	0.150625	1361	0.170901	0.170924	0.970563	0.150592
Ots_crRAD55400_59	15	17250308	0.847592	0.406686	1361	0.170901	0.170923	0.970563	0.130378
Ots_AldB1_122	13	5255056	0.848054	0.113519	1361	0.170901	0.170923	0.970563	-0.155319
Ots_crRAD21115_24	25	23499747	0.849625	0.019471	1361	0.170901	0.170923	0.970563	0.332693
Ots_130720_99	28	17928099	0.8506	0.0481264	1361	0.170901	0.170922	0.970563	-0.219016
Ots_CHI06105101_16717	6	5124325	0.852521	0.454813	1361	0.170901	0.170922	0.970563	0.0862518
Ots_Thio	1	5625322	0.856431	0.248714	1361	0.170901	0.170921	0.970563	-0.131552
Ots5_70908626	23	70908626	0.859699	0.00808229	1361	0.170901	0.17092	0.970563	-0.458295
Ots_118205_61	18	32594959	0.860744	0.180015	1361	0.170901	0.17092	0.970563	-0.136974
Ots_123048_521	7	8033323	0.865983	0.00881705	1361	0.170901	0.170918	0.973115	-0.426737
Ots_GPH_318	21	46176184	0.874479	0.18626	1361	0.170901	0.170916	0.979296	0.12469
Ots_crRAD66330_60	23	14208918	0.879265	0.0521675	1361	0.170901	0.170915	0.981296	-0.172235
Ots_128302_57	32	23632129	0.885623	0.050698	1361	0.170901	0.170913	0.982177	-0.151704
Ots_110551_64	7	14420914	0.886062	0.189199	1361	0.170901	0.170913	0.982177	-0.108926
Ots18_29943476	24	29943476	0.901102	0.0293902	1361	0.170901	0.17091	0.988577	-0.181092
Ots10_21244146	1	21244146	0.909682	0.164585	1361	0.170901	0.170909	0.988577	0.0654782
Ots_115987_325	9	66193572	0.911306	0.274431	1361	0.170901	0.170908	0.988577	-0.0802468
Ots_110689_218	5	2	0.912827	0.244306	1361	0.170901	0.170908	0.988577	0.080247
Ots_96899_357R	12	21523451	0.914764	0.129684	1361	0.170901	0.170908	0.988577	-0.0894205
Ots_131802_393	2	25665994	0.916956	0.00257164	1361	0.170901	0.170907	0.988577	0.479748
Ots14_5453033	20	5453033	0.918916	0.20169	1361	0.170901	0.170907	0.988577	0.0594234
Ots_GDH_81x	9	1	0.922328	0.238428	1361	0.170901	0.170906	0.988577	-0.0704911
Ots_102414_395	1	20097469	0.924657	0.421381	1361	0.170901	0.170906	0.988577	-0.0657787
Ots_106419b_618	26	11463845	0.926909	0.0521675	1361	0.170901	0.170906	0.988577	-0.0935948
Ots_IL11	14	20625334	0.927707	0.105805	1361	0.170901	0.170906	0.988577	-0.0697345
Ots_crRAD2806_42	29	14222969	0.928113	0.35158	1361	0.170901	0.170906	0.988577	0.0664172
Ots_U2362_227	9	14700070	0.934799	0.0481264	1361	0.170901	0.170905	0.989365	0.0949259
Ots_crRAD12037_39	24	10327070	0.937584	0.278472	1361	0.170901	0.170904	0.989365	0.0569382
Ots_ppie_245	31	23260130	0.940522	0.29133	1361	0.170901	0.170904	0.989365	-0.0547869
Ots_crRAD69327_53	32	4708299	0.940955	0.13446	1361	0.170901	0.170904	0.989365	0.0617119
Ots_126619_400	5	3	0.957853	0.13446	1361	0.170901	0.170902	1	0.0435149
Ots_TLR3	30	7365214	0.960248	0.317414	1361	0.170901	0.170902	1	-0.0358842
Ots_101704_143	31	51040180	0.967661	0.0991918	1361	0.170901	0.170902	1	-0.0377104
Ots_110201_363	19	25990000	0.971319	0.329537	1361	0.170901	0.170901	1	0.025834
Ots_crRAD18937_60	1	51017984	0.972231	0.0341661	1361	0.170901	0.170901	1	0.0439925
Ots_S7_1	24	31651991	0.974582	0.386481	1361	0.170901	0.170901	1	-0.0222348
Ots_103122_180	11	16781457	0.976556	0.138134	1361	0.170901	0.170901	1	0.0198271
Ots_crRAD75581_70	8	27546510	0.994213	0.426892	1361	0.170901	0.170901	1	-0.00498451
Ots_afmid_196	34	17096334	0.994539	0.0154298	1361	0.170901	0.170901	1	0.0133797
Ots_U2305_63	20	2	0.994613	0.361132	1361	0.170901	0.170901	1	-0.00486348

## Sheet: BLINK-passage
SNP	Chromosome	Position	P.value	maf	nobs	Rsquare.of.Model.without.SNP	Rsquare.of.Model.with.SNP	FDR_Adjusted_P-values	effect	Rsquare.of.Model.without.SNP	Rsquare.of.Model.with.SNP	Net R-square	chromosome 28 marker
Ots28_11095755	16	11095755	3.62e-88	NA	Ots28_11095755	NA	NA	1.18e-85	NA	0.170901	0.523608	0.352707	15
Ots28_11033282	16	11033282	4.91e-10	NA	Ots28_11033282	NA	NA	8.03e-08	NA	0.526551	0.540869	0.0143181	3
Ots_crRAD76512_28	21	32328258	3.54e-07	NA	Ots_crRAD76512_28	NA	NA	3.86e-05	NA	0.540946	0.546327	0.00538139
Ots_u07_53_133	5	5	0.000278547	NA	Ots_u07_53_133	NA	NA	0.0227712	NA	0.546367	0.550011	0.00364402
Ots_118205_61	18	32594959	0.000604837	NA	Ots_118205_61	NA	NA	0.0395563	NA	0.548518	0.552228	0.0037101
Ots_unk526	27	29699840	0.00080142	NA	Ots_unk526	NA	NA	0.0436774	NA	0.550775	0.554517	0.00374262
Ots_110551_64	7	14420914	0.00191793	NA	Ots_110551_64	NA	NA	0.0895949	NA	0.553955	0.557822	0.00386687
Ots_107074_284	21	16750220	0.00443275	NA	Ots_107074_284	NA	NA	0.16737	NA	0.555078	0.558938	0.00385982
Ots_TAPBP	28	34770823	0.00460652	NA	Ots_TAPBP	NA	NA	0.16737	NA	0.559071	0.56225	0.00317916
Ots_U2567_104	26	68622537	0.00854885	NA	Ots_U2567_104	NA	NA	0.279547	NA	0.562706	0.565308	0.00260163
Ots_Cath_D141	5	8	0.0101605	NA	Ots_Cath_D141	NA	NA	0.289695	NA	0.564344	0.566852	0.00250889
Ots_106747_239	3	17321046	0.010631	NA	Ots_106747_239	NA	NA	0.289695	NA	0.565689	0.568401	0.00271177
Ots_crRAD11620_55	2	43120003	0.0134511	NA	Ots_crRAD11620_55	NA	NA	0.309622	NA
Ots_crRAD35313_66	26	65139272	0.0137653	NA	Ots_crRAD35313_66	NA	NA	0.309622	NA
Ots_mapK_3__309	2	5480042	0.0142028	NA	Ots_mapK_3__309	NA	NA	0.309622	NA
Ots_101119_381	32	58361347	0.0164458	NA	Ots_101119_381	NA	NA	0.336111	NA
Ots_crRAD46751_42	5	20	0.0201394	NA	Ots_crRAD46751_42	NA	NA	0.387387	NA
Ots_100884_287	19	34802127	0.0226975	NA	Ots_100884_287	NA	NA	0.412337	NA
Ots17_22360456	29	22360456	0.0252095	NA	Ots17_22360456	NA	NA	0.414235	NA
Ots_127760_569	25	65444532	0.0253355	NA	Ots_127760_569	NA	NA	0.414235	NA
Ots_RAD4543_52	4	12866217	0.0271326	NA	Ots_RAD4543_52	NA	NA	0.422494	NA
Ots_hnRNPL_533	26	46705374	0.0294308	NA	Ots_hnRNPL_533	NA	NA	0.437449	NA
Ots_111681_657	23	8539947	0.033344	NA	Ots_111681_657	NA	NA	0.474065	NA
Ots_u6_75	5	4	0.0370002	NA	Ots_u6_75	NA	NA	0.480183	NA
Ots_cox1_241	15	30421258	0.0375845	NA	Ots_cox1_241	NA	NA	0.480183	NA
Ots17_885364	29	885364	0.0398041	NA	Ots17_885364	NA	NA	0.480183	NA
Ots_102213_210	31	1	0.0433216	NA	Ots_102213_210	NA	NA	0.480183	NA
Ots_94903_99R	9	35539172	0.0434201	NA	Ots_94903_99R	NA	NA	0.480183	NA
Ots_ARNT	6	24857375	0.0459404	NA	Ots_ARNT	NA	NA	0.480183	NA
Ots7_51409415	2	51409415	0.0478288	NA	Ots7_51409415	NA	NA	0.480183	NA
Ots_105407_117	5	18	0.0480652	NA	Ots_105407_117	NA	NA	0.480183	NA
Ots_95442b_204	17	39212513	0.0483863	NA	Ots_95442b_204	NA	NA	0.480183	NA
Ots7_53291035	2	53291035	0.0484588	NA	Ots7_53291035	NA	NA	0.480183	NA
Ots4_42378741	11	42378741	0.0528581	NA	Ots4_42378741	NA	NA	0.489776	NA
Ots28_11202863	16	11202863	0.0538859	NA	Ots28_11202863	NA	NA	0.489776	NA
Ots_GST_375	13	18672650	0.0553044	NA	Ots_GST_375	NA	NA	0.489776	NA
Ots_u07_20_332	8	33660993	0.0556476	NA	Ots_u07_20_332	NA	NA	0.489776	NA
Ots_ppie_245	31	23260130	0.0643583	NA	Ots_ppie_245	NA	NA	0.489776	NA
Ots28_11201129	16	11201129	0.0658692	NA	Ots28_11201129	NA	NA	0.489776	NA
Ots_120950_417	23	18867357	0.0664733	NA	Ots_120950_417	NA	NA	0.489776	NA
Ots4_40942276	11	40942276	0.0686486	NA	Ots4_40942276	NA	NA	0.489776	NA
Ots_117242_136	27	29333295	0.0691939	NA	Ots_117242_136	NA	NA	0.489776	NA
Ots_crRAD25367_50	28	8042526	0.0696528	NA	Ots_crRAD25367_50	NA	NA	0.489776	NA
Ots28_11206740	16	11206740	0.0718974	NA	Ots28_11206740	NA	NA	0.489776	NA
Ots_E2_275	7	5457012	0.07437	NA	Ots_E2_275	NA	NA	0.489776	NA
Ots_124774_477	12	15167502	0.0757774	NA	Ots_124774_477	NA	NA	0.489776	NA
Ots30_17330452	28	17330452	0.0763552	NA	Ots30_17330452	NA	NA	0.489776	NA
Ots_105385_421	9	73012849	0.0771462	NA	Ots_105385_421	NA	NA	0.489776	NA
Ots_crRAD78968_46	32	23276932	0.0774219	NA	Ots_crRAD78968_46	NA	NA	0.489776	NA
Ots_u4_92	23	49324631	0.0776118	NA	Ots_u4_92	NA	NA	0.489776	NA
Ots_crRAD13725_51	9	10662607	0.0781732	NA	Ots_crRAD13725_51	NA	NA	0.489776	NA
Ots28_11186543	16	11186543	0.0784793	NA	Ots28_11186543	NA	NA	0.489776	NA
Ots_107607_315	9	36761804	0.0840068	NA	Ots_107607_315	NA	NA	0.489776	NA
Ots_DDX5_171	34	5948580	0.0848002	NA	Ots_DDX5_171	NA	NA	0.489776	NA
Ots_97660_56	16	34830271	0.0849718	NA	Ots_97660_56	NA	NA	0.489776	NA
Ots_104415_88	29	5512367	0.085067	NA	Ots_104415_88	NA	NA	0.489776	NA
Ots10_21244146	1	21244146	0.085828	NA	Ots10_21244146	NA	NA	0.489776	NA
Ots_crRAD60620_51	13	24004835	0.0884668	NA	Ots_crRAD60620_51	NA	NA	0.489776	NA
Ots_mapKpr_151	2	5460143	0.0902176	NA	Ots_mapKpr_151	NA	NA	0.489776	NA
Ots_crRAD17527_58	21	37324165	0.0908946	NA	Ots_crRAD17527_58	NA	NA	0.489776	NA
Ots28_11023212	16	11023212	0.091365	NA	Ots28_11023212	NA	NA	0.489776	NA
Ots_117259_271	27	11458685	0.0942613	NA	Ots_117259_271	NA	NA	0.496369	NA
Ots_pigh_105	24	35641063	0.0979031	NA	Ots_pigh_105	NA	NA	0.496369	NA
Ots_Ikaros_250	25	45385098	0.0982549	NA	Ots_Ikaros_250	NA	NA	0.496369	NA
Ots_GH2	5	30	0.0986666	NA	Ots_GH2	NA	NA	0.496369	NA
Ots_118938_325	8	43610834	0.100778	NA	Ots_118938_325	NA	NA	0.499311	NA
Ots9_16115048	19	16115048	0.106838	NA	Ots9_16115048	NA	NA	0.516417	NA
Ots_u1007_124	19	9430381	0.107389	NA	Ots_u1007_124	NA	NA	0.516417	NA
Ots_u07_25_325	25	9198721	0.109229	NA	Ots_u07_25_325	NA	NA	0.516439	NA
Ots_u1008_108	19	62354402	0.111119	NA	Ots_u1008_108	NA	NA	0.516439	NA
Ots_u07_18_378	28	6130660	0.113214	NA	Ots_u07_18_378	NA	NA	0.516439	NA
Ots_108820_336	16	10815622	0.113711	NA	Ots_108820_336	NA	NA	0.516439	NA
Ots_112876_371	35	29108047	0.11688	NA	Ots_112876_371	NA	NA	0.523556	NA
Ots_nkef_192	1	51394567	0.118767	NA	Ots_nkef_192	NA	NA	0.524823	NA
Ots_S7_1	24	31651991	0.121759	NA	Ots_S7_1	NA	NA	0.530871	NA
Ots_crRAD47297_55	15	4878508	0.124177	NA	Ots_crRAD47297_55	NA	NA	0.53429	NA
Ots7_53631522	2	53631522	0.128833	NA	Ots7_53631522	NA	NA	0.547124	NA
Ots_105401_325	11	12543170	0.130781	NA	Ots_105401_325	NA	NA	0.547382	NA
Ots_U2446_123	10	11728129	0.133504	NA	Ots_U2446_123	NA	NA	0.547382	NA
Ots_102801_308	12	19971476	0.133916	NA	Ots_102801_308	NA	NA	0.547382	NA
Ots_unk1832_39	5	24	0.13948	NA	Ots_unk1832_39	NA	NA	0.563084	NA
Ots_U5049_250	20	1	0.142185	NA	Ots_U5049_250	NA	NA	0.567005	NA
Ots_myoD_364	25	7299784	0.145386	NA	Ots_myoD_364	NA	NA	0.56952	NA
Ots_103041_52	31	55669454	0.146299	NA	Ots_103041_52	NA	NA	0.56952	NA
Ots33_19359879	18	19359879	0.151087	NA	Ots33_19359879	NA	NA	0.581242	NA
Ots_IL11	14	20625334	0.15412	NA	Ots_IL11	NA	NA	0.582277	NA
Ots_slc7a2_71	31	61099332	0.154918	NA	Ots_slc7a2_71	NA	NA	0.582277	NA
Ots_99550_204	5	19	0.163454	NA	Ots_99550_204	NA	NA	0.600084	NA
Ots_ZR_575	9	27576884	0.166768	NA	Ots_ZR_575	NA	NA	0.600084	NA
Ots_109693_392	26	7402550	0.169875	NA	Ots_109693_392	NA	NA	0.600084	NA
Ots_NOD1	15	23568768	0.172652	NA	Ots_NOD1	NA	NA	0.600084	NA
Ots_101704_143	31	51040180	0.174646	NA	Ots_101704_143	NA	NA	0.600084	NA
Ots_trnau1ap_86	16	17646942	0.175728	NA	Ots_trnau1ap_86	NA	NA	0.600084	NA
Ots_GTH2B_550	22	27327552	0.177523	NA	Ots_GTH2B_550	NA	NA	0.600084	NA
Ots_AsnRS_60	14	41784960	0.184063	NA	Ots_AsnRS_60	NA	NA	0.600084	NA
Ots_U2362_330	9	14699971	0.184923	NA	Ots_U2362_330	NA	NA	0.600084	NA
Ots_TLR3	30	7365214	0.187243	NA	Ots_TLR3	NA	NA	0.600084	NA
Ots_Hsp90a	24	30105519	0.187879	NA	Ots_Hsp90a	NA	NA	0.600084	NA
Ots_SClkF2R2_135	23	60109411	0.188053	NA	Ots_SClkF2R2_135	NA	NA	0.600084	NA
Ots7_54212944	2	54212944	0.190811	NA	Ots7_54212944	NA	NA	0.600084	NA
Ots_RAG3	17	34427967	0.192492	NA	Ots_RAG3	NA	NA	0.600084	NA
Ots_Est740	14	39254576	0.194484	NA	Ots_Est740	NA	NA	0.600084	NA
Ots_FGF6B_1	9	37250687	0.195103	NA	Ots_FGF6B_1	NA	NA	0.600084	NA
Ots_97077_179R	2	1	0.197054	NA	Ots_97077_179R	NA	NA	0.600084	NA
Ots_131906_141	5	28	0.197543	NA	Ots_131906_141	NA	NA	0.600084	NA
Ots_crRAD36072_29	21	36019633	0.197926	NA	Ots_crRAD36072_29	NA	NA	0.600084	NA
Ots9_28975221	19	28975221	0.199247	NA	Ots9_28975221	NA	NA	0.600084	NA
Ots_LWSop_638	32	13620416	0.199702	NA	Ots_LWSop_638	NA	NA	0.600084	NA
Ots_crRAD73823_60	9	53325628	0.203031	NA	Ots_crRAD73823_60	NA	NA	0.600084	NA
Ots_P450	15	65154384	0.205547	NA	Ots_P450	NA	NA	0.600084	NA
Ots15_18157381	12	18157381	0.205762	NA	Ots15_18157381	NA	NA	0.600084	NA
Ots28_11164637	16	11164637	0.206484	NA	Ots28_11164637	NA	NA	0.600084	NA
Ots4_64978818	11	64978818	0.207368	NA	Ots4_64978818	NA	NA	0.600084	NA
Ots_110381_164	17	35228582	0.212496	NA	Ots_110381_164	NA	NA	0.609528	NA
Ots_crRAD20262_46	17	46397112	0.218678	NA	Ots_crRAD20262_46	NA	NA	0.61322	NA
Ots_OTALDBINT1_SNP1	5	26	0.221856	NA	Ots_OTALDBINT1_SNP1	NA	NA	0.61322	NA
Ots_127236_62	23	52450716	0.222356	NA	Ots_127236_62	NA	NA	0.61322	NA
Ots_crRAD57376_68	32	54571149	0.226397	NA	Ots_crRAD57376_68	NA	NA	0.61322	NA
Ots_128757_61R	5	15	0.227825	NA	Ots_128757_61R	NA	NA	0.61322	NA
Ots5_44795073	23	44795073	0.230826	NA	Ots5_44795073	NA	NA	0.61322	NA
Ots_NAML12_SNP1	18	9777802	0.232887	NA	Ots_NAML12_SNP1	NA	NA	0.61322	NA
Ots6_10904949	9	10904949	0.234259	NA	Ots6_10904949	NA	NA	0.61322	NA
Ots_129458_451	25	11080640	0.234857	NA	Ots_129458_451	NA	NA	0.61322	NA
Ots_126619_400	5	3	0.235098	NA	Ots_126619_400	NA	NA	0.61322	NA
Ots_TGFB	18	29760263	0.235574	NA	Ots_TGFB	NA	NA	0.61322	NA
Ots6_33505144	9	33505144	0.236287	NA	Ots6_33505144	NA	NA	0.61322	NA
Ots_parp3_286	7	9505120	0.245039	NA	Ots_parp3_286	NA	NA	0.630179	NA
Ots_EndoRB1_486	16	8187490	0.246675	NA	Ots_EndoRB1_486	NA	NA	0.630179	NA
Ots_crRAD34397_33	31	60161043	0.25757	NA	Ots_crRAD34397_33	NA	NA	0.638517	NA
Ots_MHC2	5	27	0.257813	NA	Ots_MHC2	NA	NA	0.638517	NA
Ots29_18791740	10	18791748	0.25788	NA	Ots29_18791740	NA	NA	0.638517	NA
Ots_IsoT	15	9121489	0.259231	NA	Ots_IsoT	NA	NA	0.638517	NA
Ots_109525_816	23	70296658	0.26484	NA	Ots_109525_816	NA	NA	0.638517	NA
Ots1_72858599	25	72858599	0.265056	NA	Ots1_72858599	NA	NA	0.638517	NA
Ots_sept9_78	34	9390357	0.266553	NA	Ots_sept9_78	NA	NA	0.638517	NA
Ots3_34894254	8	34894254	0.268402	NA	Ots3_34894254	NA	NA	0.638517	NA
Ots28_11062192	16	11062192	0.2728	NA	Ots28_11062192	NA	NA	0.638517	NA
Ots_HFABP_34	5	29	0.274505	NA	Ots_HFABP_34	NA	NA	0.638517	NA
Ots_115987_325	9	66193572	0.276157	NA	Ots_115987_325	NA	NA	0.638517	NA
Ots_crRAD22960_32	29	14223038	0.276218	NA	Ots_crRAD22960_32	NA	NA	0.638517	NA
Ots_TNF	8	21402560	0.281382	NA	Ots_TNF	NA	NA	0.638517	NA
Ots_nelfd_163	32	31069128	0.284589	NA	Ots_nelfd_163	NA	NA	0.638517	NA
Ots_crRAD12037_39	24	10327070	0.285772	NA	Ots_crRAD12037_39	NA	NA	0.638517	NA
Ots_u202_161	5	7	0.287361	NA	Ots_u202_161	NA	NA	0.638517	NA
Ots_110495_380	5	9	0.28741	NA	Ots_110495_380	NA	NA	0.638517	NA
Ots_110201_363	19	25990000	0.287562	NA	Ots_110201_363	NA	NA	0.638517	NA
Ots_102457_132	19	1	0.289675	NA	Ots_102457_132	NA	NA	0.638517	NA
Ots_crRAD18492_65	20	3	0.290143	NA	Ots_crRAD18492_65	NA	NA	0.638517	NA
Ots28_11202190	16	11202190	0.290945	NA	Ots28_11202190	NA	NA	0.638517	NA
Ots_129144_472	1	30704018	0.299539	NA	Ots_129144_472	NA	NA	0.645526	NA
Ots28_11143508	16	11143508	0.300196	NA	Ots28_11143508	NA	NA	0.645526	NA
Ots7_50997124	2	50997124	0.302094	NA	Ots7_50997124	NA	NA	0.645526	NA
Ots_crRAD92420_25	24	6695198	0.303429	NA	Ots_crRAD92420_25	NA	NA	0.645526	NA
Ots_Ostm1	18	4569955	0.304015	NA	Ots_Ostm1	NA	NA	0.645526	NA
Ots_u07_17_135	7	11164448	0.305983	NA	Ots_u07_17_135	NA	NA	0.645526	NA
Ots_crRAD24807_74	11	36172590	0.315807	NA	Ots_crRAD24807_74	NA	NA	0.66182	NA
Ots_ntl_255	33	15370000	0.321459	NA	Ots_ntl_255	NA	NA	0.66182	NA
Ots_112419_131	34	7853251	0.321998	NA	Ots_112419_131	NA	NA	0.66182	NA
Ots_122414_56	16	26647710	0.322822	NA	Ots_122414_56	NA	NA	0.66182	NA
Ots_SWS1op_182	29	7365688	0.324266	NA	Ots_SWS1op_182	NA	NA	0.66182	NA
Ots_brp16_64	26	4383923	0.325952	NA	Ots_brp16_64	NA	NA	0.66182	NA
Ots28_11207428	16	11207428	0.327874	NA	Ots28_11207428	NA	NA	0.66182	NA
Ots_hsc71_3__488	19	37358812	0.332879	NA	Ots_hsc71_3__488	NA	NA	0.662989	NA
Ots_BMP2_SNP1	23	30442475	0.333142	NA	Ots_BMP2_SNP1	NA	NA	0.662989	NA
Ots_131460_584	2	31130645	0.334536	NA	Ots_131460_584	NA	NA	0.662989	NA
Ots28_11160599	16	11160599	0.344286	NA	Ots28_11160599	NA	NA	0.66665	NA
Ots_redd1_187	25	9939318	0.348859	NA	Ots_redd1_187	NA	NA	0.66665	NA
Ots_crRAD21115_24	25	23499747	0.349164	NA	Ots_crRAD21115_24	NA	NA	0.66665	NA
Ots_129870_55	34	2979852	0.349808	NA	Ots_129870_55	NA	NA	0.66665	NA
Ots_crRAD60614_46	15	72156356	0.351563	NA	Ots_crRAD60614_46	NA	NA	0.66665	NA
Ots_crRAD55475_26	24	17929277	0.351959	NA	Ots_crRAD55475_26	NA	NA	0.66665	NA
Ots_CHI06105101_16717	6	5124325	0.353239	NA	Ots_CHI06105101_16717	NA	NA	0.66665	NA
Ots_GnRH_271	9	65660176	0.353438	NA	Ots_GnRH_271	NA	NA	0.66665	NA
Ots_94857_232R	8	27503532	0.356107	NA	Ots_94857_232R	NA	NA	0.66665	NA
Ots12_23066874	15	23066874	0.35677	NA	Ots12_23066874	NA	NA	0.66665	NA
Ots28_11202400	16	11202400	0.363561	NA	Ots28_11202400	NA	NA	0.67548	NA
Ots28_11205423	16	11205423	0.368881	NA	Ots28_11205423	NA	NA	0.680628	NA
Ots_OTSTF1_SNP1	16	25845386	0.370495	NA	Ots_OTSTF1_SNP1	NA	NA	0.680628	NA
Ots_112208_722	12	17637330	0.377285	NA	Ots_112208_722	NA	NA	0.687174	NA
Ots_112820_284	1	16907470	0.378261	NA	Ots_112820_284	NA	NA	0.687174	NA
Ots_TCTA_58	32	8993026	0.382391	NA	Ots_TCTA_58	NA	NA	0.688423	NA
Ots_102867_609	15	1	0.386908	NA	Ots_102867_609	NA	NA	0.688423	NA
Ots_zn593_346	21	46464971	0.387348	NA	Ots_zn593_346	NA	NA	0.688423	NA
Ots_afmid_196	34	17096334	0.387369	NA	Ots_afmid_196	NA	NA	0.688423	NA
Ots_128693_461	21	29099828	0.394547	NA	Ots_128693_461	NA	NA	0.692705	NA
Ots_U2305_63	20	2	0.395879	NA	Ots_U2305_63	NA	NA	0.692705	NA
Ots_118175_479	34	5436160	0.398702	NA	Ots_118175_479	NA	NA	0.692705	NA
Ots_Prl2	25	40924770	0.399297	NA	Ots_Prl2	NA	NA	0.692705	NA
Ots18_29943476	24	29943476	0.400371	NA	Ots18_29943476	NA	NA	0.692705	NA
Ots_106419b_618	26	11463845	0.404503	NA	Ots_106419b_618	NA	NA	0.696172	NA
Ots_GPDH_338	20	11576466	0.407264	NA	Ots_GPDH_338	NA	NA	0.697253	NA
Ots_crRAD75581_70	8	27546510	0.409918	NA	Ots_crRAD75581_70	NA	NA	0.698141	NA
Ots22_32650802	7	32650802	0.414315	NA	Ots22_32650802	NA	NA	0.69924	NA
Ots_crRAD27515_69	32	27211812	0.414839	NA	Ots_crRAD27515_69	NA	NA	0.69924	NA
Ots_106499_70	5	21	0.425897	NA	Ots_106499_70	NA	NA	0.714197	NA
Ots30_17330688	28	17330706	0.42979	NA	Ots30_17330688	NA	NA	0.717047	NA
Ots_crRAD66330_60	23	14208918	0.432636	NA	Ots_crRAD66330_60	NA	NA	0.718132	NA
Ots_108390_329	10	16533976	0.435621	NA	Ots_108390_329	NA	NA	0.719434	NA
Ots_crRAD57687_34	20	31889864	0.453503	NA	Ots_crRAD57687_34	NA	NA	0.74349	NA
Ots_HSP90B_100	23	6866692	0.454734	NA	Ots_HSP90B_100	NA	NA	0.74349	NA
Ots_mybp_85	26	29231079	0.458783	NA	Ots_mybp_85	NA	NA	0.746379	NA
Ots_101554_407	13	9784111	0.474872	NA	Ots_101554_407	NA	NA	0.768729	NA
Ots_U2362_227	9	14700070	0.478706	NA	Ots_U2362_227	NA	NA	0.771117	NA
Ots_crRAD18289_33	30	8970778	0.482733	NA	Ots_crRAD18289_33	NA	NA	0.773792	NA
Ots_crRAD27164_55	26	25285990	0.489898	NA	Ots_crRAD27164_55	NA	NA	0.778768	NA
Ots_crRAD36152_44	15	13203734	0.492327	NA	Ots_crRAD36152_44	NA	NA	0.778768	NA
Ots_crRAD9615_69	5	31	0.493349	NA	Ots_crRAD9615_69	NA	NA	0.778768	NA
Ots_P53	28	2417591	0.49844	NA	Ots_P53	NA	NA	0.778768	NA
Ots_108007_208	14	4971142	0.501133	NA	Ots_108007_208	NA	NA	0.778768	NA
Ots_CHI06027687_143477	25	34155766	0.501322	NA	Ots_CHI06027687_143477	NA	NA	0.778768	NA
Ots_u07_07_161	11	37799853	0.504088	NA	Ots_u07_07_161	NA	NA	0.778768	NA
Ots_102414_395	1	20097469	0.50489	NA	Ots_102414_395	NA	NA	0.778768	NA
Ots_96500_180	11	45636897	0.513628	NA	Ots_96500_180	NA	NA	0.783776	NA
Ots_unk7936_50	5	14	0.514193	NA	Ots_unk7936_50	NA	NA	0.783776	NA
Ots_123921_111	24	25247852	0.516251	NA	Ots_123921_111	NA	NA	0.783776	NA
Ots_crRAD20887_70	14	7378067	0.517724	NA	Ots_crRAD20887_70	NA	NA	0.783776	NA
Ots28_11025336	16	11025336	0.521385	NA	Ots28_11025336	NA	NA	0.784963	NA
Ots_Ots311_101x	11	4070652	0.523309	NA	Ots_Ots311_101x	NA	NA	0.784963	NA
Ots_unk9480_51	23	58885154	0.530348	NA	Ots_unk9480_51	NA	NA	0.79189	NA
Ots_113242_216	5	25	0.541206	NA	Ots_113242_216	NA	NA	0.802703	NA
Ots_PGK_54	28	23782920	0.542499	NA	Ots_PGK_54	NA	NA	0.802703	NA
Ots_107806_821	25	51993828	0.545427	NA	Ots_107806_821	NA	NA	0.803399	NA
Ots_Thio	1	5625322	0.551329	NA	Ots_Thio	NA	NA	0.808451	NA
Ots29_23344676	10	23344676	0.554335	NA	Ots29_23344676	NA	NA	0.80923	NA
Ots_IGF_I_1_76	24	4150743	0.559682	NA	Ots_IGF_I_1_76	NA	NA	0.809272	NA
Ots_U212_158	4	14522192	0.561474	NA	Ots_U212_158	NA	NA	0.809272	NA
Ots_CHI06035945_4547	20	12373492	0.564128	NA	Ots_CHI06035945_4547	NA	NA	0.809272	NA
Ots_u07_57_120	21	16346192	0.564263	NA	Ots_u07_57_120	NA	NA	0.809272	NA
Ots_pop5_96	15	27353346	0.580692	NA	Ots_pop5_96	NA	NA	0.825964	NA
Ots_U5121_34	23	20893356	0.582815	NA	Ots_U5121_34	NA	NA	0.825964	NA
Ots_108735_302	21	21337974	0.583479	NA	Ots_108735_302	NA	NA	0.825964	NA
Ots_vatf_251	29	7664045	0.599011	NA	Ots_vatf_251	NA	NA	0.838558	NA
Ots_104063_132	5	12	0.600615	NA	Ots_104063_132	NA	NA	0.838558	NA
Ots_crRAD10447_25	1	36699634	0.600698	NA	Ots_crRAD10447_25	NA	NA	0.838558	NA
Ots_crRAD57520_66	28	1332375	0.602633	NA	Ots_crRAD57520_66	NA	NA	0.838558	NA
Ots_EP_529	5	22	0.606465	NA	Ots_EP_529	NA	NA	0.840313	NA
Ots18_3550047	24	3550047	0.611481	NA	Ots18_3550047	NA	NA	0.843688	NA
Ots28_11077576	16	11077576	0.618973	NA	Ots28_11077576	NA	NA	0.850438	NA
Ots_103122_180	11	16781457	0.625496	NA	Ots_103122_180	NA	NA	0.855804	NA
Ots_GST_207	13	18672818	0.634742	NA	Ots_GST_207	NA	NA	0.864836	NA
Ots_ETIF1A	15	34678104	0.657665	NA	Ots_ETIF1A	NA	NA	0.89235	NA
Ots_CCR7	16	34762262	0.661173	NA	Ots_CCR7	NA	NA	0.89237	NA
Ots_crRAD69327_53	32	4708299	0.665293	NA	Ots_crRAD69327_53	NA	NA	0.89237	NA
Ots_crRAD255_59	28	40093591	0.665866	NA	Ots_crRAD255_59	NA	NA	0.89237	NA
Ots_u211_85	23	34253781	0.668729	NA	Ots_u211_85	NA	NA	0.892548	NA
Ots_HMGB1_73	23	27531907	0.675401	NA	Ots_HMGB1_73	NA	NA	0.895595	NA
Ots_112301_43	8	1	0.676489	NA	Ots_112301_43	NA	NA	0.895595	NA
Ots_crRAD74766_28	5	16	0.681207	NA	Ots_crRAD74766_28	NA	NA	0.89742	NA
Ots_unk3513_49	5	33	0.683356	NA	Ots_unk3513_49	NA	NA	0.89742	NA
Ots_stk6_516	32	3814527	0.686548	NA	Ots_stk6_516	NA	NA	0.898005	NA
Ots28_11210919	16	11210919	0.691438	NA	Ots28_11210919	NA	NA	0.900798	NA
Ots_SL	5	17	0.698805	NA	Ots_SL	NA	NA	0.906782	NA
Ots_OTDESMIN19_SNP1	5	23	0.703617	NA	Ots_OTDESMIN19_SNP1	NA	NA	0.90839	NA
Ots_crRAD61523_71	21	41149096	0.7056	NA	Ots_crRAD61523_71	NA	NA	0.90839	NA
Ots_arp_436	2	52672820	0.709309	NA	Ots_arp_436	NA	NA	0.909584	NA
Ots_106313_729	5	13	0.714207	NA	Ots_106313_729	NA	NA	0.912287	NA
Ots_107285_93	11	5852987	0.719584	NA	Ots_107285_93	NA	NA	0.913068	NA
Ots_aspat_196	15	60406597	0.723231	NA	Ots_aspat_196	NA	NA	0.913068	NA
Ots2_38264269	32	38264269	0.728525	NA	Ots2_38264269	NA	NA	0.913068	NA
Ots_crRAD20376_66	21	46457753	0.730263	NA	Ots_crRAD20376_66	NA	NA	0.913068	NA
Ots_txnip_321	33	13146728	0.732703	NA	Ots_txnip_321	NA	NA	0.913068	NA
Ots_GCSH	15	58052588	0.735149	NA	Ots_GCSH	NA	NA	0.913068	NA
Ots_CHI06048618_5222	2	38043969	0.737199	NA	Ots_CHI06048618_5222	NA	NA	0.913068	NA
Ots_CirpA	23	47621841	0.739906	NA	Ots_CirpA	NA	NA	0.913068	NA
Ots_105132_200	13	9585379	0.739948	NA	Ots_105132_200	NA	NA	0.913068	NA
Ots_AldoB4_183	13	5252021	0.747024	NA	Ots_AldoB4_183	NA	NA	0.917074	NA
Ots_IL8R_C8	5	32	0.749715	NA	Ots_IL8R_C8	NA	NA	0.917074	NA
Ots11_32468959	5	10	0.751746	NA	Ots11_32468959	NA	NA	0.917074	NA
Ots_129170_683	29	11485501	0.754413	NA	Ots_129170_683	NA	NA	0.917074	NA
Ots_117370_471	3	14581248	0.7604	NA	Ots_117370_471	NA	NA	0.919147	NA
Ots_crRAD18937_60	1	51017984	0.767158	NA	Ots_crRAD18937_60	NA	NA	0.919147	NA
Ots19_46172427	17	46172427	0.768385	NA	Ots19_46172427	NA	NA	0.919147	NA
Ots3_57055518	8	57055518	0.769825	NA	Ots3_57055518	NA	NA	0.919147	NA
Ots18_32088284	24	32088284	0.770172	NA	Ots18_32088284	NA	NA	0.919147	NA
Ots_P450_288	19	19138835	0.779137	NA	Ots_P450_288	NA	NA	0.923473	NA
Ots_CRB211	18	29785703	0.780224	NA	Ots_CRB211	NA	NA	0.923473	NA
Ots11_32418659	21	32418659	0.782282	NA	Ots11_32418659	NA	NA	0.923473	NA
Ots_GPH_318	21	46176184	0.785093	NA	Ots_GPH_318	NA	NA	0.923473	NA
Ots_AldB1_122	13	5255056	0.796916	NA	Ots_AldB1_122	NA	NA	0.929541	NA
Ots18_30099101	24	30099101	0.80224	NA	Ots18_30099101	NA	NA	0.929541	NA
Ots_96899_357R	12	21523451	0.803071	NA	Ots_96899_357R	NA	NA	0.929541	NA
Ots_NFYB_147	5	6	0.803921	NA	Ots_NFYB_147	NA	NA	0.929541	NA
Ots_crRAD46081_56	32	34735614	0.805502	NA	Ots_crRAD46081_56	NA	NA	0.929541	NA
Ots_crRAD2806_42	29	14222969	0.807308	NA	Ots_crRAD2806_42	NA	NA	0.929541	NA
Ots_CD59_2	17	9312796	0.814144	NA	Ots_CD59_2	NA	NA	0.933454	NA
Ots_128302_57	32	23632129	0.819603	NA	Ots_128302_57	NA	NA	0.933454	NA
Ots_123048_521	7	8033323	0.821986	NA	Ots_123048_521	NA	NA	0.933454	NA
Ots_crRAD26165_69	27	20109332	0.823874	NA	Ots_crRAD26165_69	NA	NA	0.933454	NA
Ots_105105_613	2	63322755	0.826569	NA	Ots_105105_613	NA	NA	0.933454	NA
Ots_130720_99	28	17928099	0.830862	NA	Ots_130720_99	NA	NA	0.933454	NA
Ots5_70908626	23	70908626	0.831797	NA	Ots5_70908626	NA	NA	0.933454	NA
Ots2_42405643	32	42405643	0.835934	NA	Ots2_42405643	NA	NA	0.933454	NA
Ots_crRAD16540_50	29	9728418	0.836398	NA	Ots_crRAD16540_50	NA	NA	0.933454	NA
Ots_crRAD33491_71	24	2699387	0.849327	NA	Ots_crRAD33491_71	NA	NA	0.94466	NA
Ots_crRAD55400_59	15	17250308	0.857335	NA	Ots_crRAD55400_59	NA	NA	0.945129	NA
Ots28_11205993	16	11205993	0.858019	NA	Ots28_11205993	NA	NA	0.945129	NA
Ots_MetA	9	20396849	0.860078	NA	Ots_MetA	NA	NA	0.945129	NA
Ots_unk1104_38	33	21291286	0.86399	NA	Ots_unk1104_38	NA	NA	0.945129	NA
Ots_OTSMTA_SNP1	9	20396609	0.864974	NA	Ots_OTSMTA_SNP1	NA	NA	0.945129	NA
Ots_FARSLA_220	19	68274964	0.86863	NA	Ots_FARSLA_220	NA	NA	0.945129	NA
Ots_crRAD44588_67	14	25774788	0.869981	NA	Ots_crRAD44588_67	NA	NA	0.945129	NA
Ots_110689_218	5	2	0.881981	NA	Ots_110689_218	NA	NA	0.954993	NA
Ots_96222_525	10	12489280	0.886128	NA	Ots_96222_525	NA	NA	0.956317	NA
Ots_hsp27b_150	19	52471033	0.89904	NA	Ots_hsp27b_150	NA	NA	0.966083	NA
Ots_117432_409	10	10328032	0.901087	NA	Ots_117432_409	NA	NA	0.966083	NA
Ots_myo1a_384	8	39283854	0.906001	NA	Ots_myo1a_384	NA	NA	0.966852	NA
Ots_cgo24_22	8	12326537	0.907717	NA	Ots_cgo24_22	NA	NA	0.966852	NA
Ots_131802_393	2	25665994	0.914871	NA	Ots_131802_393	NA	NA	0.970039	NA
Ots_PEMT	3	15921271	0.916642	NA	Ots_PEMT	NA	NA	0.970039	NA
Ots_u1002_75	7	15468014	0.922201	NA	Ots_u1002_75	NA	NA	0.971307	NA
Ots_tpx2_125	7	20362912	0.925079	NA	Ots_tpx2_125	NA	NA	0.971307	NA
Ots_111084b_619	10	19749885	0.926751	NA	Ots_111084b_619	NA	NA	0.971307	NA
Ots_110064_383	4	8141061	0.942118	NA	Ots_110064_383	NA	NA	0.977327	NA
Ots14_5453033	20	5453033	0.943676	NA	Ots14_5453033	NA	NA	0.977327	NA
Ots_CHI06105101_18523	5	11	0.943764	NA	Ots_CHI06105101_18523	NA	NA	0.977327	NA
Ots_113457_40R	6	9447490	0.94445	NA	Ots_113457_40R	NA	NA	0.977327	NA
Ots_u07_49_290	15	30314171	0.951225	NA	Ots_u07_49_290	NA	NA	0.981232	NA
Ots_GDH_81x	9	1	0.956851	NA	Ots_GDH_81x	NA	NA	0.983931	NA
Ots_CD63	7	13378891	0.96875	NA	Ots_CD63	NA	NA	0.993044	NA
Ots4_41638710	11	41638710	0.97558	NA	Ots4_41638710	NA	NA	0.996921	NA
Ots_Est1363	8	8292351	0.994883	NA	Ots_Est1363	NA	NA	1	NA
Ots_crRAD23631_48	25	68018794	1	NA	Ots_crRAD23631_48	NA	NA	1	NA
Ots_crRAD26081_28	5	34	1	NA	Ots_crRAD26081_28	NA	NA	1	NA
Ots_Myc_366	27	29700449	1	NA	Ots_Myc_366	NA	NA	1	NA
Ots_RAS1	17	36275840	1	NA	Ots_RAS1	NA	NA	1	NA
Ots_RFC2_558	2	27438208	1	NA	Ots_RFC2_558	NA	NA	1	NA
Ots_u07_64_221	31	57998143	1	NA	Ots_u07_64_221	NA	NA	1	NA

## Sheet: dominance-PASS
		Codominant		Reference (M)		NonReference (P)
Marker	Locus	FDR	Net R-square	FDR	Net R-square	FDR	Net R-square
1	Ots28_11023212	4.75439e-69	0.213104	1.29874e-24	0.0671623	2.24245e-63	0.193358
2	Ots28_11025336	6.0409e-68	0.20897	1.29874e-24	0.0671623	5.36308e-62	0.188455
3	Ots28_11033282	5.70442e-70	0.216648	1.29874e-24	0.0671623	2.08167e-64	0.19709
4	Ots28_11062192	1.41669e-69	0.2151	9.9867e-29	0.0799955	5.53823e-62	0.188287
14	Ots28_11077576	8.898e-89	0.285789	1.10485e-31	0.0895118	2.21143e-81	0.258133
15	Ots28_11095755	5.60659e-105	0.352707	2.78106e-37	0.10915	2.16686e-97	0.322626
16	Ots28_11143508	1.2425e-104	0.350113	2.78106e-37	0.10915	4.82623e-97	0.32009
17	Ots28_11160599	3.54973e-102	0.339612	2.90072e-36	0.105365	4.87724e-95	0.311334
18	Ots28_11164637	4.76527e-102	0.338609	3.4567e-36	0.104729	4.87724e-95	0.311122
19	Ots28_11186543	6.0409e-68	0.20908	1.27048e-34	0.0992425	4.84266e-58	0.174662
20	Ots28_11201129	1.47914e-96	0.316642	3.50853e-35	0.101249	1.07712e-89	0.290238
21	Ots28_11202190	5.07793e-91	0.294515	1.01983e-31	0.0897787	5.66732e-85	0.271667
22	Ots28_11202400	1.29597e-53	0.159601	4.03629e-31	0.0874958	1.13281e-42	0.123606
23	Ots28_11202863	0.00233178	0.00570099	0.157508	0.00127618	0.00330088	0.00530921
24	Ots28_11205423	3.0185e-91	0.295599	1.92484e-31	0.0886213	7.07002e-86	0.275269
25	Ots28_11205993	7.2832e-39	0.111309	6.56841e-24	0.0649521	6.46482e-30	0.0832695
26	Ots28_11206740	3.32453e-92	0.299522	1.01983e-31	0.0897787	3.41897e-86	0.276705
27	Ots28_11207428	4.20093e-05	0.0104131	0.167474	0.00116886	3.94588e-05	0.010487
28	Ots28_11210919	7.91689e-28	0.0767756	6.44791e-21	0.0559034	1.33367e-17	0.0460864

## Sheet: MLM-arrival
SNP	Chromosome	Position	P.value	maf	nobs	Rsquare.of.Model.without.SNP	Rsquare.of.Model.with.SNP	FDR_Adjusted_P-values	effect	delta Rsquare
Ots28_11023212	16	11023212	1.232e-23	0.0947832	1361	0.129054	0.196183	3.66119e-22	-15.8917	0.0671295	1
Ots28_11025336	16	11025336	4.0723e-23	0.0958854	1361	0.129054	0.194542	1.02434e-21	-15.6505	0.0654886	2
Ots28_11033282	16	11033282	1.34356e-23	0.095518	1361	0.129054	0.196064	3.66119e-22	-15.8388	0.0670104	3
Ots28_11062192	16	11062192	3.95237e-25	0.118295	1361	0.129054	0.200922	1.29243e-23	-15.0734	0.0718682	4
Ots28_11070757		100% linked to 14									5
Ots28_11071377		100% linked to 14									6
Ots28_11072994		100% linked to 14									7
Ots28_11073102		100% linked to 14									8
Ots28_11073668		100% linked to 14									9
Ots28_11075348		100% linked to 14									10
Ots28_11075712		100% linked to 14									11
Ots28_11077016		100% linked to 14									12
Ots28_11077172		100% linked to 14									13
Ots28_11077576	16	11077576	1.41909e-30	0.108376	1361	0.129054	0.218419	9.28082e-29	-17.4343	0.0893657	14
Ots28_11095755	16	11095755	5.2662e-33	0.152461	1361	0.129054	0.226343	8.61024e-31	-15.9641	0.0972894	15
Ots28_11143508	16	11143508	4.14253e-33	0.151727	1361	0.129054	0.226684	8.61024e-31	-15.99	0.0976308	16
Ots28_11160599	16	11160599	3.79295e-32	0.1554	1361	0.129054	0.22354	4.13431e-30	-15.567	0.094486	17
Ots28_11164637	16	11164637	9.12749e-32	0.156135	1361	0.129054	0.222295	7.46172e-30	-15.3986	0.0932419	18
Ots28_11186543	16	11186543	8.24007e-18	0.252388	1361	0.129054	0.177963	1.92464e-16	-9.0909	0.0489095	19
Ots28_11201129	16	11201129	7.69774e-29	0.166789	1361	0.129054	0.212808	4.19527e-27	-14.1457	0.0837541	20
Ots28_11202190	16	11202190	1.02137e-25	0.164217	1361	0.129054	0.202793	3.71099e-24	-13.4391	0.0737398	21
Ots28_11202400	16	11202400	8.74894e-11	0.303821	1361	0.129054	0.156579	1.90727e-09	-6.53232	0.0275256	22
Ots28_11202863	16	11202863	0.561283	0.0525349	1361	0.129054	0.129271	0.908611	-1.19789	0.000217353	23
Ots28_11205423	16	11205423	6.55111e-26	0.16385	1361	0.129054	0.203408	2.67777e-24	-13.451	0.0743549	24
Ots28_11205993	16	11205993	1.02425e-07	0.346069	1361	0.129054	0.147488	2.09331e-06	-5.17439	0.0184342	25
Ots28_11206740	16	11206740	6.86496e-27	0.166054	1361	0.129054	0.20654	3.20692e-25	-13.7326	0.0774863	26
Ots28_11207428	16	11207428	0.718823	0.101029	1361	0.129054	0.129137	0.964096	0.556959	8.34754e-05	27
Ots28_11210919	16	11210919	5.85475e-05	0.497061	1361	0.129054	0.139515	0.00106361	-3.81263	0.0104616	28
Ots_crRAD23631_48	25	68018794	1	0	1361	NA	NA	1	NA
Ots_crRAD26081_28	5	34	1	0	1361	NA	NA	1	NA
Ots_Myc_366	27	29700449	1	0	1361	NA	NA	1	NA
Ots_RAS1	17	36275840	1	0	1361	NA	NA	1	NA
Ots_RFC2_558	2	27438208	1	0	1361	NA	NA	1	NA
Ots_u07_64_221	31	57998143	1	0	1361	NA	NA	1	NA
Ots_DDX5_171	34	5948580	3.50243e-05	0.132256	1361	0.129054	0.14015	0.000673703	5.63739
Ots_Hsp90a	24	30105519	0.000180274	0.0360029	1361	0.129054	0.138133	0.00310262	9.9627
Ots_arp_436	2	52672820	0.000591879	0.0213079	1361	0.129054	0.136686	0.00967722	11.1965
Ots17_885364	29	885364	0.00163364	0.0532697	1361	0.129054	0.135466	0.025438	-6.87866
Ots_NOD1	15	23568768	0.00213666	0.307127	1361	0.129054	0.135146	0.0317585	-3.57717
Ots_105401_325	11	12543170	0.00232814	0.11058	1361	0.129054	0.135044	0.0331001	-4.61909
Ots_crRAD11620_55	2	43120003	0.00423235	0.480529	1361	0.129054	0.134338	0.0576658	2.64827
Ots_118938_325	8	43610834	0.0059278	0.284717	1361	0.129054	0.133943	0.0775356	2.90484
Ots_unk9480_51	23	58885154	0.00685279	0.150257	1361	0.129054	0.133774	0.0847898	-3.91758
Ots4_64978818	11	64978818	0.007001	0.0139603	1361	0.129054	0.133749	0.0847898	-10.4702
Ots_HFABP_34	5	29	0.00772386	0.0293902	1361	0.129054	0.133635	0.0884945	7.72312
Ots_u07_18_378	28	6130660	0.00784813	0.119765	1361	0.129054	0.133617	0.0884945	4.14253
Ots_TGFB	18	29760263	0.0100954	0.0635562	1361	0.129054	0.133326	0.109183	-5.10919
Ots_crRAD47297_55	15	4878508	0.0103507	0.135929	1361	0.129054	0.133297	0.109183	3.49623
Ots18_29943476	24	29943476	0.0132739	0.0293902	1361	0.129054	0.133011	0.135642	7.20262
Ots4_42378741	11	42378741	0.0159838	0.0907421	1361	0.129054	0.132799	0.158385	-3.97479
Ots29_18791740	10	18791748	0.0226426	0.466936	1361	0.129054	0.132406	0.211953	2.11465
Ots_IL11	14	20625334	0.0226861	0.105805	1361	0.129054	0.132404	0.211953	3.58035
Ots_GST_375	13	18672650	0.0262159	0.000367377	1361	0.129054	0.132242	0.233016	-54.8716
Ots_122414_56	16	26647710	0.0263657	0.0150625	1361	0.129054	0.132235	0.233016	-8.37441
Ots_crRAD34397_33	31	60161043	0.028663	0.0198384	1361	0.129054	0.132142	0.246652	-7.49062
Ots_u07_07_161	11	37799853	0.0315004	0.460691	1361	0.129054	0.132037	0.262525	-2.34284
Ots_crRAD61523_71	21	41149096	0.0321132	0.301616	1361	0.129054	0.132016	0.262525	-2.04864
Ots_crRAD13725_51	9	10662607	0.0370348	0.0473916	1361	0.129054	0.131858	0.295375	4.7653
Ots15_18157381	12	18157381	0.0412538	0.384276	1361	0.129054	0.13174	0.32119	-1.96802
Ots_txnip_321	33	13146728	0.0451282	0.12601	1361	0.129054	0.131642	0.343184	-2.98519
Ots30_17330688	28	17330706	0.0477544	0.219324	1361	0.129054	0.131581	0.354902	2.22069
Ots_u07_53_133	5	5	0.0521602	0.0815577	1361	0.129054	0.131485	0.379031	-3.3565
Ots_mapKpr_151	2	5460143	0.0595517	0.288758	1361	0.129054	0.131342	0.423335	2.17155
Ots_Ots311_101x	11	4070652	0.0622068	0.025349	1361	0.129054	0.131296	0.432801	5.67004
Ots_u1007_124	19	9430381	0.0681216	0.0110213	1361	0.129054	0.131199	0.456243	-8.31005
Ots_107074_284	21	16750220	0.0694928	0.0260838	1361	0.129054	0.131178	0.456243	-5.3065
Ots_trnau1ap_86	16	17646942	0.0719564	0.0337987	1361	0.129054	0.131141	0.456243	-4.7645
Ots_mybp_85	26	29231079	0.0724918	0.100661	1361	0.129054	0.131133	0.456243	-3.03571
Ots_MHC2	5	27	0.0730577	0.303086	1361	0.129054	0.131125	0.456243	-1.78982
Ots_129144_472	1	30704018	0.0752634	0.0154298	1361	0.129054	0.131094	0.456243	6.93298
Ots_pigh_105	24	35641063	0.0753428	0.479427	1361	0.129054	0.131092	0.456243	2.00739
Ots_117259_271	27	11458685	0.0802315	0.0503306	1361	0.129054	0.131026	0.477013	3.64548
Ots_afmid_196	34	17096334	0.0840127	0.0154298	1361	0.129054	0.130978	0.488648	6.74176
Ots_crRAD9615_69	5	31	0.0866937	0.118663	1361	0.129054	0.130945	0.488648	-2.57013
Ots_Cath_D141	5	8	0.0877114	0.0143277	1361	0.129054	0.130933	0.488648	-6.701
Ots_GST_207	13	18672818	0.089408	0.0047759	1361	0.129054	0.130913	0.488648	-11.6527
Ots_ZR_575	9	27576884	0.0896601	0.102131	1361	0.129054	0.13091	0.488648	2.76478
Ots_unk526	27	29699840	0.093005	0.18773	1361	0.129054	0.130872	0.490695	2.23511
Ots_105407_117	5	18	0.0930369	0.346436	1361	0.129054	0.130872	0.490695	-1.95753
Ots_ARNT	6	24857375	0.0967905	0.240632	1361	0.129054	0.130831	0.502389	2.12121
Ots_108007_208	14	4971142	0.10304	0.0756796	1361	0.129054	0.130767	0.526471	2.95294
Ots_crRAD73823_60	9	53325628	0.107825	0.251653	1361	0.129054	0.13072	0.542442	-1.96698
Ots_112876_371	35	29108047	0.117412	0.219691	1361	0.129054	0.130634	0.581722	1.79692
Ots_crRAD36072_29	21	36019633	0.122025	0.0778839	1361	0.129054	0.130595	0.584302	-2.70297
Ots_130720_99	28	17928099	0.122516	0.0481264	1361	0.129054	0.130591	0.584302	-3.42184
Ots_unk3513_49	5	33	0.123293	0.25496	1361	0.129054	0.130584	0.584302	-1.89074
Ots_myoD_364	25	7299784	0.126159	0.0929464	1361	0.129054	0.130561	0.589343	-2.62165
Ots_brp16_64	26	4383923	0.131998	0.159809	1361	0.129054	0.130516	0.604687	1.961
Ots_102801_308	12	19971476	0.133488	0.214181	1361	0.129054	0.130505	0.604687	1.7244
Ots_crRAD57687_34	20	31889864	0.136857	0.443791	1361	0.129054	0.13048	0.604687	-1.64122
Ots_P450_288	19	19138835	0.138067	0.445261	1361	0.129054	0.130471	0.604687	-1.64601
Ots_crRAD46081_56	32	34735614	0.13869	0.0238795	1361	0.129054	0.130466	0.604687	4.60524
Ots_109525_816	23	70296658	0.146358	0.193608	1361	0.129054	0.130413	0.620111	-1.86005
Ots_u1008_108	19	62354402	0.148519	0.0745775	1361	0.129054	0.130399	0.620111	2.64332
Ots_129870_55	34	2979852	0.149724	0.0143277	1361	0.129054	0.130391	0.620111	5.78
Ots_U2305_63	20	2	0.149813	0.361132	1361	0.129054	0.13039	0.620111	1.66749
Ots11_32418659	21	32418659	0.154442	0.336885	1361	0.129054	0.13036	0.63128	1.40243
Ots_vatf_251	29	7664045	0.160759	0.0889052	1361	0.129054	0.130321	0.646225	2.42667
Ots_SL	5	17	0.16205	0.0271859	1361	0.129054	0.130313	0.646225	-4.13488
Ots_124774_477	12	15167502	0.164611	0.0878031	1361	0.129054	0.130298	0.648527	2.47839
Ots_crRAD57520_66	28	1332375	0.16911	0.378398	1361	0.129054	0.130272	0.655369	-1.3229
Ots_103041_52	31	55669454	0.17353	0.183321	1361	0.129054	0.130247	0.655369	-1.81933
Ots_96899_357R	12	21523451	0.174494	0.129684	1361	0.129054	0.130242	0.655369	1.99953
Ots_myo1a_384	8	39283854	0.176526	0.0591477	1361	0.129054	0.130231	0.655369	2.62071
Ots_AldB1_122	13	5255056	0.176591	0.113519	1361	0.129054	0.13023	0.655369	2.08085
Ots7_53291035	2	53291035	0.180474	0.00881705	1361	0.129054	0.130209	0.655369	-6.56369
Ots_GnRH_271	9	65660176	0.182337	0.0209405	1361	0.129054	0.1302	0.655369	4.48166
Ots_PGK_54	28	23782920	0.182381	0.0293902	1361	0.129054	0.130199	0.655369	-3.72069
Ots_tpx2_125	7	20362912	0.186021	0.0815577	1361	0.129054	0.13018	0.661162	2.32498
Ots33_19359879	18	19359879	0.188417	0.00404115	1361	0.129054	0.130168	0.661162	-9.7629
Ots_131906_141	5	28	0.190059	0.0532697	1361	0.129054	0.13016	0.661162	2.7903
Ots2_38264269	32	38264269	0.203295	0.473181	1361	0.129054	0.130096	0.687314	1.19931
Ots_pop5_96	15	27353346	0.203313	0.243571	1361	0.129054	0.130096	0.687314	1.56864
Ots_112419_131	34	7853251	0.205645	0.139603	1361	0.129054	0.130086	0.687314	1.90236
Ots_108820_336	16	10815622	0.207171	0.438648	1361	0.129054	0.130079	0.687314	-1.40159
Ots_parp3_286	7	9505120	0.209167	0.213079	1361	0.129054	0.13007	0.687314	1.59926
Ots_crRAD25367_50	28	8042526	0.210188	0.217855	1361	0.129054	0.130065	0.687314	1.62018
Ots_128757_61R	5	15	0.215661	0.108376	1361	0.129054	0.130041	0.691023	2.03011
Ots_Prl2	25	40924770	0.217018	0.25496	1361	0.129054	0.130035	0.691023	1.50455
Ots_CHI06048618_5222	2	38043969	0.221028	0.337252	1361	0.129054	0.130018	0.691023	-1.19542
Ots6_10904949	9	10904949	0.221136	0.050698	1361	0.129054	0.130018	0.691023	2.66464
Ots_109693_392	26	7402550	0.226853	0.0437179	1361	0.129054	0.129995	0.691023	-2.87808
Ots5_70908626	23	70908626	0.22955	0.00808229	1361	0.129054	0.129984	0.691023	-6.36113
Ots_crRAD76512_28	21	32328258	0.230293	0.387583	1361	0.129054	0.129981	0.691023	1.13281
Ots_118175_479	34	5436160	0.230837	0.0396767	1361	0.129054	0.129979	0.691023	2.92884
Ots_crRAD66330_60	23	14208918	0.231183	0.0521675	1361	0.129054	0.129977	0.691023	-2.58293
Ots_crRAD20887_70	14	7378067	0.232454	0.0598824	1361	0.129054	0.129972	0.691023	2.43237
Ots_111084b_619	10	19749885	0.234966	0.228508	1361	0.129054	0.129962	0.692198	-1.50096
Ots7_53631522	2	53631522	0.245053	0.00110213	1361	0.129054	0.129924	0.715466	-16.5918
Ots_112820_284	1	16907470	0.250766	0.178913	1361	0.129054	0.129903	0.720227	1.5701
Ots_EndoRB1_486	16	8187490	0.251088	0.0514328	1361	0.129054	0.129902	0.720227	-2.53551
Ots_CHI06035945_4547	20	12373492	0.255618	0.262307	1361	0.129054	0.129886	0.726843	1.21131
Ots_110689_218	5	2	0.258371	0.244306	1361	0.129054	0.129877	0.728339	1.38392
Ots_101119_381	32	58361347	0.267601	0.00404115	1361	0.129054	0.129845	0.747911	-8.26953
Ots_crRAD22960_32	29	14223038	0.276388	0.105805	1361	0.129054	0.129817	0.765922	-1.77087
Ots6_33505144	9	33505144	0.282489	0.0150625	1361	0.129054	0.129798	0.7761	4.2307
Ots_101704_143	31	51040180	0.294425	0.0991918	1361	0.129054	0.129762	0.7761	-1.77305
Ots_GH2	5	30	0.295186	0.0407788	1361	0.129054	0.129759	0.7761	-2.51123
Ots_CD59_2	17	9312796	0.295384	0.429096	1361	0.129054	0.129759	0.7761	1.24849
Ots_U2567_104	26	68622537	0.29553	0.118663	1361	0.129054	0.129758	0.7761	-1.59914
Ots_S7_1	24	31651991	0.296093	0.386481	1361	0.129054	0.129757	0.7761	-1.18229
Ots_CRB211	18	29785703	0.296674	0.00293902	1361	0.129054	0.129755	0.7761	9.10323
Ots_crRAD27515_69	32	27211812	0.3028	0.248714	1361	0.129054	0.129738	0.785839	1.26349
Ots_P450	15	65154384	0.31701	0.0495959	1361	0.129054	0.129699	0.816238	2.09094
Ots_zn593_346	21	46464971	0.327066	0.028288	1361	0.129054	0.129672	0.83555	-2.79808
Ots_crRAD78968_46	32	23276932	0.341215	0.0124908	1361	0.129054	0.129637	0.861814	4.08488
Ots_96222_525	10	12489280	0.342617	0.0576782	1361	0.129054	0.129634	0.861814	1.93765
Ots_RAG3	17	34427967	0.347943	0.148788	1361	0.129054	0.129621	0.864601	-1.3414
Ots_U2446_123	10	11728129	0.349013	0.361499	1361	0.129054	0.129618	0.864601	1.10289
Ots_crRAD46751_42	5	20	0.359069	0.0675974	1361	0.129054	0.129595	0.86944	1.79863
Ots_U5049_250	20	1	0.359554	0.175239	1361	0.129054	0.129594	0.86944	-1.19966
Ots_u4_92	23	49324631	0.362547	0.0268185	1361	0.129054	0.129588	0.86944	-2.6559
Ots_unk7936_50	5	14	0.3636	0.116826	1361	0.129054	0.129585	0.86944	-1.4226
Ots_cox1_241	15	30421258	0.367993	0.183688	1361	0.129054	0.129576	0.86944	1.18953
Ots_u07_49_290	15	30314171	0.376269	0.33468	1361	0.129054	0.129558	0.86944	-0.892793
Ots_112208_722	12	17637330	0.377687	0.0529023	1361	0.129054	0.129555	0.86944	1.86597
Ots_MetA	9	20396849	0.379894	0.0121234	1361	0.129054	0.12955	0.86944	3.6124
Ots_u07_57_120	21	16346192	0.381391	0.0940485	1361	0.129054	0.129547	0.86944	1.38569
Ots_u202_161	5	7	0.387039	0.076047	1361	0.129054	0.129535	0.86944	1.61186
Ots_105385_421	9	73012849	0.388328	0.480162	1361	0.129054	0.129533	0.86944	-0.813724
Ots_Ostm1	18	4569955	0.391149	0.326231	1361	0.129054	0.129527	0.86944	-0.98076
Ots_94903_99R	9	35539172	0.396208	0.464732	1361	0.129054	0.129517	0.86944	-0.968686
Ots_107285_93	11	5852987	0.397802	0.0209405	1361	0.129054	0.129514	0.86944	-2.76714
Ots_IL8R_C8	5	32	0.398775	0.423953	1361	0.129054	0.129512	0.86944	-0.917038
Ots7_54212944	2	54212944	0.400363	0.00918442	1361	0.129054	0.129509	0.86944	-4.24537
Ots11_32468959	5	10	0.400882	0.213813	1361	0.129054	0.129508	0.86944	0.936985
Ots_CD63	7	13378891	0.403976	0.0782513	1361	0.129054	0.129502	0.86944	1.4498
Ots_96500_180	11	45636897	0.404049	0.417708	1361	0.129054	0.129502	0.86944	-0.918879
Ots_106419b_618	26	11463845	0.404144	0.0521675	1361	0.129054	0.129502	0.86944	1.73931
Ots_AldoB4_183	13	5252021	0.409266	0.0863336	1361	0.129054	0.129492	0.874706	1.44576
Ots_crRAD60620_51	13	24004835	0.418237	0.405584	1361	0.129054	0.129476	0.886493	-0.911263
Ots_OTDESMIN19_SNP1	5	23	0.422897	0.390154	1361	0.129054	0.129467	0.886493	0.900086
Ots_127760_569	25	65444532	0.422914	0.355621	1361	0.129054	0.129467	0.886493	-0.92088
Ots_crRAD10447_25	1	36699634	0.430668	0.0631888	1361	0.129054	0.129454	0.889061	-1.47334
Ots_GPDH_338	20	11576466	0.434261	0.00844967	1361	0.129054	0.129447	0.889061	3.97858
Ots_118205_61	18	32594959	0.441165	0.180015	1361	0.129054	0.129436	0.889061	-1.03449
Ots2_42405643	32	42405643	0.445411	0.329537	1361	0.129054	0.129429	0.889061	-0.769687
Ots_slc7a2_71	31	61099332	0.454817	0.0135929	1361	0.129054	0.129413	0.889061	2.92204
Ots_CHI06105101_16717	6	5124325	0.458789	0.454813	1361	0.129054	0.129407	0.889061	-0.701811
Ots_108390_329	10	16533976	0.462485	0.00220426	1361	0.129054	0.129401	0.889061	-7.38376
Ots_111681_657	23	8539947	0.463638	0.0841293	1361	0.129054	0.129399	0.889061	-1.25928
Ots_110064_383	4	8141061	0.464825	0.386113	1361	0.129054	0.129398	0.889061	0.843846
Ots_unk1832_39	5	24	0.467027	0.452608	1361	0.129054	0.129394	0.889061	0.793788
Ots_108735_302	21	21337974	0.468556	0.139236	1361	0.129054	0.129392	0.889061	1.03816
Ots_HMGB1_73	23	27531907	0.470085	0.154298	1361	0.129054	0.12939	0.889061	-0.950643
Ots_103122_180	11	16781457	0.472241	0.138134	1361	0.129054	0.129386	0.889061	-0.988453
Ots_hsc71_3__488	19	37358812	0.473357	0.196914	1361	0.129054	0.129385	0.889061	-0.932884
Ots_Est740	14	39254576	0.473729	0.444526	1361	0.129054	0.129384	0.889061	0.778538
Ots_crRAD60614_46	15	72156356	0.479837	0.000367377	1361	0.129054	0.129375	0.889061	-17.371
Ots_94857_232R	8	27503532	0.484747	0.476855	1361	0.129054	0.129368	0.889061	0.807526
Ots4_41638710	11	41638710	0.486042	0.00991918	1361	0.129054	0.129366	0.889061	3.10873
Ots_crRAD69327_53	32	4708299	0.487395	0.13446	1361	0.129054	0.129364	0.889061	-1.01767
Ots_crRAD44588_67	14	25774788	0.487689	0.120867	1361	0.129054	0.129364	0.889061	1.08836
Ots10_21244146	1	21244146	0.488765	0.164585	1361	0.129054	0.129362	0.889061	-0.819176
Ots_123048_521	7	8033323	0.489771	0.00881705	1361	0.129054	0.129361	0.889061	3.51733
Ots_99550_204	5	19	0.495731	0.0246143	1361	0.129054	0.129352	0.889061	2.10077
Ots_115987_325	9	66193572	0.496337	0.274431	1361	0.129054	0.129352	0.889061	-0.805754
Ots_mapK_3__309	2	5480042	0.497511	0.349008	1361	0.129054	0.12935	0.889061	-0.670729
Ots_NAML12_SNP1	18	9777802	0.501241	0.42432	1361	0.129054	0.129345	0.889061	-0.6141
Ots_crRAD75581_70	8	27546510	0.502478	0.426892	1361	0.129054	0.129343	0.889061	-0.737026
Ots_crRAD55475_26	24	17929277	0.508766	0.206833	1361	0.129054	0.129335	0.889061	0.843096
Ots9_16115048	19	16115048	0.509547	0.031227	1361	0.129054	0.129334	0.889061	-1.7931
Ots_U212_158	4	14522192	0.510927	0.132256	1361	0.129054	0.129332	0.889061	0.981469
Ots_106747_239	3	17321046	0.514767	0.440852	1361	0.129054	0.129327	0.889061	0.765894
Ots_IsoT	15	9121489	0.517041	0.157972	1361	0.129054	0.129324	0.889061	0.840468
Ots_TNF	8	21402560	0.520481	0.000367377	1361	0.129054	0.129319	0.889061	15.813
Ots_crRAD18289_33	30	8970778	0.521783	0.0198384	1361	0.129054	0.129318	0.889061	-2.15205
Ots_Thio	1	5625322	0.521921	0.248714	1361	0.129054	0.129318	0.889061	0.775393
Ots18_30099101	24	30099101	0.522017	0.0411462	1361	0.129054	0.129318	0.889061	-1.50952
Ots18_3550047	24	3550047	0.533175	0.0540044	1361	0.129054	0.129304	0.895655	-1.26917
Ots_u07_17_135	7	11164448	0.537373	0.129317	1361	0.129054	0.129299	0.895655	0.934288
Ots_129170_683	29	11485501	0.537884	0.0220426	1361	0.129054	0.129298	0.895655	1.99959
Ots_PEMT	3	15921271	0.539069	0.109846	1361	0.129054	0.129296	0.895655	-0.987395
Ots_crRAD20262_46	17	46397112	0.540244	0.134827	1361	0.129054	0.129295	0.895655	0.905597
Ots_unk1104_38	33	21291286	0.542323	0.470977	1361	0.129054	0.129293	0.895655	0.687429
Ots_crRAD35313_66	26	65139272	0.55114	0.0914769	1361	0.129054	0.129282	0.904835	1.01967
Ots_aspat_196	15	60406597	0.553416	0.00698016	1361	0.129054	0.12928	0.904835	3.40113
Ots_TAPBP	28	34770823	0.558983	0.369214	1361	0.129054	0.129273	0.908611	0.65854
Ots_crRAD92420_25	24	6695198	0.565918	0.0231447	1361	0.129054	0.129266	0.911603	-1.81797
Ots_FGF6B_1	9	37250687	0.573288	0.421014	1361	0.129054	0.129258	0.918946	-0.650289
Ots5_44795073	23	44795073	0.57637	0.493387	1361	0.129054	0.129255	0.919381	0.515799
Ots_106313_729	5	13	0.585961	0.0220426	1361	0.129054	0.129245	0.924658	1.7956
Ots_u6_75	5	4	0.586668	0.109478	1361	0.129054	0.129244	0.924658	0.849279
Ots_102457_132	19	1	0.588162	0.0422483	1361	0.129054	0.129242	0.924658	-1.30996
Ots3_34894254	8	34894254	0.593913	0.0242469	1361	0.129054	0.129237	0.926617	1.55946
Ots_crRAD2806_42	29	14222969	0.595075	0.35158	1361	0.129054	0.129235	0.926617	-0.636556
Ots_113457_40R	6	9447490	0.598163	0.107641	1361	0.129054	0.129232	0.927012	0.84931
Ots_97077_179R	2	1	0.604897	0.0257164	1361	0.129054	0.129226	0.933025	1.56797
Ots_TLR3	30	7365214	0.618699	0.317414	1361	0.129054	0.129213	0.939942	-0.583042
Ots_106499_70	5	21	0.620019	0.33615	1361	0.129054	0.129212	0.939942	-0.562847
Ots_Est1363	8	8292351	0.620045	0.0606172	1361	0.129054	0.129212	0.939942	-0.982435
Ots_AsnRS_60	14	41784960	0.625443	0.23255	1361	0.129054	0.129207	0.939942	0.605391
Ots_OTSMTA_SNP1	9	20396609	0.626933	0.00881705	1361	0.129054	0.129206	0.939942	2.38988
Ots_nkef_192	1	51394567	0.629057	0.431301	1361	0.129054	0.129204	0.939942	-0.543399
Ots_105132_200	13	9585379	0.629503	0.23953	1361	0.129054	0.129203	0.939942	-0.607141
Ots_CHI06027687_143477	25	34155766	0.641358	0.333211	1361	0.129054	0.129193	0.948352	0.417585
Ots_IGF_I_1_76	24	4150743	0.64448	0.188097	1361	0.129054	0.129191	0.948352	0.619453
Ots3_57055518	8	57055518	0.64963	0.0653931	1361	0.129054	0.129186	0.948352	-0.871758
Ots_crRAD21115_24	25	23499747	0.651633	0.019471	1361	0.129054	0.129185	0.948352	1.57488
Ots_NFYB_147	5	6	0.653705	0.186995	1361	0.129054	0.129183	0.948352	-0.591369
Ots7_51409415	2	51409415	0.654179	0.0202057	1361	0.129054	0.129183	0.948352	-1.49753
Ots_131460_584	2	31130645	0.655436	0.0510654	1361	0.129054	0.129182	0.948352	0.993592
Ots_105105_613	2	63322755	0.673079	0.398971	1361	0.129054	0.129168	0.964096	0.402883
Ots_113242_216	5	25	0.677341	0.138134	1361	0.129054	0.129165	0.964096	-0.598456
Ots_120950_417	23	18867357	0.678439	0.0720059	1361	0.129054	0.129164	0.964096	0.782696
Ots_sept9_78	34	9390357	0.678726	0.0360029	1361	0.129054	0.129164	0.964096	1.02693
Ots_U2362_227	9	14700070	0.689212	0.0481264	1361	0.129054	0.129157	0.964096	0.883759
Ots_crRAD18937_60	1	51017984	0.698818	0.0341661	1361	0.129054	0.12915	0.964096	0.993128
Ots_ETIF1A	15	34678104	0.699634	0.311903	1361	0.129054	0.129149	0.964096	-0.443072
Ots17_22360456	29	22360456	0.701474	0.100294	1361	0.129054	0.129148	0.964096	-0.585471
Ots_CirpA	23	47621841	0.703911	0.117928	1361	0.129054	0.129147	0.964096	0.579636
Ots22_32650802	7	32650802	0.704086	0.495959	1361	0.129054	0.129146	0.964096	0.3526
Ots_Ikaros_250	25	45385098	0.704586	0.0686995	1361	0.129054	0.129146	0.964096	0.752901
Ots_crRAD36152_44	15	13203734	0.707762	0.0205731	1361	0.129054	0.129144	0.964096	-1.26795
Ots_u211_85	23	34253781	0.712007	0.396032	1361	0.129054	0.129141	0.964096	-0.408932
Ots_ntl_255	33	15370000	0.71731	0.407788	1361	0.129054	0.129138	0.964096	-0.408424
Ots_u1002_75	7	15468014	0.720775	0.287656	1361	0.129054	0.129136	0.964096	0.368672
Ots_104063_132	5	12	0.721497	0.206098	1361	0.129054	0.129135	0.964096	-0.466622
Ots_stk6_516	32	3814527	0.721541	0.00293902	1361	0.129054	0.129135	0.964096	3.11759
Ots_GTH2B_550	22	27327552	0.722335	0.447098	1361	0.129054	0.129135	0.964096	-0.39729
Ots_crRAD16540_50	29	9728418	0.746335	0.465834	1361	0.129054	0.129121	0.979026	-0.37374
Ots_128302_57	32	23632129	0.748793	0.050698	1361	0.129054	0.12912	0.979026	0.689543
Ots_hnRNPL_533	26	46705374	0.750326	0.473181	1361	0.129054	0.129119	0.979026	0.345002
Ots12_23066874	15	23066874	0.755504	0.0341661	1361	0.129054	0.129116	0.979026	-0.825936
Ots_117432_409	10	10328032	0.756458	0.282513	1361	0.129054	0.129115	0.979026	0.365214
Ots_crRAD18492_65	20	3	0.757293	0.0209405	1361	0.129054	0.129115	0.979026	1.01337
Ots_127236_62	23	52450716	0.761079	0.0279206	1361	0.129054	0.129113	0.979026	-0.869864
Ots7_50997124	2	50997124	0.76266	0.0374724	1361	0.129054	0.129112	0.979026	0.754367
Ots_crRAD57376_68	32	54571149	0.764791	0.202425	1361	0.129054	0.129111	0.979026	0.342734
Ots_102414_395	1	20097469	0.772316	0.421381	1361	0.129054	0.129107	0.979026	0.323885
Ots_redd1_187	25	9939318	0.774697	0.308964	1361	0.129054	0.129106	0.979026	0.327401
Ots_U2362_330	9	14699971	0.78234	0.491918	1361	0.129054	0.129103	0.979026	-0.258207
Ots_102867_609	15	1	0.783221	0.0172667	1361	0.129054	0.129102	0.979026	-1.02237
Ots_crRAD24807_74	11	36172590	0.783355	0.117193	1361	0.129054	0.129102	0.979026	-0.422859
Ots18_32088284	24	32088284	0.784236	0.0624541	1361	0.129054	0.129102	0.979026	-0.524574
Ots_123921_111	24	25247852	0.785589	0.167157	1361	0.129054	0.129101	0.979026	-0.375727
Ots_107806_821	25	51993828	0.78798	0.374357	1361	0.129054	0.1291	0.979026	0.301669
Ots_GCSH	15	58052588	0.800155	0.116091	1361	0.129054	0.129095	0.979026	0.398949
Ots_110201_363	19	25990000	0.800711	0.329537	1361	0.129054	0.129095	0.979026	0.296526
Ots9_28975221	19	28975221	0.809929	0.122337	1361	0.129054	0.129091	0.979026	0.336669
Ots_crRAD20376_66	21	46457753	0.814713	0.140338	1361	0.129054	0.129089	0.979026	0.318115
Ots_129458_451	25	11080640	0.819978	0.142542	1361	0.129054	0.129087	0.979026	0.309735
Ots_LWSop_638	32	13620416	0.821005	0.000367377	1361	0.129054	0.129086	0.979026	5.54412
Ots_128693_461	21	29099828	0.821647	0.0532697	1361	0.129054	0.129086	0.979026	0.471415
Ots_hsp27b_150	19	52471033	0.823428	0.0562087	1361	0.129054	0.129086	0.979026	-0.468464
Ots_OTALDBINT1_SNP1	5	26	0.824203	0.128215	1361	0.129054	0.129085	0.979026	0.326209
Ots_OTSTF1_SNP1	16	25845386	0.825584	0.343497	1361	0.129054	0.129085	0.979026	-0.249689
Ots_107607_315	9	36761804	0.830743	0.0242469	1361	0.129054	0.129083	0.979026	-0.670838
Ots19_46172427	17	46172427	0.830915	0.0382072	1361	0.129054	0.129083	0.979026	0.532405
Ots_crRAD12037_39	24	10327070	0.83322	0.278472	1361	0.129054	0.129082	0.979026	-0.253734
Ots_RAD4543_52	4	12866217	0.836731	0.232182	1361	0.129054	0.129081	0.979026	0.258084
Ots_SClkF2R2_135	23	60109411	0.837131	0.35011	1361	0.129054	0.129081	0.979026	-0.235758
Ots29_23344676	10	23344676	0.838955	0.0914769	1361	0.129054	0.12908	0.979026	-0.320523
Ots_110495_380	5	9	0.840783	0.118295	1361	0.129054	0.12908	0.979026	0.313323
Ots_131802_393	2	25665994	0.842777	0.00257164	1361	0.129054	0.129079	0.979026	-1.85529
Ots_95442b_204	17	39212513	0.844446	0.346069	1361	0.129054	0.129078	0.979026	-0.226255
Ots_u07_25_325	25	9198721	0.847836	0.459956	1361	0.129054	0.129077	0.979026	0.213179
Ots_P53	28	2417591	0.849877	0.2241	1361	0.129054	0.129077	0.979026	-0.233678
Ots_crRAD27164_55	26	25285990	0.851249	0.0385746	1361	0.129054	0.129076	0.979026	0.451387
Ots_110551_64	7	14420914	0.85328	0.189199	1361	0.129054	0.129076	0.979026	-0.239465
Ots_U5121_34	23	20893356	0.86733	0.150625	1361	0.129054	0.129071	0.985627	-0.223099
Ots_110381_164	17	35228582	0.868147	0.272594	1361	0.129054	0.129071	0.985627	0.17612
Ots_crRAD33491_71	24	2699387	0.871039	0.42432	1361	0.129054	0.12907	0.985627	-0.176627
Ots_TCTA_58	32	8993026	0.871089	0.0514328	1361	0.129054	0.12907	0.985627	0.343003
Ots_102213_210	31	1	0.882034	0.00146951	1361	0.129054	0.129068	0.99457	-1.83137
Ots30_17330452	28	17330452	0.88986	0.0275533	1361	0.129054	0.129066	0.994897	-0.385401
Ots_crRAD55400_59	15	17250308	0.891221	0.406686	1361	0.129054	0.129066	0.994897	0.148206
Ots_117242_136	27	29333295	0.891452	0.100294	1361	0.129054	0.129066	0.994897	0.211312
Ots_crRAD17527_58	21	37324165	0.894705	0.182586	1361	0.129054	0.129065	0.995131	0.177068
Ots1_72858599	25	72858599	0.899675	0.092579	1361	0.129054	0.129064	0.995357	-0.199426
Ots_E2_275	7	5457012	0.900996	0.362968	1361	0.129054	0.129063	0.995357	0.14989
Ots_crRAD74766_28	5	16	0.905034	0.0286554	1361	0.129054	0.129063	0.996452	0.338756
Ots_crRAD255_59	28	40093591	0.909853	0.47061	1361	0.129054	0.129062	0.998395	0.124065
Ots_SWS1op_182	29	7365688	0.918099	0.299412	1361	0.129054	0.12906	1	-0.121715
Ots_FARSLA_220	19	68274964	0.919903	0.0415136	1361	0.129054	0.12906	1	0.236844
Ots_126619_400	5	3	0.924952	0.13446	1361	0.129054	0.129059	1	-0.13634
Ots_EP_529	5	22	0.926719	0.0407788	1361	0.129054	0.129059	1	-0.223139
Ots_101554_407	13	9784111	0.927973	0.407054	1361	0.129054	0.129059	1	0.101846
Ots_u07_20_332	8	33660993	0.931264	0.000367377	1361	0.129054	0.129058	1	2.11479
Ots_117370_471	3	14581248	0.932971	0.00404115	1361	0.129054	0.129058	1	-0.631374
Ots_GDH_81x	9	1	0.939935	0.238428	1361	0.129054	0.129057	1	0.0905722
Ots_cgo24_22	8	12326537	0.946949	0.152094	1361	0.129054	0.129056	1	-0.0957378
Ots_ppie_245	31	23260130	0.947176	0.29133	1361	0.129054	0.129056	1	0.0802579
Ots_HSP90B_100	23	6866692	0.950033	0.160544	1361	0.129054	0.129056	1	0.0873105
Ots_CHI06105101_18523	5	11	0.953801	0.149522	1361	0.129054	0.129056	1	-0.0768518
Ots_112301_43	8	1	0.956523	0.148053	1361	0.129054	0.129055	1	0.0779365
Ots_nelfd_163	32	31069128	0.964986	0.0161646	1361	0.129054	0.129055	1	0.16556
Ots_100884_287	19	34802127	0.972798	0.20169	1361	0.129054	0.129054	1	-0.0447898
Ots_crRAD26165_69	27	20109332	0.973203	0.00661278	1361	0.129054	0.129054	1	-0.19981
Ots4_40942276	11	40942276	0.973295	0.117193	1361	0.129054	0.129054	1	-0.0489446
Ots_CCR7	16	34762262	0.986091	0.000734754	1361	0.129054	0.129054	1	0.3036
Ots_GPH_318	21	46176184	0.987341	0.18626	1361	0.129054	0.129054	1	0.0215598
Ots14_5453033	20	5453033	0.990053	0.20169	1361	0.129054	0.129054	1	0.0148361
Ots_97660_56	16	34830271	0.992633	0.0591477	1361	0.129054	0.129054	1	-0.0191776
Ots_104415_88	29	5512367	0.993624	0.435709	1361	0.129054	0.129054	1	-0.0090363
Ots_BMP2_SNP1	23	30442475	0.995236	0.000367377	1361	0.129054	0.129054	1	-0.14632

## Sheet: BLINK-arrival
SNP	Chromosome	Position	P.value	maf	nobs	Rsquare.of.Model.without.SNP	Rsquare.of.Model.with.SNP	FDR_Adjusted_P-values	effect	Rsquare.of.Model.without.SNP	Rsquare.of.Model.with.SNP	Net R-square	chromosome 28 marker
Ots28_11143508	16	11143508	2.00375e-18	NA	Ots28_11143508	NA	NA	6.55227e-16	NA	0.129054	0.226684	0.0976308	16
Ots_DDX5_171	34	5948580	2.71774e-05	NA	Ots_DDX5_171	NA	NA	0.00426744	NA	0.227541	0.2375	0.00995887
Ots_U2305_63	20	2	3.91509e-05	NA	Ots_U2305_63	NA	NA	0.00426744	NA	0.237476	0.244203	0.0067275
Ots_crRAD13725_51	9	10662607	6.39222e-05	NA	Ots_crRAD13725_51	NA	NA	0.00522564	NA	0.238836	0.245274	0.00643833
Ots_Hsp90a	24	30105519	0.000133888	NA	Ots_Hsp90a	NA	NA	0.00875631	NA	0.244971	0.251226	0.00625523
Ots_105401_325	11	12543170	0.000370282	NA	Ots_105401_325	NA	NA	0.0201804	NA	0.251166	0.257241	0.00607519
Ots28_11025336	16	11025336	0.00059724	NA	Ots28_11025336	NA	NA	0.0278996	NA	0.25474	0.260735	0.00599491	2
Ots_crRAD25367_50	28	8042526	0.000887689	NA	Ots_crRAD25367_50	NA	NA	0.0349431	NA	0.260644	0.266469	0.00582525
Ots_GST_375	13	18672650	0.000967759	NA	Ots_GST_375	NA	NA	0.0349431	NA	0.261415	0.267279	0.00586458
Ots_IL11	14	20625334	0.0010686	NA	Ots_IL11	NA	NA	0.0349431	NA	0.267265	0.271973	0.0047081
Ots_crRAD47297_55	15	4878508	0.00150151	NA	Ots_crRAD47297_55	NA	NA	0.0446357	NA	0.27126	0.276516	0.00525505
Ots28_11202400	16	11202400	0.0037424	NA	Ots28_11202400	NA	NA	0.095685	NA	0.275232	0.280454	0.00522188
Ots_118938_325	8	43610834	0.00380399	NA	Ots_118938_325	NA	NA	0.095685	NA
Ots_myo1a_384	8	39283854	0.00419273	NA	Ots_myo1a_384	NA	NA	0.0979301	NA
Ots_108007_208	14	4971142	0.00632747	NA	Ots_108007_208	NA	NA	0.137939	NA
Ots_TGFB	18	29760263	0.00771466	NA	Ots_TGFB	NA	NA	0.14777	NA
Ots_AsnRS_60	14	41784960	0.00776676	NA	Ots_AsnRS_60	NA	NA	0.14777	NA
Ots_mybp_85	26	29231079	0.00813411	NA	Ots_mybp_85	NA	NA	0.14777	NA
Ots_129144_472	1	30704018	0.00985001	NA	Ots_129144_472	NA	NA	0.164858	NA
Ots_arp_436	2	52672820	0.0100831	NA	Ots_arp_436	NA	NA	0.164858	NA
Ots_E2_275	7	5457012	0.0108159	NA	Ots_E2_275	NA	NA	0.1654	NA
Ots_HFABP_34	5	29	0.0111278	NA	Ots_HFABP_34	NA	NA	0.1654	NA
Ots_txnip_321	33	13146728	0.0143823	NA	Ots_txnip_321	NA	NA	0.187399	NA
Ots_afmid_196	34	17096334	0.0144718	NA	Ots_afmid_196	NA	NA	0.187399	NA
Ots30_17330688	28	17330706	0.0146249	NA	Ots30_17330688	NA	NA	0.187399	NA
Ots_SClkF2R2_135	23	60109411	0.0149002	NA	Ots_SClkF2R2_135	NA	NA	0.187399	NA
Ots_94903_99R	9	35539172	0.0165422	NA	Ots_94903_99R	NA	NA	0.200345	NA
Ots_crRAD27515_69	32	27211812	0.0197585	NA	Ots_crRAD27515_69	NA	NA	0.223884	NA
Ots_ARNT	6	24857375	0.0198551	NA	Ots_ARNT	NA	NA	0.223884	NA
Ots_mapKpr_151	2	5460143	0.0223514	NA	Ots_mapKpr_151	NA	NA	0.240408	NA
Ots_112820_284	1	16907470	0.0236864	NA	Ots_112820_284	NA	NA	0.240408	NA
Ots_118205_61	18	32594959	0.0239659	NA	Ots_118205_61	NA	NA	0.240408	NA
Ots_vatf_251	29	7664045	0.0242614	NA	Ots_vatf_251	NA	NA	0.240408	NA
Ots_110064_383	4	8141061	0.0251116	NA	Ots_110064_383	NA	NA	0.241515	NA
Ots_crRAD35313_66	26	65139272	0.0274588	NA	Ots_crRAD35313_66	NA	NA	0.256544	NA
Ots_ZR_575	9	27576884	0.028267	NA	Ots_ZR_575	NA	NA	0.256758	NA
Ots4_42378741	11	42378741	0.0331232	NA	Ots4_42378741	NA	NA	0.292737	NA
Ots29_18791740	10	18791748	0.0394945	NA	Ots29_18791740	NA	NA	0.335604	NA
Ots_crRAD46081_56	32	34735614	0.0400261	NA	Ots_crRAD46081_56	NA	NA	0.335604	NA
Ots_crRAD76512_28	21	32328258	0.0410647	NA	Ots_crRAD76512_28	NA	NA	0.335704	NA
Ots_pigh_105	24	35641063	0.0421143	NA	Ots_pigh_105	NA	NA	0.335887	NA
Ots_NOD1	15	23568768	0.0448367	NA	Ots_NOD1	NA	NA	0.340546	NA
Ots_Ots311_101x	11	4070652	0.0448456	NA	Ots_Ots311_101x	NA	NA	0.340546	NA
Ots_AldB1_122	13	5255056	0.0465768	NA	Ots_AldB1_122	NA	NA	0.340546	NA
Ots_122414_56	16	26647710	0.0468641	NA	Ots_122414_56	NA	NA	0.340546	NA
Ots_crRAD20887_70	14	7378067	0.0514186	NA	Ots_crRAD20887_70	NA	NA	0.348876	NA
Ots_ppie_245	31	23260130	0.0515043	NA	Ots_ppie_245	NA	NA	0.348876	NA
Ots_crRAD11620_55	2	43120003	0.0517045	NA	Ots_crRAD11620_55	NA	NA	0.348876	NA
Ots17_885364	29	885364	0.0532268	NA	Ots17_885364	NA	NA	0.348876	NA
Ots_118175_479	34	5436160	0.053345	NA	Ots_118175_479	NA	NA	0.348876	NA
Ots_105407_117	5	18	0.0561103	NA	Ots_105407_117	NA	NA	0.359766	NA
Ots_106419b_618	26	11463845	0.0584766	NA	Ots_106419b_618	NA	NA	0.367728	NA
Ots_117259_271	27	11458685	0.0607057	NA	Ots_117259_271	NA	NA	0.370703	NA
Ots11_32418659	21	32418659	0.061813	NA	Ots11_32418659	NA	NA	0.370703	NA
Ots_AldoB4_183	13	5252021	0.0633275	NA	Ots_AldoB4_183	NA	NA	0.370703	NA
Ots_MHC2	5	27	0.0635692	NA	Ots_MHC2	NA	NA	0.370703	NA
Ots_u07_18_378	28	6130660	0.064804	NA	Ots_u07_18_378	NA	NA	0.370703	NA
Ots_cox1_241	15	30421258	0.0657516	NA	Ots_cox1_241	NA	NA	0.370703	NA
Ots_CRB211	18	29785703	0.068444	NA	Ots_CRB211	NA	NA	0.379342	NA
Ots_TAPBP	28	34770823	0.0717907	NA	Ots_TAPBP	NA	NA	0.388597	NA
Ots_unk526	27	29699840	0.0724905	NA	Ots_unk526	NA	NA	0.388597	NA
Ots_crRAD16540_50	29	9728418	0.0781351	NA	Ots_crRAD16540_50	NA	NA	0.4121	NA
Ots_108735_302	21	21337974	0.0822829	NA	Ots_108735_302	NA	NA	0.421528	NA
Ots_112876_371	35	29108047	0.083336	NA	Ots_112876_371	NA	NA	0.421528	NA
Ots_crRAD57687_34	20	31889864	0.08379	NA	Ots_crRAD57687_34	NA	NA	0.421528	NA
Ots_u4_92	23	49324631	0.0874863	NA	Ots_u4_92	NA	NA	0.433455	NA
Ots28_11186543	16	11186543	0.0899341	NA	Ots28_11186543	NA	NA	0.438932	NA
Ots_111084b_619	10	19749885	0.0935612	NA	Ots_111084b_619	NA	NA	0.44769	NA
Ots_105105_613	2	63322755	0.0944666	NA	Ots_105105_613	NA	NA	0.44769	NA
Ots_crRAD61523_71	21	41149096	0.0975826	NA	Ots_crRAD61523_71	NA	NA	0.45585	NA
Ots_112419_131	34	7853251	0.104753	NA	Ots_112419_131	NA	NA	0.456458	NA
Ots_127760_569	25	65444532	0.105904	NA	Ots_127760_569	NA	NA	0.456458	NA
Ots_117432_409	10	10328032	0.105979	NA	Ots_117432_409	NA	NA	0.456458	NA
Ots_u07_53_133	5	5	0.106271	NA	Ots_u07_53_133	NA	NA	0.456458	NA
Ots_102414_395	1	20097469	0.106368	NA	Ots_102414_395	NA	NA	0.456458	NA
Ots_109525_816	23	70296658	0.109672	NA	Ots_109525_816	NA	NA	0.456458	NA
Ots7_53631522	2	53631522	0.110333	NA	Ots7_53631522	NA	NA	0.456458	NA
Ots_CD63	7	13378891	0.112312	NA	Ots_CD63	NA	NA	0.456458	NA
Ots_tpx2_125	7	20362912	0.112526	NA	Ots_tpx2_125	NA	NA	0.456458	NA
Ots_u07_57_120	21	16346192	0.112705	NA	Ots_u07_57_120	NA	NA	0.456458	NA
Ots_P450	15	65154384	0.113068	NA	Ots_P450	NA	NA	0.456458	NA
Ots_crRAD36072_29	21	36019633	0.121814	NA	Ots_crRAD36072_29	NA	NA	0.485772	NA
Ots_crRAD55475_26	24	17929277	0.128106	NA	Ots_crRAD55475_26	NA	NA	0.504708	NA
Ots_Cath_D141	5	8	0.131805	NA	Ots_Cath_D141	NA	NA	0.513099	NA
Ots5_70908626	23	70908626	0.135479	NA	Ots5_70908626	NA	NA	0.521197	NA
Ots_crRAD73823_60	9	53325628	0.140729	NA	Ots_crRAD73823_60	NA	NA	0.522923	NA
Ots10_21244146	1	21244146	0.141252	NA	Ots10_21244146	NA	NA	0.522923	NA
Ots_u1007_124	19	9430381	0.142196	NA	Ots_u1007_124	NA	NA	0.522923	NA
Ots15_18157381	12	18157381	0.142325	NA	Ots15_18157381	NA	NA	0.522923	NA
Ots_130720_99	28	17928099	0.146527	NA	Ots_130720_99	NA	NA	0.532381	NA
Ots_S7_1	24	31651991	0.149567	NA	Ots_S7_1	NA	NA	0.536073	NA
Ots_crRAD75581_70	8	27546510	0.150822	NA	Ots_crRAD75581_70	NA	NA	0.536073	NA
Ots_96899_357R	12	21523451	0.158713	NA	Ots_96899_357R	NA	NA	0.556741	NA
Ots_112208_722	12	17637330	0.160544	NA	Ots_112208_722	NA	NA	0.556741	NA
Ots_U2362_227	9	14700070	0.161744	NA	Ots_U2362_227	NA	NA	0.556741	NA
Ots_CHI06048618_5222	2	38043969	0.164408	NA	Ots_CHI06048618_5222	NA	NA	0.560014	NA
Ots30_17330452	28	17330452	0.169667	NA	Ots30_17330452	NA	NA	0.567649	NA
Ots_crRAD9615_69	5	31	0.170121	NA	Ots_crRAD9615_69	NA	NA	0.567649	NA
Ots_PGK_54	28	23782920	0.173923	NA	Ots_PGK_54	NA	NA	0.574474	NA
Ots_u1008_108	19	62354402	0.177583	NA	Ots_u1008_108	NA	NA	0.580697	NA
Ots_124774_477	12	15167502	0.183649	NA	Ots_124774_477	NA	NA	0.586275	NA
Ots_110381_164	17	35228582	0.183747	NA	Ots_110381_164	NA	NA	0.586275	NA
Ots_crRAD255_59	28	40093591	0.186384	NA	Ots_crRAD255_59	NA	NA	0.586275	NA
Ots_crRAD66330_60	23	14208918	0.186461	NA	Ots_crRAD66330_60	NA	NA	0.586275	NA
Ots_GPH_318	21	46176184	0.195905	NA	Ots_GPH_318	NA	NA	0.606549	NA
Ots_107074_284	21	16750220	0.196618	NA	Ots_107074_284	NA	NA	0.606549	NA
Ots28_11077576	16	11077576	0.19986	NA	Ots28_11077576	NA	NA	0.610786	NA
Ots_u07_25_325	25	9198721	0.207267	NA	Ots_u07_25_325	NA	NA	0.620193	NA
Ots_u07_20_332	8	33660993	0.210091	NA	Ots_u07_20_332	NA	NA	0.620193	NA
Ots_GST_207	13	18672818	0.210231	NA	Ots_GST_207	NA	NA	0.620193	NA
Ots_unk9480_51	23	58885154	0.213581	NA	Ots_unk9480_51	NA	NA	0.620193	NA
Ots_slc7a2_71	31	61099332	0.214962	NA	Ots_slc7a2_71	NA	NA	0.620193	NA
Ots_123048_521	7	8033323	0.215662	NA	Ots_123048_521	NA	NA	0.620193	NA
Ots_108820_336	16	10815622	0.216214	NA	Ots_108820_336	NA	NA	0.620193	NA
Ots_hnRNPL_533	26	46705374	0.218615	NA	Ots_hnRNPL_533	NA	NA	0.621627	NA
Ots_GTH2B_550	22	27327552	0.223008	NA	Ots_GTH2B_550	NA	NA	0.628653	NA
Ots_ETIF1A	15	34678104	0.22602	NA	Ots_ETIF1A	NA	NA	0.631697	NA
Ots_crRAD33491_71	24	2699387	0.228982	NA	Ots_crRAD33491_71	NA	NA	0.634268	NA
Ots_u202_161	5	7	0.230819	NA	Ots_u202_161	NA	NA	0.634268	NA
Ots17_22360456	29	22360456	0.237842	NA	Ots17_22360456	NA	NA	0.648121	NA
Ots_129170_683	29	11485501	0.24338	NA	Ots_129170_683	NA	NA	0.657147	NA
Ots_crRAD18289_33	30	8970778	0.246174	NA	Ots_crRAD18289_33	NA	NA	0.657147	NA
Ots_101704_143	31	51040180	0.250425	NA	Ots_101704_143	NA	NA	0.657147	NA
Ots_U2446_123	10	11728129	0.251262	NA	Ots_U2446_123	NA	NA	0.657147	NA
Ots9_16115048	19	16115048	0.253202	NA	Ots9_16115048	NA	NA	0.657147	NA
Ots_crRAD57376_68	32	54571149	0.254273	NA	Ots_crRAD57376_68	NA	NA	0.657147	NA
Ots28_11202190	16	11202190	0.258558	NA	Ots28_11202190	NA	NA	0.657147	NA
Ots_110495_380	5	9	0.260844	NA	Ots_110495_380	NA	NA	0.657147	NA
Ots_zn593_346	21	46464971	0.261705	NA	Ots_zn593_346	NA	NA	0.657147	NA
Ots_GH2	5	30	0.266141	NA	Ots_GH2	NA	NA	0.657147	NA
Ots6_33505144	9	33505144	0.267328	NA	Ots6_33505144	NA	NA	0.657147	NA
Ots_crRAD20262_46	17	46397112	0.267588	NA	Ots_crRAD20262_46	NA	NA	0.657147	NA
Ots_110689_218	5	2	0.268734	NA	Ots_110689_218	NA	NA	0.657147	NA
Ots_107806_821	25	51993828	0.270155	NA	Ots_107806_821	NA	NA	0.657147	NA
Ots_112301_43	8	1	0.271299	NA	Ots_112301_43	NA	NA	0.657147	NA
Ots_crRAD57520_66	28	1332375	0.277507	NA	Ots_crRAD57520_66	NA	NA	0.667241	NA
Ots_PEMT	3	15921271	0.284409	NA	Ots_PEMT	NA	NA	0.678845	NA
Ots4_64978818	11	64978818	0.288358	NA	Ots4_64978818	NA	NA	0.680874	NA
Ots_crRAD74766_28	5	16	0.290628	NA	Ots_crRAD74766_28	NA	NA	0.680874	NA
Ots28_11202863	16	11202863	0.291506	NA	Ots28_11202863	NA	NA	0.680874	NA
Ots_MetA	9	20396849	0.296404	NA	Ots_MetA	NA	NA	0.683489	NA
Ots_117370_471	3	14581248	0.301401	NA	Ots_117370_471	NA	NA	0.683489	NA
Ots6_10904949	9	10904949	0.301826	NA	Ots6_10904949	NA	NA	0.683489	NA
Ots_102801_308	12	19971476	0.302089	NA	Ots_102801_308	NA	NA	0.683489	NA
Ots_trnau1ap_86	16	17646942	0.306281	NA	Ots_trnau1ap_86	NA	NA	0.683489	NA
Ots_crRAD60614_46	15	72156356	0.307402	NA	Ots_crRAD60614_46	NA	NA	0.683489	NA
Ots_94857_232R	8	27503532	0.311683	NA	Ots_94857_232R	NA	NA	0.683489	NA
Ots_crRAD55400_59	15	17250308	0.313733	NA	Ots_crRAD55400_59	NA	NA	0.683489	NA
Ots28_11160599	16	11160599	0.314642	NA	Ots28_11160599	NA	NA	0.683489	NA
Ots_crRAD78968_46	32	23276932	0.314759	NA	Ots_crRAD78968_46	NA	NA	0.683489	NA
Ots_FGF6B_1	9	37250687	0.315617	NA	Ots_FGF6B_1	NA	NA	0.683489	NA
Ots_unk3513_49	5	33	0.32314	NA	Ots_unk3513_49	NA	NA	0.689721	NA
Ots18_32088284	24	32088284	0.323299	NA	Ots18_32088284	NA	NA	0.689721	NA
Ots_parp3_286	7	9505120	0.327293	NA	Ots_parp3_286	NA	NA	0.689721	NA
Ots_Ostm1	18	4569955	0.329715	NA	Ots_Ostm1	NA	NA	0.689721	NA
Ots_OTALDBINT1_SNP1	5	26	0.332164	NA	Ots_OTALDBINT1_SNP1	NA	NA	0.689721	NA
Ots_128757_61R	5	15	0.334497	NA	Ots_128757_61R	NA	NA	0.689721	NA
Ots28_11205423	16	11205423	0.335	NA	Ots28_11205423	NA	NA	0.689721	NA
Ots_brp16_64	26	4383923	0.335369	NA	Ots_brp16_64	NA	NA	0.689721	NA
Ots_111681_657	23	8539947	0.341108	NA	Ots_111681_657	NA	NA	0.692331	NA
Ots_crRAD10447_25	1	36699634	0.341597	NA	Ots_crRAD10447_25	NA	NA	0.692331	NA
Ots19_46172427	17	46172427	0.34299	NA	Ots19_46172427	NA	NA	0.692331	NA
Ots_102213_210	31	1	0.346194	NA	Ots_102213_210	NA	NA	0.694512	NA
Ots_102457_132	19	1	0.353789	NA	Ots_102457_132	NA	NA	0.704925	NA
Ots_U2567_104	26	68622537	0.356122	NA	Ots_U2567_104	NA	NA	0.704925	NA
Ots_ntl_255	33	15370000	0.357852	NA	Ots_ntl_255	NA	NA	0.704925	NA
Ots_nkef_192	1	51394567	0.372228	NA	Ots_nkef_192	NA	NA	0.728854	NA
Ots_u1002_75	7	15468014	0.382332	NA	Ots_u1002_75	NA	NA	0.744182	NA
Ots_106313_729	5	13	0.386531	NA	Ots_106313_729	NA	NA	0.747904	NA
Ots5_44795073	23	44795073	0.397089	NA	Ots5_44795073	NA	NA	0.762907	NA
Ots_Prl2	25	40924770	0.400104	NA	Ots_Prl2	NA	NA	0.762907	NA
Ots_105385_421	9	73012849	0.401284	NA	Ots_105385_421	NA	NA	0.762907	NA
Ots_u07_07_161	11	37799853	0.405949	NA	Ots_u07_07_161	NA	NA	0.763839	NA
Ots_103122_180	11	16781457	0.406447	NA	Ots_103122_180	NA	NA	0.763839	NA
Ots_mapK_3__309	2	5480042	0.415513	NA	Ots_mapK_3__309	NA	NA	0.776416	NA
Ots_cgo24_22	8	12326537	0.421781	NA	Ots_cgo24_22	NA	NA	0.779927	NA
Ots_hsc71_3__488	19	37358812	0.424035	NA	Ots_hsc71_3__488	NA	NA	0.779927	NA
Ots_u211_85	23	34253781	0.424548	NA	Ots_u211_85	NA	NA	0.779927	NA
Ots_102867_609	15	1	0.429808	NA	Ots_102867_609	NA	NA	0.78182	NA
Ots_128302_57	32	23632129	0.43036	NA	Ots_128302_57	NA	NA	0.78182	NA
Ots_129870_55	34	2979852	0.437967	NA	Ots_129870_55	NA	NA	0.791244	NA
Ots_TLR3	30	7365214	0.450959	NA	Ots_TLR3	NA	NA	0.807649	NA
Ots_crRAD21115_24	25	23499747	0.451987	NA	Ots_crRAD21115_24	NA	NA	0.807649	NA
Ots_redd1_187	25	9939318	0.46675	NA	Ots_redd1_187	NA	NA	0.829495	NA
Ots_TCTA_58	32	8993026	0.472452	NA	Ots_TCTA_58	NA	NA	0.83509	NA
Ots_aspat_196	15	60406597	0.480383	NA	Ots_aspat_196	NA	NA	0.842805	NA
Ots18_29943476	24	29943476	0.482253	NA	Ots18_29943476	NA	NA	0.842805	NA
Ots_110551_64	7	14420914	0.490256	NA	Ots_110551_64	NA	NA	0.842805	NA
Ots_CD59_2	17	9312796	0.491166	NA	Ots_CD59_2	NA	NA	0.842805	NA
Ots_CirpA	23	47621841	0.495183	NA	Ots_CirpA	NA	NA	0.842805	NA
Ots2_42405643	32	42405643	0.501136	NA	Ots2_42405643	NA	NA	0.842805	NA
Ots_unk1104_38	33	21291286	0.505677	NA	Ots_unk1104_38	NA	NA	0.842805	NA
Ots_109693_392	26	7402550	0.506958	NA	Ots_109693_392	NA	NA	0.842805	NA
Ots_crRAD60620_51	13	24004835	0.507547	NA	Ots_crRAD60620_51	NA	NA	0.842805	NA
Ots_115987_325	9	66193572	0.507596	NA	Ots_115987_325	NA	NA	0.842805	NA
Ots_crRAD18937_60	1	51017984	0.508024	NA	Ots_crRAD18937_60	NA	NA	0.842805	NA
Ots_sept9_78	34	9390357	0.511547	NA	Ots_sept9_78	NA	NA	0.842805	NA
Ots_96222_525	10	12489280	0.512422	NA	Ots_96222_525	NA	NA	0.842805	NA
Ots_crRAD34397_33	31	60161043	0.51314	NA	Ots_crRAD34397_33	NA	NA	0.842805	NA
Ots_101554_407	13	9784111	0.515477	NA	Ots_101554_407	NA	NA	0.842805	NA
Ots_GPDH_338	20	11576466	0.518489	NA	Ots_GPDH_338	NA	NA	0.843512	NA
Ots28_11164637	16	11164637	0.525205	NA	Ots28_11164637	NA	NA	0.845581	NA
Ots_131906_141	5	28	0.527467	NA	Ots_131906_141	NA	NA	0.845581	NA
Ots_nelfd_163	32	31069128	0.527518	NA	Ots_nelfd_163	NA	NA	0.845581	NA
Ots_99550_204	5	19	0.533789	NA	Ots_99550_204	NA	NA	0.851458	NA
Ots_FARSLA_220	19	68274964	0.542072	NA	Ots_FARSLA_220	NA	NA	0.860474	NA
Ots_crRAD12037_39	24	10327070	0.554319	NA	Ots_crRAD12037_39	NA	NA	0.875663	NA
Ots_CHI06035945_4547	20	12373492	0.564044	NA	Ots_CHI06035945_4547	NA	NA	0.881963	NA
Ots_97077_179R	2	1	0.567195	NA	Ots_97077_179R	NA	NA	0.881963	NA
Ots_crRAD22960_32	29	14223038	0.57062	NA	Ots_crRAD22960_32	NA	NA	0.881963	NA
Ots_LWSop_638	32	13620416	0.570713	NA	Ots_LWSop_638	NA	NA	0.881963	NA
Ots_crRAD26165_69	27	20109332	0.573252	NA	Ots_crRAD26165_69	NA	NA	0.881963	NA
Ots_u07_17_135	7	11164448	0.577951	NA	Ots_u07_17_135	NA	NA	0.881963	NA
Ots29_23344676	10	23344676	0.580349	NA	Ots29_23344676	NA	NA	0.881963	NA
Ots_crRAD20376_66	21	46457753	0.580994	NA	Ots_crRAD20376_66	NA	NA	0.881963	NA
Ots_BMP2_SNP1	23	30442475	0.582581	NA	Ots_BMP2_SNP1	NA	NA	0.881963	NA
Ots28_11207428	16	11207428	0.590006	NA	Ots28_11207428	NA	NA	0.889087	NA
Ots_120950_417	23	18867357	0.592829	NA	Ots_120950_417	NA	NA	0.889244	NA
Ots1_72858599	25	72858599	0.601763	NA	Ots1_72858599	NA	NA	0.891515	NA
Ots3_57055518	8	57055518	0.602824	NA	Ots3_57055518	NA	NA	0.891515	NA
Ots_SL	5	17	0.604544	NA	Ots_SL	NA	NA	0.891515	NA
Ots_113457_40R	6	9447490	0.608327	NA	Ots_113457_40R	NA	NA	0.891515	NA
Ots7_50997124	2	50997124	0.611624	NA	Ots7_50997124	NA	NA	0.891515	NA
Ots7_54212944	2	54212944	0.615005	NA	Ots7_54212944	NA	NA	0.891515	NA
Ots_CHI06105101_18523	5	11	0.616725	NA	Ots_CHI06105101_18523	NA	NA	0.891515	NA
Ots_U5121_34	23	20893356	0.618768	NA	Ots_U5121_34	NA	NA	0.891515	NA
Ots_106747_239	3	17321046	0.61888	NA	Ots_106747_239	NA	NA	0.891515	NA
Ots3_34894254	8	34894254	0.625233	NA	Ots3_34894254	NA	NA	0.896716	NA
Ots28_11206740	16	11206740	0.63361	NA	Ots28_11206740	NA	NA	0.902867	NA
Ots_EndoRB1_486	16	8187490	0.635044	NA	Ots_EndoRB1_486	NA	NA	0.902867	NA
Ots_P53	28	2417591	0.640877	NA	Ots_P53	NA	NA	0.907215	NA
Ots_EP_529	5	22	0.647835	NA	Ots_EP_529	NA	NA	0.907836	NA
Ots_OTSMTA_SNP1	9	20396609	0.648117	NA	Ots_OTSMTA_SNP1	NA	NA	0.907836	NA
Ots28_11201129	16	11201129	0.649668	NA	Ots28_11201129	NA	NA	0.907836	NA
Ots11_32468959	5	10	0.65242	NA	Ots11_32468959	NA	NA	0.907836	NA
Ots_crRAD24807_74	11	36172590	0.657815	NA	Ots_crRAD24807_74	NA	NA	0.911464	NA
Ots_IGF_I_1_76	24	4150743	0.671391	NA	Ots_IGF_I_1_76	NA	NA	0.92635	NA
Ots_IL8R_C8	5	32	0.677014	NA	Ots_IL8R_C8	NA	NA	0.930184	NA
Ots_pop5_96	15	27353346	0.68021	NA	Ots_pop5_96	NA	NA	0.930664	NA
Ots_CHI06105101_16717	6	5124325	0.686173	NA	Ots_CHI06105101_16717	NA	NA	0.93491	NA
Ots_SWS1op_182	29	7365688	0.693976	NA	Ots_SWS1op_182	NA	NA	0.93848	NA
Ots_117242_136	27	29333295	0.694533	NA	Ots_117242_136	NA	NA	0.93848	NA
Ots_U2362_330	9	14699971	0.701745	NA	Ots_U2362_330	NA	NA	0.944323	NA
Ots_107607_315	9	36761804	0.709285	NA	Ots_107607_315	NA	NA	0.947987	NA
Ots_OTDESMIN19_SNP1	5	23	0.711763	NA	Ots_OTDESMIN19_SNP1	NA	NA	0.947987	NA
Ots12_23066874	15	23066874	0.713406	NA	Ots12_23066874	NA	NA	0.947987	NA
Ots_RAD4543_52	4	12866217	0.716063	NA	Ots_RAD4543_52	NA	NA	0.947987	NA
Ots_104063_132	5	12	0.720415	NA	Ots_104063_132	NA	NA	0.94807	NA
Ots_104415_88	29	5512367	0.721925	NA	Ots_104415_88	NA	NA	0.94807	NA
Ots_unk1832_39	5	24	0.727948	NA	Ots_unk1832_39	NA	NA	0.948815	NA
Ots_HSP90B_100	23	6866692	0.728295	NA	Ots_HSP90B_100	NA	NA	0.948815	NA
Ots_u07_49_290	15	30314171	0.737538	NA	Ots_u07_49_290	NA	NA	0.954655	NA
Ots_crRAD18492_65	20	3	0.738617	NA	Ots_crRAD18492_65	NA	NA	0.954655	NA
Ots_107285_93	11	5852987	0.742676	NA	Ots_107285_93	NA	NA	0.956122	NA
Ots_128693_461	21	29099828	0.747484	NA	Ots_128693_461	NA	NA	0.958538	NA
Ots_hsp27b_150	19	52471033	0.752412	NA	Ots_hsp27b_150	NA	NA	0.961088	NA
Ots_U5049_250	20	1	0.757671	NA	Ots_U5049_250	NA	NA	0.963835	NA
Ots2_38264269	32	38264269	0.765921	NA	Ots2_38264269	NA	NA	0.963835	NA
Ots_u6_75	5	4	0.766788	NA	Ots_u6_75	NA	NA	0.963835	NA
Ots_Est1363	8	8292351	0.773398	NA	Ots_Est1363	NA	NA	0.963835	NA
Ots_95442b_204	17	39212513	0.774235	NA	Ots_95442b_204	NA	NA	0.963835	NA
Ots_crRAD36152_44	15	13203734	0.775315	NA	Ots_crRAD36152_44	NA	NA	0.963835	NA
Ots_129458_451	25	11080640	0.776082	NA	Ots_129458_451	NA	NA	0.963835	NA
Ots7_51409415	2	51409415	0.780311	NA	Ots7_51409415	NA	NA	0.963835	NA
Ots_Ikaros_250	25	45385098	0.786837	NA	Ots_Ikaros_250	NA	NA	0.963835	NA
Ots28_11062192	16	11062192	0.788176	NA	Ots28_11062192	NA	NA	0.963835	NA
Ots_stk6_516	32	3814527	0.789593	NA	Ots_stk6_516	NA	NA	0.963835	NA
Ots_101119_381	32	58361347	0.798519	NA	Ots_101119_381	NA	NA	0.963835	NA
Ots_106499_70	5	21	0.7988	NA	Ots_106499_70	NA	NA	0.963835	NA
Ots_GnRH_271	9	65660176	0.799225	NA	Ots_GnRH_271	NA	NA	0.963835	NA
Ots_105132_200	13	9585379	0.79971	NA	Ots_105132_200	NA	NA	0.963835	NA
Ots_crRAD44588_67	14	25774788	0.803571	NA	Ots_crRAD44588_67	NA	NA	0.963835	NA
Ots_NAML12_SNP1	18	9777802	0.806684	NA	Ots_NAML12_SNP1	NA	NA	0.963835	NA
Ots4_41638710	11	41638710	0.80937	NA	Ots4_41638710	NA	NA	0.963835	NA
Ots_crRAD46751_42	5	20	0.81211	NA	Ots_crRAD46751_42	NA	NA	0.963835	NA
Ots18_30099101	24	30099101	0.813512	NA	Ots18_30099101	NA	NA	0.963835	NA
Ots_CHI06027687_143477	25	34155766	0.820559	NA	Ots_CHI06027687_143477	NA	NA	0.96602	NA
Ots_GCSH	15	58052588	0.825808	NA	Ots_GCSH	NA	NA	0.96602	NA
Ots14_5453033	20	5453033	0.827037	NA	Ots14_5453033	NA	NA	0.96602	NA
Ots_97660_56	16	34830271	0.827173	NA	Ots_97660_56	NA	NA	0.96602	NA
Ots_RAG3	17	34427967	0.832412	NA	Ots_RAG3	NA	NA	0.968678	NA
Ots_CCR7	16	34762262	0.836569	NA	Ots_CCR7	NA	NA	0.970064	NA
Ots_Thio	1	5625322	0.84427	NA	Ots_Thio	NA	NA	0.971537	NA
Ots28_11205993	16	11205993	0.849013	NA	Ots28_11205993	NA	NA	0.971537	NA
Ots_123921_111	24	25247852	0.849458	NA	Ots_123921_111	NA	NA	0.971537	NA
Ots_HMGB1_73	23	27531907	0.849723	NA	Ots_HMGB1_73	NA	NA	0.971537	NA
Ots_131802_393	2	25665994	0.854112	NA	Ots_131802_393	NA	NA	0.972192	NA
Ots_126619_400	5	3	0.864093	NA	Ots_126619_400	NA	NA	0.972192	NA
Ots_103041_52	31	55669454	0.865163	NA	Ots_103041_52	NA	NA	0.972192	NA
Ots28_11095755	16	11095755	0.868048	NA	Ots28_11095755	NA	NA	0.972192	NA
Ots4_40942276	11	40942276	0.869222	NA	Ots4_40942276	NA	NA	0.972192	NA
Ots7_53291035	2	53291035	0.87094	NA	Ots7_53291035	NA	NA	0.972192	NA
Ots_crRAD92420_25	24	6695198	0.873269	NA	Ots_crRAD92420_25	NA	NA	0.972192	NA
Ots_113242_216	5	25	0.876522	NA	Ots_113242_216	NA	NA	0.972192	NA
Ots28_11210919	16	11210919	0.878609	NA	Ots28_11210919	NA	NA	0.972192	NA
Ots_OTSTF1_SNP1	16	25845386	0.88021	NA	Ots_OTSTF1_SNP1	NA	NA	0.972192	NA
Ots_GDH_81x	9	1	0.883	NA	Ots_GDH_81x	NA	NA	0.972192	NA
Ots33_19359879	18	19359879	0.890946	NA	Ots33_19359879	NA	NA	0.974906	NA
Ots_131460_584	2	31130645	0.891428	NA	Ots_131460_584	NA	NA	0.974906	NA
Ots_crRAD17527_58	21	37324165	0.898743	NA	Ots_crRAD17527_58	NA	NA	0.97963	NA
Ots_110201_363	19	25990000	0.905151	NA	Ots_110201_363	NA	NA	0.983337	NA
Ots18_3550047	24	3550047	0.910401	NA	Ots18_3550047	NA	NA	0.984661	NA
Ots_TNF	8	21402560	0.913273	NA	Ots_TNF	NA	NA	0.984661	NA
Ots_crRAD69327_53	32	4708299	0.919481	NA	Ots_crRAD69327_53	NA	NA	0.984661	NA
Ots_P450_288	19	19138835	0.91966	NA	Ots_P450_288	NA	NA	0.984661	NA
Ots_Est740	14	39254576	0.922953	NA	Ots_Est740	NA	NA	0.984661	NA
Ots_unk7936_50	5	14	0.924437	NA	Ots_unk7936_50	NA	NA	0.984661	NA
Ots9_28975221	19	28975221	0.932578	NA	Ots9_28975221	NA	NA	0.987073	NA
Ots28_11033282	16	11033282	0.932739	NA	Ots28_11033282	NA	NA	0.987073	NA
Ots_U212_158	4	14522192	0.945731	NA	Ots_U212_158	NA	NA	0.997594	NA
Ots_127236_62	23	52450716	0.958	NA	Ots_127236_62	NA	NA	1	NA
Ots_crRAD2806_42	29	14222969	0.960126	NA	Ots_crRAD2806_42	NA	NA	1	NA
Ots_myoD_364	25	7299784	0.964361	NA	Ots_myoD_364	NA	NA	1	NA
Ots_108390_329	10	16533976	0.977588	NA	Ots_108390_329	NA	NA	1	NA
Ots28_11023212	16	11023212	0.986466	NA	Ots28_11023212	NA	NA	1	NA
Ots_crRAD27164_55	26	25285990	0.989086	NA	Ots_crRAD27164_55	NA	NA	1	NA
Ots_NFYB_147	5	6	0.989666	NA	Ots_NFYB_147	NA	NA	1	NA
Ots_100884_287	19	34802127	0.991782	NA	Ots_100884_287	NA	NA	1	NA
Ots_IsoT	15	9121489	0.994046	NA	Ots_IsoT	NA	NA	1	NA
Ots_96500_180	11	45636897	0.994938	NA	Ots_96500_180	NA	NA	1	NA
Ots22_32650802	7	32650802	0.996307	NA	Ots22_32650802	NA	NA	1	NA
Ots_crRAD23631_48	25	68018794	1	NA	Ots_crRAD23631_48	NA	NA	1	NA
Ots_crRAD26081_28	5	34	1	NA	Ots_crRAD26081_28	NA	NA	1	NA
Ots_Myc_366	27	29700449	1	NA	Ots_Myc_366	NA	NA	1	NA
Ots_RAS1	17	36275840	1	NA	Ots_RAS1	NA	NA	1	NA
Ots_RFC2_558	2	27438208	1	NA	Ots_RFC2_558	NA	NA	1	NA
Ots_u07_64_221	31	57998143	1	NA	Ots_u07_64_221	NA	NA	1	NA

## Sheet: dominance-ARR
		Codominant		Reference (M)		NonReference (P)
Marker	Locus	FDR	Net R-square	FDR	Net R-square	FDR	Net R-square
1	Ots28_11023212	2.1273e-23	0.0671295	4.11065e-09	0.0229419	4.51267e-21	0.0602366
2	Ots28_11025336	5.95182e-23	0.0654886	4.11065e-09	0.0229419	1.33482e-20	0.0583276
3	Ots28_11033282	2.1273e-23	0.0670104	4.11065e-09	0.0229419	4.61609e-21	0.0600453
4	Ots28_11062192	7.50951e-25	0.0718682	3.33212e-15	0.0425629	1.18436e-19	0.0551402
14	Ots28_11077576	5.39253e-30	0.0893657	1.21003e-13	0.0369894	7.3559e-26	0.0760458
15	Ots28_11095755	5.00289e-32	0.0972894	1.78838e-16	0.0478011	3.06461e-26	0.0785372
16	Ots28_11143508	5.00289e-32	0.0976308	1.78838e-16	0.0478011	3.06461e-26	0.0790017
17	Ots28_11160599	2.4022e-31	0.094486	7.44178e-16	0.0453503	6.21837e-26	0.0769888
18	Ots28_11164637	4.33556e-31	0.0932419	1.48413e-15	0.0440448	6.83909e-26	0.0764569
19	Ots28_11186543	1.11829e-17	0.0489095	1.14724e-10	0.0278837	4.43152e-14	0.0378718
20	Ots28_11201129	2.43762e-28	0.0837541	3.33212e-15	0.0424273	3.39333e-23	0.0673212
21	Ots28_11202190	2.15623e-25	0.0737398	6.26817e-15	0.0412048	2.79954e-20	0.0572036
22	Ots28_11202400	1.1082e-10	0.0275256	8.51645e-08	0.0189704	1.00161e-07	0.0187637
23	Ots28_11202863	0.592465	0.000217353	0.296408	0.000749354	0.752416	8.72482e-05
24	Ots28_11205423	1.55589e-25	0.0743549	3.12849e-14	0.0389168	7.56074e-21	0.0592302
25	Ots28_11205993	1.2163e-07	0.0184342	7.52189e-07	0.0161225	7.70057e-05	0.0103355
26	Ots28_11206740	1.86335e-26	0.0774863	6.26817e-15	0.0412048	2.82102e-21	0.0610589
27	Ots28_11207428	0.718823	8.34754e-05	0.771429	5.43472e-05	0.753199	6.36652e-05
28	Ots28_11210919	6.54354e-05	0.0104616	0.00104843	0.00707732	0.00130105	0.006818

## Sheet: GAPIT.MLM.early_passage_BPA.GWA
SNP	Chromosome	Position	P.value	maf	nobs	Rsquare.of.Model.without.SNP	Rsquare.of.Model.with.SNP	FDR_Adjusted_P-values	effect
Ots28_11023212	16	11023212	1.70674e-28	0.0947832	1361	0.197291	0.273456	4.29311e-27	11.7517	0.0761647	1
Ots28_11025336	16	11025336	1.9395e-27	0.0958854	1361	0.197291	0.270328	4.2281e-26	11.4773	0.0730371	2
Ots28_11033282	16	11033282	8.61827e-29	0.095518	1361	0.197291	0.274337	2.34848e-27	11.7885	0.0770462	3
Ots28_11062192	16	11062192	1.07347e-31	0.118295	1361	0.197291	0.283016	3.19115e-30	11.4162	0.0857249	4
Ots28_11077576	16	11077576	7.73886e-40	0.108376	1361	0.197291	0.307833	2.81179e-38	13.4448	0.110542	14
Ots28_11095755	16	11095755	3.10913e-48	0.152461	1361	0.197291	0.334183	1.01669e-45	13.1447	0.136892	15
Ots28_11143508	16	11143508	4.09424e-47	0.151727	1361	0.197291	0.330624	6.69408e-45	12.9666	0.133333	16
Ots28_11160599	16	11160599	1.23975e-45	0.1554	1361	0.197291	0.325938	1.0135e-43	12.6025	0.128647	17
Ots28_11164637	16	11164637	7.8041e-46	0.156135	1361	0.197291	0.326572	8.50646e-44	12.5814	0.129281	18
Ots28_11186543	16	11186543	1.38582e-34	0.252388	1361	0.197291	0.291739	4.53164e-33	8.74412	0.0944481	19
Ots28_11201129	16	11201129	1.57493e-45	0.166789	1361	0.197291	0.32561	1.03001e-43	12.1429	0.128319	20
Ots28_11202190	16	11202190	3.69876e-44	0.164217	1361	0.197291	0.321296	1.51187e-42	12.0808	0.124004	21
Ots28_11202400	16	11202400	2.07921e-28	0.303821	1361	0.197291	0.273202	4.85644e-27	7.49545	0.0759102	22
Ots28_11202863	16	11202863	0.174502	0.0525349	1361	0.197291	0.198386	0.573546	-1.85259	0.00109507	23
Ots28_11205423	16	11205423	2.40547e-44	0.16385	1361	0.197291	0.321883	1.1237e-42	12.0709	0.124591	24
Ots28_11205993	16	11205993	9.6161e-20	0.346069	1361	0.197291	0.247898	1.96529e-18	5.91381	0.0506066	25
Ots28_11206740	16	11206740	1.23749e-44	0.166054	1361	0.197291	0.32279	6.74434e-43	12.1198	0.125499	26
Ots28_11207428	16	11207428	0.0319681	0.101029	1361	0.197291	0.200026	0.204949	-2.19709	0.00273487	27
Ots28_11210919	16	11210919	1.0467e-12	0.497061	1361	0.197291	0.227987	2.01336e-11	4.50799	0.0306956	28
Ots_100884_287	19	34802127	0.0958438	0.20169	1361	0.197291	0.198939	0.423526	1.61663
Ots_101119_381	32	58361347	0.0120155	0.00404115	1361	0.197291	0.201044	0.115748	12.4648
Ots_101554_407	13	9784111	0.800455	0.407054	1361	0.197291	0.197329	0.958787	0.218647
Ots_101704_143	31	51040180	0.179051	0.0991918	1361	0.197291	0.198364	0.574016	-1.61181
Ots_102213_210	31	1	0.229351	0.00146951	1361	0.197291	0.198149	0.611089	9.85729
Ots_102414_395	1	20097469	0.152716	0.421381	1361	0.197291	0.198506	0.531257	1.22813
Ots_102457_132	19	1	0.228626	0.0422483	1361	0.197291	0.198152	0.611089	1.99415
Ots_102801_308	12	19971476	0.257156	0.214181	1361	0.197291	0.198054	0.635627	-0.860569
Ots_102867_609	15	1	0.138201	0.0172667	1361	0.197291	0.198597	0.492252	3.70525
Ots_103041_52	31	55669454	0.0522135	0.183321	1361	0.197291	0.199531	0.284564	1.91269
Ots_103122_180	11	16781457	0.979279	0.138134	1361	0.197291	0.197292	0.998596	-0.0236947
Ots_104063_132	5	12	0.617415	0.206098	1361	0.197291	0.197439	0.866501	0.483013
Ots_104415_88	29	5512367	0.809211	0.435709	1361	0.197291	0.197326	0.960567	-0.208352
Ots_105105_613	2	63322755	0.000150635	0.398971	1361	0.197291	0.205862	0.00246288	2.40252
Ots_105132_200	13	9585379	0.789038	0.23953	1361	0.197291	0.197334	0.949671	-0.250805
Ots_105385_421	9	73012849	0.0304043	0.480162	1361	0.197291	0.200077	0.198844	1.35117
Ots_105401_325	11	12543170	0.524366	0.11058	1361	0.197291	0.197532	0.842575	-0.637304
Ots_105407_117	5	18	0.565308	0.346436	1361	0.197291	0.197488	0.846085	0.51073
Ots_106313_729	5	13	0.197654	0.0220426	1361	0.197291	0.198277	0.590163	2.86273
Ots_106419b_618	26	11463845	0.0281534	0.0521675	1361	0.197291	0.200156	0.191795	3.03399
Ots_106499_70	5	21	0.0862795	0.33615	1361	0.197291	0.19904	0.40889	1.48629
Ots_106747_239	3	17321046	0.334638	0.440852	1361	0.197291	0.197844	0.721379	0.868983
Ots_107074_284	21	16750220	0.126128	0.0260838	1361	0.197291	0.198681	0.492252	2.97098
Ots_107285_93	11	5852987	0.0235194	0.0209405	1361	0.197291	0.200342	0.177604	4.91167
Ots_107607_315	9	36761804	0.462013	0.0242469	1361	0.197291	0.197612	0.808937	-1.55831
Ots_107806_821	25	51993828	0.827642	0.374357	1361	0.197291	0.197319	0.961144	-0.186631
Ots_108007_208	14	4971142	0.0942295	0.0756796	1361	0.197291	0.198955	0.422097	2.01345
Ots_108390_329	10	16533976	0.327101	0.00220426	1361	0.197291	0.197861	0.717866	6.53638
Ots_108735_302	21	21337974	0.391107	0.139236	1361	0.197291	0.197728	0.758194	0.892465
Ots_108820_336	16	10815622	0.568677	0.438648	1361	0.197291	0.197484	0.846085	0.487929
Ots_109525_816	23	70296658	0.635863	0.193608	1361	0.197291	0.197424	0.879393	-0.449336
Ots_109693_392	26	7402550	0.548638	0.0437179	1361	0.197291	0.197505	0.842575	-0.981853
Ots_110064_383	4	8141061	0.683017	0.386113	1361	0.197291	0.19739	0.892605	-0.358751
Ots_110201_363	19	25990000	0.491169	0.329537	1361	0.197291	0.197573	0.820046	0.613843
Ots_110381_164	17	35228582	0.0259222	0.272594	1361	0.197291	0.200241	0.188368	1.56768
Ots_110495_380	5	9	0.205992	0.118295	1361	0.197291	0.198241	0.590163	1.41245
Ots_110551_64	7	14420914	0.552128	0.189199	1361	0.197291	0.197501	0.842575	-0.568699
Ots_110689_218	5	2	0.337381	0.244306	1361	0.197291	0.197838	0.721379	-0.878951
Ots_111084b_619	10	19749885	0.656362	0.228508	1361	0.197291	0.197409	0.886123	-0.417929
Ots_111681_657	23	8539947	0.458641	0.0841293	1361	0.197291	0.197617	0.808937	-0.845259
Ots_112208_722	12	17637330	0.966883	0.0529023	1361	0.197291	0.197292	0.998596	-0.0607024
Ots_112301_43	8	1	0.870635	0.148053	1361	0.197291	0.197307	0.972765	0.168956
Ots_112419_131	34	7853251	0.377047	0.139603	1361	0.197291	0.197755	0.747239	0.956978
Ots_112820_284	1	16907470	0.886415	0.178913	1361	0.197291	0.197303	0.972765	0.143023
Ots_112876_371	35	29108047	0.874053	0.219691	1361	0.197291	0.197306	0.972765	-0.120523
Ots_113242_216	5	25	0.399334	0.138134	1361	0.197291	0.197713	0.768131	0.879838
Ots_113457_40R	6	9447490	0.772679	0.107641	1361	0.197291	0.197341	0.946315	0.332031
Ots_115987_325	9	66193572	0.74155	0.274431	1361	0.197291	0.197356	0.934451	-0.295388
Ots_117242_136	27	29333295	0.136118	0.100294	1361	0.197291	0.198611	0.492252	1.53728
Ots_117259_271	27	11458685	0.115906	0.0503306	1361	0.197291	0.19876	0.47493	2.17547
Ots_117370_471	3	14581248	0.203401	0.00404115	1361	0.197291	0.198252	0.590163	6.35244
Ots_117432_409	10	10328032	0.320919	0.282513	1361	0.197291	0.197876	0.712038	0.88289
Ots_118175_479	34	5436160	0.934261	0.0396767	1361	0.197291	0.197295	0.985494	0.138203
Ots_118205_61	18	32594959	0.647752	0.180015	1361	0.197291	0.197415	0.886123	0.450495
Ots_118938_325	8	43610834	0.637358	0.284717	1361	0.197291	0.197423	0.879393	0.329144
Ots_120950_417	23	18867357	0.548013	0.0720059	1361	0.197291	0.197506	0.842575	-0.793221
Ots_122414_56	16	26647710	0.279768	0.0150625	1361	0.197291	0.197985	0.667767	-2.73441
Ots_123048_521	7	8033323	0.390666	0.00881705	1361	0.197291	0.197729	0.758194	-2.91914
Ots_123921_111	24	25247852	0.03648	0.167157	1361	0.197291	0.199892	0.21689	-2.11069
Ots_124774_477	12	15167502	0.536109	0.0878031	1361	0.197291	0.197519	0.842575	0.7763
Ots_126619_400	5	3	0.458273	0.13446	1361	0.197291	0.197618	0.808937	0.777373
Ots_127236_62	23	52450716	0.514894	0.0279206	1361	0.197291	0.197543	0.842575	1.23481
Ots_127760_569	25	65444532	0.526691	0.355621	1361	0.197291	0.197529	0.842575	0.555226
Ots_128302_57	32	23632129	0.714285	0.050698	1361	0.197291	0.197371	0.915966	-0.522365
Ots_128693_461	21	29099828	0.0635142	0.0532697	1361	0.197291	0.199337	0.340477	2.68462
Ots_128757_61R	5	15	0.108446	0.108376	1361	0.197291	0.198822	0.460542	-1.87065
Ots_129144_472	1	30704018	0.612711	0.0154298	1361	0.197291	0.197443	0.866501	1.31966
Ots_129170_683	29	11485501	0.0491567	0.0220426	1361	0.197291	0.199591	0.274774	4.31838
Ots_129458_451	25	11080640	0.132838	0.142542	1361	0.197291	0.198633	0.492252	-1.35695
Ots_129870_55	34	2979852	0.386345	0.0143277	1361	0.197291	0.197737	0.758194	2.32764
Ots_130720_99	28	17928099	0.520281	0.0481264	1361	0.197291	0.197537	0.842575	-0.981916
Ots_131460_584	2	31130645	0.485924	0.0510654	1361	0.197291	0.19758	0.820046	1.0672
Ots_131802_393	2	25665994	0.911074	0.00257164	1361	0.197291	0.197299	0.972765	-0.693772
Ots_131906_141	5	28	0.432415	0.0532697	1361	0.197291	0.197657	0.794381	-1.15449
Ots_94857_232R	8	27503532	0.883677	0.476855	1361	0.197291	0.197304	0.972765	0.130052
Ots_94903_99R	9	35539172	0.556073	0.464732	1361	0.197291	0.197497	0.842575	0.515275
Ots_95442b_204	17	39212513	0.0763161	0.346069	1361	0.197291	0.199158	0.381593	1.55696
Ots_96222_525	10	12489280	0.0781623	0.0576782	1361	0.197291	0.199135	0.381593	2.38787
Ots_96500_180	11	45636897	0.9614	0.417708	1361	0.197291	0.197293	0.998596	-0.0409186
Ots_96899_357R	12	21523451	0.411249	0.129684	1361	0.197291	0.197692	0.772864	0.874817
Ots_97077_179R	2	1	0.428015	0.0257164	1361	0.197291	0.197664	0.794381	-1.62586
Ots_97660_56	16	34830271	0.691248	0.0591477	1361	0.197291	0.197385	0.896977	-0.571416
Ots_99550_204	5	19	0.531889	0.0246143	1361	0.197291	0.197523	0.842575	-1.30401
Ots_afmid_196	34	17096334	0.132264	0.0154298	1361	0.197291	0.198637	0.492252	3.942
Ots_AldB1_122	13	5255056	0.0931653	0.113519	1361	0.197291	0.198966	0.422097	1.78783
Ots_AldoB4_183	13	5252021	0.177735	0.0863336	1361	0.197291	0.19837	0.574016	1.66454
Ots_ARNT	6	24857375	0.138493	0.240632	1361	0.197291	0.198595	0.492252	-1.41168
Ots_arp_436	2	52672820	0.300534	0.0213079	1361	0.197291	0.197928	0.687235	2.27189
Ots_AsnRS_60	14	41784960	0.937634	0.23255	1361	0.197291	0.197295	0.985872	-0.0724557
Ots_aspat_196	15	60406597	0.408262	0.00698016	1361	0.197291	0.197697	0.771718	3.15436
Ots_BMP2_SNP1	23	30442475	0.439649	0.000367377	1361	0.197291	0.197646	0.801624	12.5415
Ots_brp16_64	26	4383923	0.488023	0.159809	1361	0.197291	0.197577	0.820046	-0.596906
Ots_Cath_D141	5	8	0.742988	0.0143277	1361	0.197291	0.197355	0.934451	0.862393
Ots_CCR7	16	34762262	0.347298	0.000734754	1361	0.197291	0.197816	0.732687	-10.8761
Ots_CD59_2	17	9312796	0.0891376	0.429096	1361	0.197291	0.199008	0.410535	-1.54638
Ots_CD63	7	13378891	0.424288	0.0782513	1361	0.197291	0.19767	0.792813	0.919094
Ots_cgo24_22	8	12326537	0.204807	0.152094	1361	0.197291	0.198246	0.590163	1.32487
Ots_CHI06027687_143477	25	34155766	0.211159	0.333211	1361	0.197291	0.19822	0.590163	-0.7426
Ots_CHI06035945_4547	20	12373492	0.0204687	0.262307	1361	0.197291	0.200486	0.168383	1.63598
Ots_CHI06048618_5222	2	38043969	0.138478	0.337252	1361	0.197291	0.198595	0.492252	-0.958247
Ots_CHI06105101_16717	6	5124325	0.809591	0.454813	1361	0.197291	0.197326	0.960567	-0.151206
Ots_CHI06105101_18523	5	11	0.0791583	0.149522	1361	0.197291	0.199123	0.381593	-1.5441
Ots_CirpA	23	47621841	0.815802	0.117928	1361	0.197291	0.197324	0.961144	0.255496
Ots_cox1_241	15	30421258	0.282445	0.183688	1361	0.197291	0.197977	0.669273	-1.04685
Ots_CRB211	18	29785703	0.288376	0.00293902	1361	0.197291	0.197961	0.676924	6.13291
Ots_crRAD10447_25	1	36699634	0.116402	0.0631888	1361	0.197291	0.198756	0.47493	2.05722
Ots_crRAD11620_55	2	43120003	0.0238978	0.480529	1361	0.197291	0.200325	0.177604	-1.38841
Ots_crRAD12037_39	24	10327070	0.909674	0.278472	1361	0.197291	0.197299	0.972765	-0.102807
Ots_crRAD13725_51	9	10662607	0.318468	0.0473916	1361	0.197291	0.197882	0.712038	1.56711
Ots_crRAD16540_50	29	9728418	0.976869	0.465834	1361	0.197291	0.197292	0.998596	0.0256637
Ots_crRAD17527_58	21	37324165	0.899382	0.182586	1361	0.197291	0.197301	0.972765	0.124309
Ots_crRAD18289_33	30	8970778	0.0132375	0.0198384	1361	0.197291	0.200942	0.12024	5.53823
Ots_crRAD18492_65	20	3	0.552501	0.0209405	1361	0.197291	0.197501	0.842575	1.28831
Ots_crRAD18937_60	1	51017984	0.219846	0.0341661	1361	0.197291	0.198185	0.604115	2.0944
Ots_crRAD20262_46	17	46397112	0.543663	0.134827	1361	0.197291	0.19751	0.842575	0.649376
Ots_crRAD20376_66	21	46457753	0.465758	0.140338	1361	0.197291	0.197607	0.810121	-0.657217
Ots_crRAD20887_70	14	7378067	0.55011	0.0598824	1361	0.197291	0.197503	0.842575	0.844871
Ots_crRAD21115_24	25	23499747	0.0112074	0.019471	1361	0.197291	0.201118	0.114526	5.9567
Ots_crRAD22960_32	29	14223038	0.489071	0.105805	1361	0.197291	0.197575	0.820046	-0.758437
Ots_crRAD23631_48	25	68018794	1	0	1361	NA	NA	1	NA
Ots_crRAD24807_74	11	36172590	0.788974	0.117193	1361	0.197291	0.197334	0.949671	0.295382
Ots_crRAD25367_50	28	8042526	0.789941	0.217855	1361	0.197291	0.197333	0.949671	-0.255862
Ots_crRAD255_59	28	40093591	0.0479355	0.47061	1361	0.197291	0.199617	0.274774	1.67097
Ots_crRAD26081_28	5	34	1	0	1361	NA	NA	1	NA
Ots_crRAD26165_69	27	20109332	0.548314	0.00661278	1361	0.197291	0.197505	0.842575	2.37179
Ots_crRAD27164_55	26	25285990	0.0148548	0.0385746	1361	0.197291	0.200821	0.131284	3.88877
Ots_crRAD27515_69	32	27211812	0.0287658	0.248714	1361	0.197291	0.200134	0.191968	2.01124
Ots_crRAD2806_42	29	14222969	0.810754	0.35158	1361	0.197291	0.197325	0.960567	0.218352
Ots_crRAD33491_71	24	2699387	0.654949	0.42432	1361	0.197291	0.19741	0.886123	-0.374328
Ots_crRAD34397_33	31	60161043	0.23889	0.0198384	1361	0.197291	0.198115	0.615094	2.71549
Ots_crRAD35313_66	26	65139272	0.661205	0.0914769	1361	0.197291	0.197405	0.886123	-0.530626
Ots_crRAD36072_29	21	36019633	0.829747	0.0778839	1361	0.197291	0.197319	0.961144	0.248985
Ots_crRAD36152_44	15	13203734	0.0697148	0.0205731	1361	0.197291	0.199246	0.367689	-4.1336
Ots_crRAD44588_67	14	25774788	0.605174	0.120867	1361	0.197291	0.19745	0.860399	0.580869
Ots_crRAD46081_56	32	34735614	0.365789	0.0238795	1361	0.197291	0.197777	0.739088	1.89868
Ots_crRAD46751_42	5	20	0.00234233	0.0675974	1361	0.197291	0.202806	0.0319142	-4.16352
Ots_crRAD47297_55	15	4878508	0.181502	0.135929	1361	0.197291	0.198352	0.576225	1.20436
Ots_crRAD55400_59	15	17250308	0.93288	0.406686	1361	0.197291	0.197296	0.985494	0.0703436
Ots_crRAD55475_26	24	17929277	0.86408	0.206833	1361	0.197291	0.197309	0.972765	0.162084
Ots_crRAD57376_68	32	54571149	0.000279024	0.202425	1361	0.197291	0.205168	0.00414731	2.76794
Ots_crRAD57520_66	28	1332375	0.834755	0.378398	1361	0.197291	0.197317	0.961144	0.133016
Ots_crRAD57687_34	20	31889864	0.132413	0.443791	1361	0.197291	0.198636	0.492252	-1.27555
Ots_crRAD60614_46	15	72156356	0.367168	0.000367377	1361	0.197291	0.197774	0.739088	-14.6875
Ots_crRAD60620_51	13	24004835	0.680139	0.405584	1361	0.197291	0.197392	0.892605	-0.355649
Ots_crRAD61523_71	21	41149096	0.747775	0.301616	1361	0.197291	0.197353	0.936868	0.203116
Ots_crRAD66330_60	23	14208918	0.975182	0.0521675	1361	0.197291	0.197292	0.998596	0.0462874
Ots_crRAD69327_53	32	4708299	0.880109	0.13446	1361	0.197291	0.197305	0.972765	-0.159996
Ots_crRAD73823_60	9	53325628	0.602014	0.251653	1361	0.197291	0.197453	0.859645	0.477131
Ots_crRAD74766_28	5	16	0.533494	0.0286554	1361	0.197291	0.197521	0.842575	1.2007
Ots_crRAD75581_70	8	27546510	0.58067	0.426892	1361	0.197291	0.197472	0.851475	0.467579
Ots_crRAD76512_28	21	32328258	0.00429298	0.387583	1361	0.197291	0.202146	0.048407	1.78819
Ots_crRAD78968_46	32	23276932	0.215757	0.0124908	1361	0.197291	0.198201	0.597903	-3.54876
Ots_crRAD92420_25	24	6695198	0.864276	0.0231447	1361	0.197291	0.197309	0.972765	-0.365082
Ots_crRAD9615_69	5	31	0.408279	0.118663	1361	0.197291	0.197697	0.771718	0.89468
Ots_DDX5_171	34	5948580	0.197529	0.132256	1361	0.197291	0.198277	0.590163	-1.15902
Ots_E2_275	7	5457012	0.253171	0.362968	1361	0.197291	0.198067	0.635627	-1.04556
Ots_EndoRB1_486	16	8187490	0.0495769	0.0514328	1361	0.197291	0.199583	0.274774	2.99449
Ots_EP_529	5	22	0.771716	0.0407788	1361	0.197291	0.197341	0.946315	-0.481245
Ots_Est1363	8	8292351	0.462603	0.0606172	1361	0.197291	0.197612	0.808937	0.968381
Ots_Est740	14	39254576	0.448437	0.444526	1361	0.197291	0.197632	0.808937	-0.63511
Ots_ETIF1A	15	34678104	0.556563	0.311903	1361	0.197291	0.197496	0.842575	-0.512721
Ots_FARSLA_220	19	68274964	0.672457	0.0415136	1361	0.197291	0.197397	0.892605	0.65955
Ots_FGF6B_1	9	37250687	0.685149	0.421014	1361	0.197291	0.197389	0.892605	-0.358305
Ots_GCSH	15	58052588	0.102937	0.116091	1361	0.197291	0.198871	0.442899	-1.84067
Ots_GDH_81x	9	1	0.570475	0.238428	1361	0.197291	0.197482	0.846085	-0.511785
Ots_GH2	5	30	0.598722	0.0407788	1361	0.197291	0.197456	0.859067	0.863786
Ots_GnRH_271	9	65660176	0.674775	0.0209405	1361	0.197291	0.197396	0.892605	-0.948937
Ots_GPDH_338	20	11576466	0.0342161	0.00844967	1361	0.197291	0.199957	0.211107	7.21873
Ots_GPH_318	21	46176184	0.643096	0.18626	1361	0.197291	0.197419	0.883581	-0.462016
Ots_GST_207	13	18672818	0.289916	0.0047759	1361	0.197291	0.197956	0.676924	-4.81966
Ots_GST_375	13	18672650	0.147808	0.000367377	1361	0.197291	0.198535	0.519712	-23.7119
Ots_GTH2B_550	22	27327552	0.230572	0.447098	1361	0.197291	0.198145	0.611089	-1.02746
Ots_HFABP_34	5	29	0.598983	0.0293902	1361	0.197291	0.197455	0.859067	1.03483
Ots_HMGB1_73	23	27531907	0.16549	0.154298	1361	0.197291	0.198434	0.563475	1.21166
Ots_hnRNPL_533	26	46705374	0.266311	0.473181	1361	0.197291	0.198025	0.647591	-0.933539
Ots_hsc71_3__488	19	37358812	0.355895	0.196914	1361	0.197291	0.197797	0.739088	-0.88694
Ots_hsp27b_150	19	52471033	0.863993	0.0562087	1361	0.197291	0.197309	0.972765	-0.248889
Ots_Hsp90a	24	30105519	0.82744	0.0360029	1361	0.197291	0.197319	0.961144	-0.394052
Ots_HSP90B_100	23	6866692	0.0104368	0.160544	1361	0.197291	0.201193	0.110092	-2.61071
Ots_IGF_I_1_76	24	4150743	0.307621	0.188097	1361	0.197291	0.197909	0.698556	-1.00643
Ots_Ikaros_250	25	45385098	0.189227	0.0686995	1361	0.197291	0.198315	0.590163	-1.81557
Ots_IL11	14	20625334	0.222429	0.105805	1361	0.197291	0.198175	0.60612	1.2692
Ots_IL8R_C8	5	32	0.615281	0.423953	1361	0.197291	0.197441	0.866501	0.421142
Ots_IsoT	15	9121489	0.175396	0.157972	1361	0.197291	0.198382	0.573546	-1.29981
Ots_LWSop_638	32	13620416	0.890057	0.000367377	1361	0.197291	0.197303	0.972765	2.24071
Ots_mapK_3__309	2	5480042	0.190557	0.349008	1361	0.197291	0.198309	0.590163	0.858496
Ots_mapKpr_151	2	5460143	0.77585	0.288758	1361	0.197291	0.197339	0.946653	-0.249011
Ots_MetA	9	20396849	0.522964	0.0121234	1361	0.197291	0.197534	0.842575	1.74988
Ots_MHC2	5	27	0.00359554	0.303086	1361	0.197291	0.202339	0.0452208	-1.9364
Ots_mybp_85	26	29231079	0.368414	0.100661	1361	0.197291	0.197772	0.739088	-1.07654
Ots_Myc_366	27	29700449	1	0	1361	NA	NA	1	NA
Ots_myo1a_384	8	39283854	0.102174	0.0591477	1361	0.197291	0.198878	0.442899	2.10082
Ots_myoD_364	25	7299784	0.0402026	0.0929464	1361	0.197291	0.199793	0.234754	2.48708
Ots_NAML12_SNP1	18	9777802	0.329411	0.42432	1361	0.197291	0.197856	0.718115	0.58852
Ots_nelfd_163	32	31069128	0.234677	0.0161646	1361	0.197291	0.19813	0.611089	2.98877
Ots_NFYB_147	5	6	0.58561	0.186995	1361	0.197291	0.197468	0.854886	0.529639
Ots_nkef_192	1	51394567	0.165318	0.431301	1361	0.197291	0.198435	0.563475	-1.19846
Ots_NOD1	15	23568768	0.491526	0.307127	1361	0.197291	0.197572	0.820046	-0.607118
Ots_ntl_255	33	15370000	0.371202	0.407788	1361	0.197291	0.197766	0.740141	-0.772579
Ots_Ostm1	18	4569955	0.729415	0.326231	1361	0.197291	0.197362	0.929852	-0.301361
Ots_OTALDBINT1_SNP1	5	26	0.0325912	0.128215	1361	0.197291	0.200006	0.204949	2.2709
Ots_OTDESMIN19_SNP1	5	23	0.679058	0.390154	1361	0.197291	0.197393	0.892605	-0.355974
Ots_Ots311_101x	11	4070652	0.964615	0.025349	1361	0.197291	0.197292	0.998596	-0.0894139
Ots_OTSMTA_SNP1	9	20396609	0.877519	0.00881705	1361	0.197291	0.197305	0.972765	-0.506998
Ots_OTSTF1_SNP1	16	25845386	0.268107	0.343497	1361	0.197291	0.19802	0.647591	0.956048
Ots_P450	15	65154384	0.944817	0.0495959	1361	0.197291	0.197294	0.987077	-0.100212
Ots_P450_288	19	19138835	0.78691	0.445261	1361	0.197291	0.197335	0.949671	-0.231178
Ots_P53	28	2417591	0.850243	0.2241	1361	0.197291	0.197312	0.972131	0.174186
Ots_parp3_286	7	9505120	0.941093	0.213079	1361	0.197291	0.197295	0.986338	-0.0698266
Ots_PEMT	3	15921271	0.0123889	0.109846	1361	0.197291	0.201012	0.115748	2.8726
Ots_PGK_54	28	23782920	0.0889644	0.0293902	1361	0.197291	0.19901	0.410535	3.14139
Ots_pigh_105	24	35641063	0.294347	0.479427	1361	0.197291	0.197944	0.677827	-0.908037
Ots_pop5_96	15	27353346	0.730801	0.243571	1361	0.197291	0.197362	0.929852	-0.317622
Ots_ppie_245	31	23260130	0.391849	0.29133	1361	0.197291	0.197727	0.758194	0.782667
Ots_Prl2	25	40924770	0.906104	0.25496	1361	0.197291	0.1973	0.972765	0.107789
Ots_RAD4543_52	4	12866217	0.888577	0.232182	1361	0.197291	0.197303	0.972765	-0.130831
Ots_RAG3	17	34427967	0.358573	0.148788	1361	0.197291	0.197792	0.739088	0.95345
Ots_RAS1	17	36275840	1	0	1361	NA	NA	1	NA
Ots_redd1_187	25	9939318	0.632056	0.308964	1361	0.197291	0.197427	0.879393	-0.416804
Ots_RFC2_558	2	27438208	1	0	1361	NA	NA	1	NA
Ots_S7_1	24	31651991	0.455839	0.386481	1361	0.197291	0.197621	0.808937	0.643807
Ots_SClkF2R2_135	23	60109411	0.673657	0.35011	1361	0.197291	0.197397	0.892605	0.368962
Ots_sept9_78	34	9390357	0.713418	0.0360029	1361	0.197291	0.197371	0.915966	0.62287
Ots_SL	5	17	0.660492	0.0271859	1361	0.197291	0.197406	0.886123	0.880232
Ots_slc7a2_71	31	61099332	0.337526	0.0135929	1361	0.197291	0.197837	0.721379	-2.51638
Ots_stk6_516	32	3814527	0.17112	0.00293902	1361	0.197291	0.198404	0.570983	7.94556
Ots_SWS1op_182	29	7365688	0.40649	0.299412	1361	0.197291	0.1977	0.771718	-0.742062
Ots_TAPBP	28	34770823	0.978382	0.369214	1361	0.197291	0.197292	0.998596	0.0233834
Ots_TCTA_58	32	8993026	0.201852	0.0514328	1361	0.197291	0.198259	0.590163	1.78751
Ots_TGFB	18	29760263	0.441261	0.0635562	1361	0.197291	0.197643	0.801624	1.06444
Ots_Thio	1	5625322	0.590357	0.248714	1361	0.197291	0.197463	0.855356	0.488662
Ots_TLR3	30	7365214	0.847007	0.317414	1361	0.197291	0.197313	0.971829	-0.172089
Ots_TNF	8	21402560	0.896491	0.000367377	1361	0.197291	0.197301	0.972765	-2.11914
Ots_tpx2_125	7	20362912	0.117643	0.0815577	1361	0.197291	0.198746	0.47493	1.93672
Ots_trnau1ap_86	16	17646942	0.113236	0.0337987	1361	0.197291	0.198781	0.474719	2.85725
Ots_txnip_321	33	13146728	0.89013	0.12601	1361	0.197291	0.197303	0.972765	-0.148414
Ots_u07_07_161	11	37799853	0.269335	0.460691	1361	0.197291	0.198016	0.647591	-0.928082
Ots_u07_17_135	7	11164448	0.431567	0.129317	1361	0.197291	0.197659	0.794381	0.857188
Ots_u07_18_378	28	6130660	0.913966	0.119765	1361	0.197291	0.197298	0.972765	-0.120475
Ots_u07_20_332	8	33660993	0.363676	0.000367377	1361	0.197291	0.197781	0.739088	-14.7463
Ots_u07_25_325	25	9198721	0.258527	0.459956	1361	0.197291	0.198049	0.635627	0.968802
Ots_u07_49_290	15	30314171	0.571063	0.33468	1361	0.197291	0.197482	0.846085	0.379971
Ots_u07_53_133	5	5	0.00610397	0.0815577	1361	0.197291	0.201766	0.0665333	3.15028
Ots_u07_57_120	21	16346192	0.0268267	0.0940485	1361	0.197291	0.200206	0.190408	2.32403
Ots_u07_64_221	31	57998143	1	0	1361	NA	NA	1	NA
Ots_u1002_75	7	15468014	0.00394205	0.287656	1361	0.197291	0.202239	0.0477426	1.96947
Ots_u1007_124	19	9430381	0.912209	0.0110213	1361	0.197291	0.197299	0.972765	0.335037
Ots_u1008_108	19	62354402	0.709727	0.0745775	1361	0.197291	0.197374	0.915966	0.477561
Ots_u202_161	5	7	0.23505	0.076047	1361	0.197291	0.198129	0.611089	1.54795
Ots_u211_85	23	34253781	0.474168	0.396032	1361	0.197291	0.197595	0.820046	0.608795
Ots_U212_158	4	14522192	0.767201	0.132256	1361	0.197291	0.197343	0.946315	-0.318623
Ots_U2305_63	20	2	0.539828	0.361132	1361	0.197291	0.197514	0.842575	-0.544891
Ots_U2362_227	9	14700070	0.235466	0.0481264	1361	0.197291	0.198127	0.611089	1.80823
Ots_U2362_330	9	14699971	0.0238496	0.491918	1361	0.197291	0.200327	0.177604	-1.4024
Ots_U2446_123	10	11728129	0.757829	0.361499	1361	0.197291	0.197348	0.942244	0.275717
Ots_U2567_104	26	68622537	0.128312	0.118663	1361	0.197291	0.198665	0.492252	1.67157
Ots_u4_92	23	49324631	0.313738	0.0268185	1361	0.197291	0.197894	0.707533	-1.99102
Ots_U5049_250	20	1	0.1255	0.175239	1361	0.197291	0.198686	0.492252	-1.4821
Ots_U5121_34	23	20893356	0.0273675	0.150625	1361	0.197291	0.200185	0.190408	-2.16607
Ots_u6_75	5	4	0.47794	0.109478	1361	0.197291	0.19759	0.820046	-0.793124
Ots_unk1104_38	33	21291286	0.0363641	0.470977	1361	0.197291	0.199895	0.21689	-1.81416
Ots_unk1832_39	5	24	0.512264	0.452608	1361	0.197291	0.197546	0.842575	-0.55051
Ots_unk3513_49	5	33	0.291885	0.25496	1361	0.197291	0.197951	0.676924	0.967918
Ots_unk526	27	29699840	0.0205973	0.18773	1361	0.197291	0.200479	0.168383	-2.27381
Ots_unk7936_50	5	14	0.750868	0.116826	1361	0.197291	0.197351	0.937152	0.355871
Ots_unk9480_51	23	58885154	0.874014	0.150257	1361	0.197291	0.197306	0.972765	-0.166331
Ots_vatf_251	29	7664045	0.77059	0.0889052	1361	0.197291	0.197342	0.946315	0.356624
Ots_zn593_346	21	46464971	0.916243	0.028288	1361	0.197291	0.197298	0.972765	-0.199025
Ots_ZR_575	9	27576884	0.905578	0.102131	1361	0.197291	0.1973	0.972765	0.137514
Ots1_72858599	25	72858599	0.365063	0.092579	1361	0.197291	0.197778	0.739088	-0.948667
Ots10_21244146	1	21244146	0.204806	0.164585	1361	0.197291	0.198246	0.590163	-0.991924
Ots11_32418659	21	32418659	7.89301e-06	0.336885	1361	0.197291	0.209228	0.00014339	2.93809
Ots11_32468959	5	10	0.210943	0.213813	1361	0.197291	0.198221	0.590163	0.931567
Ots12_23066874	15	23066874	0.167147	0.0341661	1361	0.197291	0.198425	0.563475	2.43229
Ots14_5453033	20	5453033	0.740066	0.20169	1361	0.197291	0.197357	0.934451	-0.261878
Ots15_18157381	12	18157381	0.344288	0.384276	1361	0.197291	0.197822	0.731053	-0.602831
Ots17_22360456	29	22360456	0.654207	0.100294	1361	0.197291	0.19741	0.886123	-0.453059
Ots17_885364	29	885364	0.00412788	0.0532697	1361	0.197291	0.202189	0.0482078	4.15769
Ots18_29943476	24	29943476	0.0793527	0.0293902	1361	0.197291	0.19912	0.381593	3.42481
Ots18_30099101	24	30099101	0.832245	0.0411462	1361	0.197291	0.197318	0.961144	-0.330283
Ots18_32088284	24	32088284	0.252918	0.0624541	1361	0.197291	0.198067	0.635627	1.45389
Ots18_3550047	24	3550047	0.132483	0.0540044	1361	0.197291	0.198636	0.492252	2.05266
Ots19_46172427	17	46172427	0.195878	0.0382072	1361	0.197291	0.198285	0.590163	-2.13852
Ots2_38264269	32	38264269	0.0782543	0.473181	1361	0.197291	0.199134	0.381593	1.09923
Ots2_42405643	32	42405643	0.0739926	0.329537	1361	0.197291	0.199188	0.381593	-1.19196
Ots22_32650802	7	32650802	0.20825	0.495959	1361	0.197291	0.198232	0.590163	0.773879
Ots29_18791740	10	18791748	0.489607	0.466936	1361	0.197291	0.197575	0.820046	0.423604
Ots29_23344676	10	23344676	0.529419	0.0914769	1361	0.197291	0.197526	0.842575	0.65674
Ots3_34894254	8	34894254	0.191462	0.0242469	1361	0.197291	0.198305	0.590163	-2.52839
Ots3_57055518	8	57055518	0.57548	0.0653931	1361	0.197291	0.197477	0.847667	0.711236
Ots30_17330452	28	17330452	0.0121812	0.0275533	1361	0.197291	0.20103	0.115748	4.63074
Ots30_17330688	28	17330706	0.242838	0.219324	1361	0.197291	0.198101	0.620376	-0.866512
Ots33_19359879	18	19359879	0.0179105	0.00404115	1361	0.197291	0.200625	0.154125	11.6145
Ots4_40942276	11	40942276	0.00246296	0.117193	1361	0.197291	0.202751	0.0322155	2.94269
Ots4_41638710	11	41638710	0.828948	0.00991918	1361	0.197291	0.197319	0.961144	-0.639262
Ots4_42378741	11	42378741	0.0020515	0.0907421	1361	0.197291	0.202951	0.029167	3.37694
Ots4_64978818	11	64978818	0.45124	0.0139603	1361	0.197291	0.197628	0.808937	1.9387
Ots5_44795073	23	44795073	0.591164	0.493387	1361	0.197291	0.197463	0.855356	-0.328332
Ots5_70908626	23	70908626	0.631044	0.00808229	1361	0.197291	0.197428	0.879393	-1.68433
Ots6_10904949	9	10904949	0.25757	0.050698	1361	0.197291	0.198052	0.635627	1.68428
Ots6_33505144	9	33505144	0.821952	0.0150625	1361	0.197291	0.197321	0.961144	0.593006
Ots7_50997124	2	50997124	0.357939	0.0374724	1361	0.197291	0.197793	0.739088	1.51868
Ots7_51409415	2	51409415	0.000191914	0.0202057	1361	0.197291	0.205589	0.00298837	8.26972
Ots7_53291035	2	53291035	3.99514e-05	0.00881705	1361	0.197291	0.207369	0.000687584	13.3799
Ots7_53631522	2	53631522	0.980273	0.00110213	1361	0.197291	0.197292	0.998596	-0.234095
Ots7_54212944	2	54212944	0.0220494	0.00918442	1361	0.197291	0.200408	0.175857	7.6684
Ots9_16115048	19	16115048	0.322268	0.031227	1361	0.197291	0.197873	0.712038	-1.78117
Ots9_28975221	19	28975221	0.571819	0.122337	1361	0.197291	0.197481	0.846085	0.522749

## Sheet: GAPIT.MLM.mid_passage_BPA.GWAS.
SNP	Chromosome	Position	P.value	maf	nobs	Rsquare.of.Model.without.SNP	Rsquare.of.Model.with.SNP	FDR_Adjusted_P-values	effect
Ots28_11023212	16	11023212	7.26287e-56	0.0947832	1361	0.135934	0.309802	2.15905e-54	-12.3434	0.173868	1
Ots28_11025336	16	11025336	5.49262e-55	0.0958854	1361	0.135934	0.306714	1.49674e-53	-12.1992	0.17078	2
Ots28_11033282	16	11033282	1.39808e-56	0.095518	1361	0.135934	0.312325	4.57172e-55	-12.401	0.176391	3
Ots28_11062192	16	11062192	1.54749e-54	0.118295	1361	0.135934	0.305136	3.89253e-53	-11.1559	0.169202	4
Ots28_11077576	16	11077576	1.15442e-69	0.108376	1361	0.135934	0.359557	4.19439e-68	-13.3015	0.223623	14
Ots28_11095755	16	11095755	7.06872e-83	0.152461	1361	0.135934	0.409468	2.31147e-80	-12.917	0.273534	15
Ots28_11143508	16	11143508	6.24393e-82	0.151727	1361	0.135934	0.405818	1.02088e-79	-12.8267	0.269884	16
Ots28_11160599	16	11160599	2.50032e-79	0.1554	1361	0.135934	0.39584	2.72535e-77	-12.4557	0.259906	17
Ots28_11164637	16	11164637	3.9716e-79	0.156135	1361	0.135934	0.395073	3.24678e-77	-12.3853	0.259139	18
Ots28_11186543	16	11186543	6.92273e-50	0.252388	1361	0.135934	0.28897	1.61695e-48	-7.74864	0.153036	19
Ots28_11201129	16	11201129	1.25658e-73	0.166789	1361	0.135934	0.37429	8.21804e-72	-11.5105	0.238356	20
Ots28_11202190	16	11202190	3.83471e-70	0.164217	1361	0.135934	0.361326	1.56744e-68	-11.3305	0.225392	21
Ots28_11202400	16	11202400	6.47772e-40	0.303821	1361	0.135934	0.255182	1.41214e-38	-6.5458	0.119248	22
Ots28_11202863	16	11202863	0.0101108	0.0525349	1361	0.135934	0.140171	0.127163	2.54255	0.00423663	23
Ots28_11205423	16	11205423	2.70501e-70	0.16385	1361	0.135934	0.361886	1.26363e-68	-11.3079	0.225952	24
Ots28_11205993	16	11205993	1.85416e-30	0.346069	1361	0.135934	0.22422	3.78944e-29	-5.44701	0.0882858	25
Ots28_11206740	16	11206740	1.04314e-70	0.166054	1361	0.135934	0.363419	5.68512e-69	-11.3491	0.227485	26
Ots28_11207428	16	11207428	0.000325839	0.101029	1361	0.135934	0.144225	0.00560785	2.66888	0.00829095	27
Ots28_11210919	16	11210919	1.12722e-24	0.497061	1361	0.135934	0.205799	2.16824e-23	-4.74115	0.0698651	28
Ots_100884_287	19	34802127	0.237486	0.20169	1361	0.135934	0.136826	0.761055	-0.782313
Ots_101119_381	32	58361347	0.217146	0.00404115	1361	0.135934	0.136908	0.761055	-4.418
Ots_101554_407	13	9784111	0.768086	0.407054	1361	0.135934	0.13599	1	0.170738
Ots_101704_143	31	51040180	0.756525	0.0991918	1361	0.135934	0.135995	1	-0.259116
Ots_102213_210	31	1	0.46733	0.00146951	1361	0.135934	0.136272	0.922253	-4.30444
Ots_102414_395	1	20097469	0.919873	0.421381	1361	0.135934	0.135941	1	0.0578384
Ots_102457_132	19	1	0.984149	0.0422483	1361	0.135934	0.135934	1	0.0233684
Ots_102801_308	12	19971476	0.200997	0.214181	1361	0.135934	0.136979	0.746886	0.70336
Ots_102867_609	15	1	0.992285	0.0172667	1361	0.135934	0.135934	1	0.017329
Ots_103041_52	31	55669454	0.50204	0.183321	1361	0.135934	0.136222	0.922253	-0.451635
Ots_103122_180	11	16781457	0.381261	0.138134	1361	0.135934	0.136424	0.898734	-0.577456
Ots_104063_132	5	12	0.627486	0.206098	1361	0.135934	0.136084	0.980546	-0.320205
Ots_104415_88	29	5512367	0.815823	0.435709	1361	0.135934	0.135969	1	0.134942
Ots_105105_613	2	63322755	0.104895	0.398971	1361	0.135934	0.137616	0.625724	-0.742143
Ots_105132_200	13	9585379	0.970568	0.23953	1361	0.135934	0.135935	1	0.0235002
Ots_105385_421	9	73012849	0.539521	0.480162	1361	0.135934	0.136175	0.943441	-0.277064
Ots_105401_325	11	12543170	0.502249	0.11058	1361	0.135934	0.136222	0.922253	-0.486412
Ots_105407_117	5	18	0.654549	0.346436	1361	0.135934	0.136062	0.980546	-0.266929
Ots_106313_729	5	13	0.829686	0.0220426	1361	0.135934	0.135964	1	-0.342322
Ots_106419b_618	26	11463845	0.638784	0.0521675	1361	0.135934	0.136075	0.980546	0.468956
Ots_106499_70	5	21	0.65705	0.33615	1361	0.135934	0.13606	0.980546	-0.258162
Ots_106747_239	3	17321046	0.113317	0.440852	1361	0.135934	0.137537	0.633437	-0.956024
Ots_107074_284	21	16750220	0.0380048	0.0260838	1361	0.135934	0.138689	0.327041	-2.91177
Ots_107285_93	11	5852987	0.955005	0.0209405	1361	0.135934	0.135936	1	-0.0884483
Ots_107607_315	9	36761804	0.496018	0.0242469	1361	0.135934	0.13623	0.922253	1.03233
Ots_107806_821	25	51993828	0.404797	0.374357	1361	0.135934	0.136378	0.900466	0.479125
Ots_108007_208	14	4971142	0.48955	0.0756796	1361	0.135934	0.136239	0.922253	-0.600359
Ots_108390_329	10	16533976	0.430647	0.00220426	1361	0.135934	0.136331	0.914425	-3.79848
Ots_108735_302	21	21337974	0.750295	0.139236	1361	0.135934	0.135999	1	-0.227894
Ots_108820_336	16	10815622	0.16304	0.438648	1361	0.135934	0.137178	0.697366	-0.798151
Ots_109525_816	23	70296658	0.868588	0.193608	1361	0.135934	0.135952	1	-0.106944
Ots_109693_392	26	7402550	0.20839	0.0437179	1361	0.135934	0.136946	0.761055	1.45998
Ots_110064_383	4	8141061	0.810633	0.386113	1361	0.135934	0.135971	1	0.141515
Ots_110201_363	19	25990000	0.773163	0.329537	1361	0.135934	0.135987	1	0.173003
Ots_110381_164	17	35228582	0.649676	0.272594	1361	0.135934	0.136066	0.980546	0.230972
Ots_110495_380	5	9	0.621723	0.118295	1361	0.135934	0.13609	0.980546	0.382061
Ots_110551_64	7	14420914	0.718529	0.189199	1361	0.135934	0.136017	0.990464	0.235214
Ots_110689_218	5	2	0.650445	0.244306	1361	0.135934	0.136065	0.980546	0.28141
Ots_111084b_619	10	19749885	0.68246	0.228508	1361	0.135934	0.136041	0.988433	-0.261367
Ots_111681_657	23	8539947	0.153223	0.0841293	1361	0.135934	0.137238	0.686355	1.17743
Ots_112208_722	12	17637330	0.820435	0.0529023	1361	0.135934	0.135967	1	-0.234455
Ots_112301_43	8	1	0.842275	0.148053	1361	0.135934	0.135959	1	0.14215
Ots_112419_131	34	7853251	0.776909	0.139603	1361	0.135934	0.135985	1	0.212083
Ots_112820_284	1	16907470	0.891068	0.178913	1361	0.135934	0.135946	1	0.0939678
Ots_112876_371	35	29108047	0.477932	0.219691	1361	0.135934	0.136256	0.922253	0.390236
Ots_113242_216	5	25	0.462361	0.138134	1361	0.135934	0.136279	0.922253	-0.528313
Ots_113457_40R	6	9447490	0.186614	0.107641	1361	0.135934	0.137049	0.730469	-1.05504
Ots_115987_325	9	66193572	0.942909	0.274431	1361	0.135934	0.135937	1	-0.0432585
Ots_117242_136	27	29333295	0.64976	0.100294	1361	0.135934	0.136066	0.980546	0.337815
Ots_117259_271	27	11458685	0.479955	0.0503306	1361	0.135934	0.136253	0.922253	-0.705905
Ots_117370_471	3	14581248	0.787264	0.00404115	1361	0.135934	0.135981	1	0.972512
Ots_117432_409	10	10328032	0.508131	0.282513	1361	0.135934	0.136214	0.922253	-0.397202
Ots_118175_479	34	5436160	0.216008	0.0396767	1361	0.135934	0.136913	0.761055	1.47164
Ots_118205_61	18	32594959	0.543391	0.180015	1361	0.135934	0.13617	0.945154	-0.410151
Ots_118938_325	8	43610834	0.247929	0.284717	1361	0.135934	0.136787	0.772121	0.583751
Ots_120950_417	23	18867357	0.292048	0.0720059	1361	0.135934	0.136644	0.797657	0.976888
Ots_122414_56	16	26647710	0.646928	0.0150625	1361	0.135934	0.136068	0.980546	0.831798
Ots_123048_521	7	8033323	0.995477	0.00881705	1361	0.135934	0.135934	1	0.0138794
Ots_123921_111	24	25247852	0.393741	0.167157	1361	0.135934	0.136399	0.898734	0.59039
Ots_124774_477	12	15167502	0.235097	0.0878031	1361	0.135934	0.136835	0.761055	-1.04265
Ots_126619_400	5	3	0.800113	0.13446	1361	0.135934	0.135975	1	-0.182931
Ots_127236_62	23	52450716	0.308847	0.0279206	1361	0.135934	0.136596	0.834652	1.39561
Ots_127760_569	25	65444532	0.27081	0.355621	1361	0.135934	0.136709	0.778997	-0.648431
Ots_128302_57	32	23632129	0.425105	0.050698	1361	0.135934	0.136341	0.914425	0.823181
Ots_128693_461	21	29099828	0.548619	0.0532697	1361	0.135934	0.136164	0.949197	0.612678
Ots_128757_61R	5	15	0.177774	0.108376	1361	0.135934	0.137095	0.726652	1.09313
Ots_129144_472	1	30704018	0.960814	0.0154298	1361	0.135934	0.135936	1	0.0921036
Ots_129170_683	29	11485501	0.149005	0.0220426	1361	0.135934	0.137265	0.686355	-2.26543
Ots_129458_451	25	11080640	0.382432	0.142542	1361	0.135934	0.136422	0.898734	0.570007
Ots_129870_55	34	2979852	0.963236	0.0143277	1361	0.135934	0.135935	1	0.0890126
Ots_130720_99	28	17928099	0.50641	0.0481264	1361	0.135934	0.136216	0.922253	0.717993
Ots_131460_584	2	31130645	0.90955	0.0510654	1361	0.135934	0.135942	1	-0.123243
Ots_131802_393	2	25665994	0.396067	0.00257164	1361	0.135934	0.136394	0.898734	3.80846
Ots_131906_141	5	28	0.533025	0.0532697	1361	0.135934	0.136182	0.942157	0.647929
Ots_94857_232R	8	27503532	0.80932	0.476855	1361	0.135934	0.135971	1	-0.143456
Ots_94903_99R	9	35539172	0.192813	0.464732	1361	0.135934	0.137018	0.740933	-0.763802
Ots_95442b_204	17	39212513	0.156683	0.346069	1361	0.135934	0.137217	0.690919	-0.836042
Ots_96222_525	10	12489280	0.134916	0.0576782	1361	0.135934	0.137363	0.668447	-1.46445
Ots_96500_180	11	45636897	0.458607	0.417708	1361	0.135934	0.136285	0.922253	-0.419419
Ots_96899_357R	12	21523451	0.486704	0.129684	1361	0.135934	0.136243	0.922253	-0.510864
Ots_97077_179R	2	1	0.923403	0.0257164	1361	0.135934	0.13594	1	0.140952
Ots_97660_56	16	34830271	0.769783	0.0591477	1361	0.135934	0.135989	1	0.297148
Ots_99550_204	5	19	0.00702339	0.0246143	1361	0.135934	0.140589	0.0956937	4.02567
Ots_afmid_196	34	17096334	0.583514	0.0154298	1361	0.135934	0.136126	0.966892	-1.03055
Ots_AldB1_122	13	5255056	0.726587	0.113519	1361	0.135934	0.136012	0.990464	-0.263001
Ots_AldoB4_183	13	5252021	0.333517	0.0863336	1361	0.135934	0.136532	0.853844	-0.834944
Ots_ARNT	6	24857375	0.0779285	0.240632	1361	0.135934	0.137922	0.520053	1.14072
Ots_arp_436	2	52672820	0.881093	0.0213079	1361	0.135934	0.135948	1	-0.234989
Ots_AsnRS_60	14	41784960	0.513303	0.23255	1361	0.135934	0.136207	0.922253	0.410848
Ots_aspat_196	15	60406597	0.928889	0.00698016	1361	0.135934	0.135939	1	-0.245801
Ots_BMP2_SNP1	23	30442475	0.850596	0.000367377	1361	0.135934	0.135957	1	-2.21119
Ots_brp16_64	26	4383923	0.0186782	0.159809	1361	0.135934	0.139475	0.197025	1.46694
Ots_Cath_D141	5	8	0.037917	0.0143277	1361	0.135934	0.138691	0.327041	-3.92525
Ots_CCR7	16	34762262	0.58156	0.000734754	1361	0.135934	0.136128	0.966892	4.60569
Ots_CD59_2	17	9312796	0.0193378	0.429096	1361	0.135934	0.139436	0.197043	1.43004
Ots_CD63	7	13378891	0.835863	0.0782513	1361	0.135934	0.135961	1	0.172421
Ots_cgo24_22	8	12326537	0.336923	0.152094	1361	0.135934	0.136523	0.853844	-0.690702
Ots_CHI06027687_143477	25	34155766	0.907523	0.333211	1361	0.135934	0.135943	1	0.0498988
Ots_CHI06035945_4547	20	12373492	0.241247	0.262307	1361	0.135934	0.136812	0.761055	-0.598162
Ots_CHI06048618_5222	2	38043969	0.272835	0.337252	1361	0.135934	0.136703	0.778997	-0.51312
Ots_CHI06105101_16717	6	5124325	0.475055	0.454813	1361	0.135934	0.13626	0.922253	0.324223
Ots_CHI06105101_18523	5	11	0.222651	0.149522	1361	0.135934	0.136885	0.761055	0.775532
Ots_CirpA	23	47621841	0.31695	0.117928	1361	0.135934	0.136574	0.848468	-0.759543
Ots_cox1_241	15	30421258	0.0145617	0.183688	1361	0.135934	0.139756	0.167587	1.62705
Ots_CRB211	18	29785703	0.227606	0.00293902	1361	0.135934	0.136865	0.761055	-5.04214
Ots_crRAD10447_25	1	36699634	0.32399	0.0631888	1361	0.135934	0.136556	0.848468	-0.906334
Ots_crRAD11620_55	2	43120003	0.00186747	0.480529	1361	0.135934	0.142138	0.0277574	1.38236
Ots_crRAD12037_39	24	10327070	0.646498	0.278472	1361	0.135934	0.136068	0.980546	0.281042
Ots_crRAD13725_51	9	10662607	0.903281	0.0473916	1361	0.135934	0.135943	1	-0.135205
Ots_crRAD16540_50	29	9728418	0.996707	0.465834	1361	0.135934	0.135934	1	0.00244775
Ots_crRAD17527_58	21	37324165	0.0521682	0.182586	1361	0.135934	0.138346	0.416073	-1.30697
Ots_crRAD18289_33	30	8970778	0.979303	0.0198384	1361	0.135934	0.135934	1	-0.0418307
Ots_crRAD18492_65	20	3	0.451281	0.0209405	1361	0.135934	0.136297	0.922253	-1.18276
Ots_crRAD18937_60	1	51017984	0.701273	0.0341661	1361	0.135934	0.136028	0.988433	0.472678
Ots_crRAD20262_46	17	46397112	0.324338	0.134827	1361	0.135934	0.136555	0.848468	-0.727177
Ots_crRAD20376_66	21	46457753	0.711053	0.140338	1361	0.135934	0.136022	0.990464	0.241186
Ots_crRAD20887_70	14	7378067	0.775628	0.0598824	1361	0.135934	0.135986	1	-0.284048
Ots_crRAD21115_24	25	23499747	0.976319	0.019471	1361	0.135934	0.135935	1	-0.0499454
Ots_crRAD22960_32	29	14223038	0.885359	0.105805	1361	0.135934	0.135947	1	-0.113355
Ots_crRAD23631_48	25	68018794	1	0	1361	NA	NA	1	NA
Ots_crRAD24807_74	11	36172590	0.123684	0.117193	1361	0.135934	0.13745	0.640221	-1.17727
Ots_crRAD25367_50	28	8042526	0.187643	0.217855	1361	0.135934	0.137044	0.730469	0.861276
Ots_crRAD255_59	28	40093591	0.224323	0.47061	1361	0.135934	0.136878	0.761055	-0.685674
Ots_crRAD26081_28	5	34	1	0	1361	NA	NA	1	NA
Ots_crRAD26165_69	27	20109332	0.698891	0.00661278	1361	0.135934	0.13603	0.988433	1.10412
Ots_crRAD27164_55	26	25285990	0.842081	0.0385746	1361	0.135934	0.135959	1	-0.229824
Ots_crRAD27515_69	32	27211812	0.268487	0.248714	1361	0.135934	0.136717	0.778997	-0.688942
Ots_crRAD2806_42	29	14222969	0.385295	0.35158	1361	0.135934	0.136416	0.898734	-0.532163
Ots_crRAD33491_71	24	2699387	0.913103	0.42432	1361	0.135934	0.135942	1	0.061102
Ots_crRAD34397_33	31	60161043	0.0313918	0.0198384	1361	0.135934	0.138898	0.293289	-3.55716
Ots_crRAD35313_66	26	65139272	0.502902	0.0914769	1361	0.135934	0.136221	0.922253	0.56595
Ots_crRAD36072_29	21	36019633	0.137233	0.0778839	1361	0.135934	0.137346	0.669777	-1.24499
Ots_crRAD36152_44	15	13203734	0.229989	0.0205731	1361	0.135934	0.136855	0.761055	1.96008
Ots_crRAD44588_67	14	25774788	0.573815	0.120867	1361	0.135934	0.136136	0.966892	0.438088
Ots_crRAD46081_56	32	34735614	0.643405	0.0238795	1361	0.135934	0.136071	0.980546	0.695449
Ots_crRAD46751_42	5	20	0.0168953	0.0675974	1361	0.135934	0.139588	0.184159	2.29836
Ots_crRAD47297_55	15	4878508	0.194863	0.135929	1361	0.135934	0.137008	0.740933	0.845766
Ots_crRAD55400_59	15	17250308	0.651587	0.406686	1361	0.135934	0.136064	0.980546	0.25199
Ots_crRAD55475_26	24	17929277	0.959591	0.206833	1361	0.135934	0.135936	1	-0.032657
Ots_crRAD57376_68	32	54571149	0.564182	0.202425	1361	0.135934	0.136146	0.960873	-0.316749
Ots_crRAD57520_66	28	1332375	0.914284	0.378398	1361	0.135934	0.135941	1	0.0496243
Ots_crRAD57687_34	20	31889864	0.825464	0.443791	1361	0.135934	0.135965	1	0.125036
Ots_crRAD60614_46	15	72156356	0.72187	0.000367377	1361	0.135934	0.136015	0.990464	-4.19303
Ots_crRAD60620_51	13	24004835	0.44848	0.405584	1361	0.135934	0.136301	0.922253	-0.438082
Ots_crRAD61523_71	21	41149096	0.261853	0.301616	1361	0.135934	0.136739	0.778997	0.513217
Ots_crRAD66330_60	23	14208918	0.814166	0.0521675	1361	0.135934	0.135969	1	0.24734
Ots_crRAD69327_53	32	4708299	0.954503	0.13446	1361	0.135934	0.135936	1	-0.0417269
Ots_crRAD73823_60	9	53325628	0.596284	0.251653	1361	0.135934	0.136113	0.979824	-0.328558
Ots_crRAD74766_28	5	16	0.914805	0.0286554	1361	0.135934	0.135941	1	-0.147169
Ots_crRAD75581_70	8	27546510	0.995412	0.426892	1361	0.135934	0.135934	1	-0.00325302
Ots_crRAD76512_28	21	32328258	0.100872	0.387583	1361	0.135934	0.137655	0.622363	0.74245
Ots_crRAD78968_46	32	23276932	0.116265	0.0124908	1361	0.135934	0.137512	0.633644	3.2424
Ots_crRAD92420_25	24	6695198	0.654809	0.0231447	1361	0.135934	0.136062	0.980546	-0.683809
Ots_crRAD9615_69	5	31	0.932381	0.118663	1361	0.135934	0.135939	1	-0.0634021
Ots_DDX5_171	34	5948580	0.158468	0.132256	1361	0.135934	0.137206	0.690919	0.917842
Ots_E2_275	7	5457012	0.512046	0.362968	1361	0.135934	0.136209	0.922253	0.403709
Ots_EndoRB1_486	16	8187490	0.0148624	0.0514328	1361	0.135934	0.139733	0.167587	-2.62817
Ots_EP_529	5	22	0.528002	0.0407788	1361	0.135934	0.136188	0.938351	-0.743974
Ots_Est1363	8	8292351	0.908309	0.0606172	1361	0.135934	0.135943	1	-0.109584
Ots_Est740	14	39254576	0.198116	0.444526	1361	0.135934	0.136993	0.744641	0.720488
Ots_ETIF1A	15	34678104	0.606048	0.311903	1361	0.135934	0.136104	0.980546	-0.302642
Ots_FARSLA_220	19	68274964	0.12064	0.0415136	1361	0.135934	0.137474	0.636279	1.75237
Ots_FGF6B_1	9	37250687	0.721852	0.421014	1361	0.135934	0.136015	0.990464	0.210904
Ots_GCSH	15	58052588	0.344671	0.116091	1361	0.135934	0.136505	0.853844	0.739541
Ots_GDH_81x	9	1	0.767529	0.238428	1361	0.135934	0.13599	1	0.180499
Ots_GH2	5	30	0.0848733	0.0407788	1361	0.135934	0.137833	0.555071	-2.01015
Ots_GnRH_271	9	65660176	0.414981	0.0209405	1361	0.135934	0.136359	0.905945	1.32165
Ots_GPDH_338	20	11576466	0.971703	0.00844967	1361	0.135934	0.135935	1	-0.0868958
Ots_GPH_318	21	46176184	0.90213	0.18626	1361	0.135934	0.135944	1	-0.0839465
Ots_GST_207	13	18672818	0.799585	0.0047759	1361	0.135934	0.135975	1	0.835016
Ots_GST_375	13	18672650	0.859652	0.000367377	1361	0.135934	0.135954	1	-2.09179
Ots_GTH2B_550	22	27327552	0.612656	0.447098	1361	0.135934	0.136098	0.980546	-0.290622
Ots_HFABP_34	5	29	0.0237922	0.0293902	1361	0.135934	0.139205	0.228825	3.17538
Ots_HMGB1_73	23	27531907	0.627456	0.154298	1361	0.135934	0.136085	0.980546	-0.306317
Ots_hnRNPL_533	26	46705374	0.344131	0.473181	1361	0.135934	0.136506	0.853844	0.529554
Ots_hsc71_3__488	19	37358812	0.255702	0.196914	1361	0.135934	0.13676	0.778997	0.745334
Ots_hsp27b_150	19	52471033	0.95853	0.0562087	1361	0.135934	0.135936	1	-0.0533464
Ots_Hsp90a	24	30105519	0.17197	0.0360029	1361	0.135934	0.137127	0.711826	1.75894
Ots_HSP90B_100	23	6866692	0.152764	0.160544	1361	0.135934	0.137241	0.686355	0.999379
Ots_IGF_I_1_76	24	4150743	0.669941	0.188097	1361	0.135934	0.13605	0.988433	0.287657
Ots_Ikaros_250	25	45385098	0.601163	0.0686995	1361	0.135934	0.136109	0.980546	0.508685
Ots_IL11	14	20625334	0.422664	0.105805	1361	0.135934	0.136345	0.914425	-0.603239
Ots_IL8R_C8	5	32	0.50113	0.423953	1361	0.135934	0.136223	0.922253	-0.37655
Ots_IsoT	15	9121489	0.130614	0.157972	1361	0.135934	0.137395	0.657091	0.9891
Ots_LWSop_638	32	13620416	0.341427	0.000367377	1361	0.135934	0.136512	0.853844	-11.1648
Ots_mapK_3__309	2	5480042	0.152207	0.349008	1361	0.135934	0.137245	0.686355	-0.678953
Ots_mapKpr_151	2	5460143	0.470435	0.288758	1361	0.135934	0.136267	0.922253	0.424887
Ots_MetA	9	20396849	0.699455	0.0121234	1361	0.135934	0.136029	0.988433	0.762712
Ots_MHC2	5	27	0.257719	0.303086	1361	0.135934	0.136753	0.778997	-0.542579
Ots_mybp_85	26	29231079	0.676471	0.100661	1361	0.135934	0.136045	0.988433	-0.348215
Ots_Myc_366	27	29700449	1	0	1361	NA	NA	1	NA
Ots_myo1a_384	8	39283854	0.164212	0.0591477	1361	0.135934	0.137171	0.697366	-1.29294
Ots_myoD_364	25	7299784	0.00153538	0.0929464	1361	0.135934	0.142369	0.0239081	-2.6837
Ots_NAML12_SNP1	18	9777802	0.676193	0.42432	1361	0.135934	0.136045	0.988433	-0.18252
Ots_nelfd_163	32	31069128	0.652712	0.0161646	1361	0.135934	0.136063	0.980546	0.815823
Ots_NFYB_147	5	6	0.808286	0.186995	1361	0.135934	0.135972	1	-0.161026
Ots_nkef_192	1	51394567	0.1195	0.431301	1361	0.135934	0.137484	0.636279	0.900392
Ots_NOD1	15	23568768	0.886496	0.307127	1361	0.135934	0.135947	1	-0.0848081
Ots_ntl_255	33	15370000	0.998834	0.407788	1361	0.135934	0.135934	1	0.000846342
Ots_Ostm1	18	4569955	0.915456	0.326231	1361	0.135934	0.135941	1	0.0621451
Ots_OTALDBINT1_SNP1	5	26	0.229615	0.128215	1361	0.135934	0.136857	0.761055	-0.880213
Ots_OTDESMIN19_SNP1	5	23	0.681891	0.390154	1361	0.135934	0.136041	0.988433	0.236282
Ots_Ots311_101x	11	4070652	0.993309	0.025349	1361	0.135934	0.135934	1	0.0122176
Ots_OTSMTA_SNP1	9	20396609	0.336122	0.00881705	1361	0.135934	0.136525	0.853844	2.27673
Ots_OTSTF1_SNP1	16	25845386	0.180887	0.343497	1361	0.135934	0.137079	0.730248	-0.776269
Ots_P450	15	65154384	0.151225	0.0495959	1361	0.135934	0.137251	0.686355	1.46679
Ots_P450_288	19	19138835	0.561548	0.445261	1361	0.135934	0.136149	0.960873	0.331717
Ots_P53	28	2417591	0.754413	0.2241	1361	0.135934	0.135997	1	-0.195792
Ots_parp3_286	7	9505120	0.448902	0.213079	1361	0.135934	0.1363	0.922253	0.487105
Ots_PEMT	3	15921271	0.105244	0.109846	1361	0.135934	0.137612	0.625724	-1.29162
Ots_PGK_54	28	23782920	0.270598	0.0293902	1361	0.135934	0.13671	0.778997	-1.47217
Ots_pigh_105	24	35641063	0.411752	0.479427	1361	0.135934	0.136365	0.905945	0.475861
Ots_pop5_96	15	27353346	0.0755497	0.243571	1361	0.135934	0.137954	0.516249	1.11236
Ots_ppie_245	31	23260130	0.959082	0.29133	1361	0.135934	0.135936	1	-0.0316603
Ots_Prl2	25	40924770	0.292718	0.25496	1361	0.135934	0.136642	0.797657	0.651203
Ots_RAD4543_52	4	12866217	0.366574	0.232182	1361	0.135934	0.136455	0.894551	-0.572671
Ots_RAG3	17	34427967	0.522436	0.148788	1361	0.135934	0.136195	0.933532	-0.457055
Ots_RAS1	17	36275840	1	0	1361	NA	NA	1	NA
Ots_redd1_187	25	9939318	0.398521	0.308964	1361	0.135934	0.13639	0.898734	0.494131
Ots_RFC2_558	2	27438208	1	0	1361	NA	NA	1	NA
Ots_S7_1	24	31651991	0.918622	0.386481	1361	0.135934	0.135941	1	-0.059212
Ots_SClkF2R2_135	23	60109411	0.782959	0.35011	1361	0.135934	0.135983	1	-0.161937
Ots_sept9_78	34	9390357	0.693721	0.0360029	1361	0.135934	0.136033	0.988433	0.474604
Ots_SL	5	17	0.577459	0.0271859	1361	0.135934	0.136132	0.966892	-0.797312
Ots_slc7a2_71	31	61099332	0.571498	0.0135929	1361	0.135934	0.136139	0.966892	1.0661
Ots_stk6_516	32	3814527	0.979944	0.00293902	1361	0.135934	0.135934	1	-0.105452
Ots_SWS1op_182	29	7365688	0.538595	0.299412	1361	0.135934	0.136176	0.943441	0.37099
Ots_TAPBP	28	34770823	0.125303	0.369214	1361	0.135934	0.137437	0.640221	0.887081
Ots_TCTA_58	32	8993026	0.445664	0.0514328	1361	0.135934	0.136306	0.922253	0.772562
Ots_TGFB	18	29760263	0.689699	0.0635562	1361	0.135934	0.136036	0.988433	-0.388261
Ots_Thio	1	5625322	0.788794	0.248714	1361	0.135934	0.13598	1	-0.16468
Ots_TLR3	30	7365214	0.724547	0.317414	1361	0.135934	0.136013	0.990464	0.211265
Ots_TNF	8	21402560	0.465949	0.000367377	1361	0.135934	0.136274	0.922253	8.59441
Ots_tpx2_125	7	20362912	0.0757797	0.0815577	1361	0.135934	0.137951	0.516249	-1.53786
Ots_trnau1ap_86	16	17646942	0.019885	0.0337987	1361	0.135934	0.139405	0.197043	-2.99293
Ots_txnip_321	33	13146728	0.0449827	0.12601	1361	0.135934	0.138506	0.377163	-1.4888
Ots_u07_07_161	11	37799853	0.332867	0.460691	1361	0.135934	0.136533	0.853844	-0.543193
Ots_u07_17_135	7	11164448	0.428607	0.129317	1361	0.135934	0.136334	0.914425	-0.596741
Ots_u07_18_378	28	6130660	0.169502	0.119765	1361	0.135934	0.137141	0.710606	1.06223
Ots_u07_20_332	8	33660993	0.833932	0.000367377	1361	0.135934	0.135962	1	-2.46237
Ots_u07_25_325	25	9198721	0.370552	0.459956	1361	0.135934	0.136446	0.897559	0.512661
Ots_u07_49_290	15	30314171	0.726946	0.33468	1361	0.135934	0.136012	0.990464	-0.169123
Ots_u07_53_133	5	5	0.186484	0.0815577	1361	0.135934	0.13705	0.730469	-1.09525
Ots_u07_57_120	21	16346192	0.92815	0.0940485	1361	0.135934	0.135939	1	-0.0683989
Ots_u07_64_221	31	57998143	1	0	1361	NA	NA	1	NA
Ots_u1002_75	7	15468014	0.697582	0.287656	1361	0.135934	0.136031	0.988433	-0.191917
Ots_u1007_124	19	9430381	0.226765	0.0110213	1361	0.135934	0.136868	0.761055	2.64621
Ots_u1008_108	19	62354402	0.107561	0.0745775	1361	0.135934	0.13759	0.626964	-1.44793
Ots_u202_161	5	7	0.823905	0.076047	1361	0.135934	0.135966	1	0.203584
Ots_u211_85	23	34253781	0.273959	0.396032	1361	0.135934	0.136699	0.778997	-0.622911
Ots_U212_158	4	14522192	0.321342	0.132256	1361	0.135934	0.136563	0.848468	0.73755
Ots_U2305_63	20	2	0.82961	0.361132	1361	0.135934	0.135964	1	-0.128025
Ots_U2362_227	9	14700070	0.68746	0.0481264	1361	0.135934	0.136037	0.988433	0.433707
Ots_U2362_330	9	14699971	0.259086	0.491918	1361	0.135934	0.136748	0.778997	0.505916
Ots_U2446_123	10	11728129	0.377935	0.361499	1361	0.135934	0.136431	0.898734	-0.530655
Ots_U2567_104	26	68622537	0.0728923	0.118663	1361	0.135934	0.137992	0.516249	-1.36443
Ots_u4_92	23	49324631	0.0878747	0.0268185	1361	0.135934	0.137797	0.563432	-2.41026
Ots_U5049_250	20	1	0.954311	0.175239	1361	0.135934	0.135936	1	-0.0378058
Ots_U5121_34	23	20893356	0.722829	0.150625	1361	0.135934	0.136014	0.990464	0.23808
Ots_u6_75	5	4	0.758549	0.109478	1361	0.135934	0.135994	1	-0.238295
Ots_unk1104_38	33	21291286	0.0976261	0.470977	1361	0.135934	0.137689	0.613918	0.960881
Ots_unk1832_39	5	24	0.50908	0.452608	1361	0.135934	0.136213	0.922253	0.370831
Ots_unk3513_49	5	33	0.220496	0.25496	1361	0.135934	0.136894	0.761055	-0.762612
Ots_unk526	27	29699840	9.41803e-05	0.18773	1361	0.135934	0.145732	0.00171094	2.62376
Ots_unk7936_50	5	14	0.869691	0.116826	1361	0.135934	0.135951	1	-0.127517
Ots_unk9480_51	23	58885154	0.94245	0.150257	1361	0.135934	0.135937	1	0.0521708
Ots_vatf_251	29	7664045	0.242048	0.0889052	1361	0.135934	0.136809	0.761055	0.998987
Ots_zn593_346	21	46464971	0.380163	0.028288	1361	0.135934	0.136426	0.898734	1.20107
Ots_ZR_575	9	27576884	0.291748	0.102131	1361	0.135934	0.136644	0.797657	0.850193
Ots1_72858599	25	72858599	0.109287	0.092579	1361	0.135934	0.137574	0.626964	1.21412
Ots10_21244146	1	21244146	0.585458	0.164585	1361	0.135934	0.136124	0.966892	0.308939
Ots11_32418659	21	32418659	0.738789	0.336885	1361	0.135934	0.136005	1	0.157657
Ots11_32468959	5	10	0.87083	0.213813	1361	0.135934	0.135951	1	-0.0872208
Ots12_23066874	15	23066874	0.558289	0.0341661	1361	0.135934	0.136153	0.960845	0.744699
Ots14_5453033	20	5453033	0.659695	0.20169	1361	0.135934	0.136058	0.980546	-0.251277
Ots15_18157381	12	18157381	0.463869	0.384276	1361	0.135934	0.136277	0.922253	0.337962
Ots17_22360456	29	22360456	0.0584879	0.100294	1361	0.135934	0.138224	0.45537	-1.38541
Ots17_885364	29	885364	0.00749534	0.0532697	1361	0.135934	0.140514	0.098039	-2.80026
Ots18_29943476	24	29943476	0.415571	0.0293902	1361	0.135934	0.136358	0.905945	-1.14033
Ots18_30099101	24	30099101	0.615892	0.0411462	1361	0.135934	0.136095	0.980546	0.566332
Ots18_32088284	24	32088284	0.391553	0.0624541	1361	0.135934	0.136403	0.898734	-0.787281
Ots18_3550047	24	3550047	0.28821	0.0540044	1361	0.135934	0.136655	0.797657	1.04245
Ots19_46172427	17	46172427	0.270975	0.0382072	1361	0.135934	0.136709	0.778997	1.31599
Ots2_38264269	32	38264269	0.761386	0.473181	1361	0.135934	0.135993	1	-0.137094
Ots2_42405643	32	42405643	0.984332	0.329537	1361	0.135934	0.135934	1	-0.00948164
Ots22_32650802	7	32650802	0.24046	0.495959	1361	0.135934	0.136815	0.761055	0.522263
Ots29_18791740	10	18791748	0.482692	0.466936	1361	0.135934	0.136249	0.922253	0.31157
Ots29_23344676	10	23344676	0.393737	0.0914769	1361	0.135934	0.136399	0.898734	0.644449
Ots3_34894254	8	34894254	0.11429	0.0242469	1361	0.135934	0.137529	0.633437	2.21288
Ots3_57055518	8	57055518	0.44502	0.0653931	1361	0.135934	0.136307	0.922253	-0.702027
Ots30_17330452	28	17330452	0.0616526	0.0275533	1361	0.135934	0.138168	0.468846	-2.49496
Ots30_17330688	28	17330706	0.278244	0.219324	1361	0.135934	0.136685	0.784359	0.582229
Ots33_19359879	18	19359879	0.00601053	0.00404115	1361	0.135934	0.140769	0.085454	-9.76763
Ots4_40942276	11	40942276	0.351401	0.117193	1361	0.135934	0.136489	0.86397	-0.653572
Ots4_41638710	11	41638710	0.403146	0.00991918	1361	0.135934	0.136381	0.900466	1.78863
Ots4_42378741	11	42378741	0.0505999	0.0907421	1361	0.135934	0.138379	0.413655	-1.54616
Ots4_64978818	11	64978818	0.142848	0.0139603	1361	0.135934	0.137307	0.686355	-2.72606
Ots5_44795073	23	44795073	0.0710549	0.493387	1361	0.135934	0.138018	0.516249	-0.798815
Ots5_70908626	23	70908626	0.924422	0.00808229	1361	0.135934	0.13594	1	-0.240617
Ots6_10904949	9	10904949	0.832368	0.050698	1361	0.135934	0.135963	1	-0.223906
Ots6_33505144	9	33505144	0.609294	0.0150625	1361	0.135934	0.136101	0.980546	0.96866
Ots7_50997124	2	50997124	0.241695	0.0374724	1361	0.135934	0.13681	0.761055	-1.4005
Ots7_51409415	2	51409415	0.0123959	0.0202057	1361	0.135934	0.139938	0.150128	-4.00778
Ots7_53291035	2	53291035	0.000813242	0.00881705	1361	0.135934	0.143126	0.0132965	-7.87779
Ots7_53631522	2	53631522	0.762555	0.00110213	1361	0.135934	0.135992	1	-2.06736
Ots7_54212944	2	54212944	0.0341302	0.00918442	1361	0.135934	0.138806	0.310016	-5.13009
Ots9_16115048	19	16115048	0.0688574	0.031227	1361	0.135934	0.138051	0.511736	2.37048
Ots9_28975221	19	28975221	0.504401	0.122337	1361	0.135934	0.136219	0.922253	-0.44718

## Sheet: GAPIT.MLM.early_arrival_BPA.GWA
SNP	Chromosome	Position	P.value	maf	nobs	Rsquare.of.Model.without.SNP	Rsquare.of.Model.with.SNP	FDR_Adjusted_P-values	effect
Ots28_11023212	16	11023212	1.23283e-19	0.0947832	1361	0.137678	0.19171	6.71893e-18	14.8878	0.0540321	1
Ots28_11025336	16	11025336	5.84012e-19	0.0958854	1361	0.137678	0.18963	2.38715e-17	14.5539	0.0519519	2
Ots28_11033282	16	11033282	1.67753e-19	0.095518	1361	0.137678	0.191297	7.83648e-18	14.7961	0.0536197	3
Ots28_11062192	16	11062192	2.02926e-18	0.118295	1361	0.137678	0.187968	7.37298e-17	13.1744	0.0502903	4
Ots28_11077576	16	11077576	2.08781e-21	0.108376	1361	0.137678	0.197191	1.36543e-19	14.8664	0.059513	14
Ots28_11095755	16	11095755	2.21426e-22	0.152461	1361	0.137678	0.200222	2.59877e-20	13.3696	0.0625447	15
Ots28_11143508	16	11143508	1.46623e-22	0.151727	1361	0.137678	0.200781	2.59877e-20	13.4293	0.0631029	16
Ots28_11160599	16	11160599	2.38419e-22	0.1554	1361	0.137678	0.200122	2.59877e-20	13.2211	0.0624446	17
Ots28_11164637	16	11164637	6.79007e-22	0.156135	1361	0.137678	0.198707	5.55088e-20	13.0144	0.0610293	18
Ots28_11186543	16	11186543	7.22451e-09	0.252388	1361	0.137678	0.159286	1.68744e-07	6.32025	0.0216083	19
Ots28_11201129	16	11201129	5.52393e-18	0.166789	1361	0.137678	0.186635	1.80632e-16	11.3005	0.048957	20
Ots28_11202190	16	11202190	2.16678e-15	0.164217	1361	0.137678	0.178734	5.45029e-14	10.4803	0.0410562	21
Ots28_11202400	16	11202400	1.10535e-06	0.303821	1361	0.137678	0.152944	2.40967e-05	5.09263	0.0152667	22
Ots28_11202863	16	11202863	0.688265	0.0525349	1361	0.137678	0.13778	0.948396	0.862855	0.000102637	23
Ots28_11205423	16	11205423	1.81254e-15	0.16385	1361	0.137678	0.178969	4.93916e-14	10.4757	0.0412911	24
Ots28_11205993	16	11205993	9.95318e-05	0.346069	1361	0.137678	0.147388	0.00203418	3.93463	0.00971077	25
Ots28_11206740	16	11206740	1.12386e-16	0.166054	1361	0.137678	0.182638	3.34092e-15	10.9305	0.0449601	26
Ots28_11207428	16	11207428	0.337922	0.101029	1361	0.137678	0.138263	0.761112	-1.54619	0.000585686	27
Ots28_11210919	16	11210919	0.000562666	0.497061	1361	0.137678	0.145295	0.010823	3.40725	0.00761783	28
Ots_100884_287	19	34802127	0.435933	0.20169	1361	0.137678	0.138065	0.817455	-1.02344
Ots_101119_381	32	58361347	0.514469	0.00404115	1361	0.137678	0.137949	0.853966	5.06302
Ots_101554_407	13	9784111	0.713003	0.407054	1361	0.137678	0.137764	0.948396	-0.407019
Ots_101704_143	31	51040180	0.675899	0.0991918	1361	0.137678	0.137789	0.948396	-0.718944
Ots_102213_210	31	1	0.625515	0.00146951	1361	0.137678	0.137829	0.928851	6.27174
Ots_102414_395	1	20097469	0.883897	0.421381	1361	0.137678	0.137691	0.999797	-0.160585
Ots_102457_132	19	1	0.87724	0.0422483	1361	0.137678	0.137693	0.999797	-0.385188
Ots_102801_308	12	19971476	0.750609	0.214181	1361	0.137678	0.137742	0.95391	0.380933
Ots_102867_609	15	1	0.844393	0.0172667	1361	0.137678	0.137702	0.98613	-0.756612
Ots_103041_52	31	55669454	0.705367	0.183321	1361	0.137678	0.137769	0.948396	0.505831
Ots_103122_180	11	16781457	0.165937	0.138134	1361	0.137678	0.138902	0.565221	1.98445
Ots_104063_132	5	12	0.400854	0.206098	1361	0.137678	0.138128	0.814156	1.09981
Ots_104415_88	29	5512367	0.281344	0.435709	1361	0.137678	0.138418	0.721096	1.20034
Ots_105105_613	2	63322755	0.302123	0.398971	1361	0.137678	0.138357	0.721096	-1.02743
Ots_105132_200	13	9585379	0.931009	0.23953	1361	0.137678	0.137682	1	0.108549
Ots_105385_421	9	73012849	0.682234	0.480162	1361	0.137678	0.137784	0.948396	0.402808
Ots_105401_325	11	12543170	0.00393777	0.11058	1361	0.137678	0.142994	0.0613166	4.56294
Ots_105407_117	5	18	0.0758826	0.346436	1361	0.137678	0.139689	0.451157	2.03886
Ots_106313_729	5	13	0.436608	0.0220426	1361	0.137678	0.138064	0.817455	-2.65873
Ots_106419b_618	26	11463845	0.91102	0.0521675	1361	0.137678	0.137686	1	-0.242777
Ots_106499_70	5	21	0.559057	0.33615	1361	0.137678	0.137895	0.89071	0.653454
Ots_106747_239	3	17321046	0.560475	0.440852	1361	0.137678	0.137894	0.89071	-0.672814
Ots_107074_284	21	16750220	0.0882706	0.0260838	1361	0.137678	0.139532	0.454088	5.18574
Ots_107285_93	11	5852987	0.107946	0.0209405	1361	0.137678	0.139327	0.470645	5.48688
Ots_107607_315	9	36761804	0.765999	0.0242469	1361	0.137678	0.137734	0.95391	-0.967713
Ots_107806_821	25	51993828	0.958031	0.374357	1361	0.137678	0.137679	1	-0.0581139
Ots_108007_208	14	4971142	0.0380262	0.0756796	1361	0.137678	0.140426	0.318835	-3.91286
Ots_108390_329	10	16533976	0.851734	0.00220426	1361	0.137678	0.1377	0.987649	1.9561
Ots_108735_302	21	21337974	0.218473	0.139236	1361	0.137678	0.138644	0.660255	-1.7755
Ots_108820_336	16	10815622	0.897454	0.438648	1361	0.137678	0.137688	1	-0.140305
Ots_109525_816	23	70296658	0.418145	0.193608	1361	0.137678	0.138096	0.817455	1.03487
Ots_109693_392	26	7402550	0.669091	0.0437179	1361	0.137678	0.137794	0.948396	1.04672
Ots_110064_383	4	8141061	0.588134	0.386113	1361	0.137678	0.137865	0.919161	-0.616589
Ots_110201_363	19	25990000	0.794791	0.329537	1361	0.137678	0.137721	0.962581	-0.301693
Ots_110381_164	17	35228582	0.689541	0.272594	1361	0.137678	0.137779	0.948396	-0.44169
Ots_110495_380	5	9	0.494146	0.118295	1361	0.137678	0.137976	0.841593	-1.08077
Ots_110551_64	7	14420914	0.720081	0.189199	1361	0.137678	0.137759	0.948396	-0.464164
Ots_110689_218	5	2	0.471468	0.244306	1361	0.137678	0.138008	0.828871	-0.8765
Ots_111084b_619	10	19749885	0.304316	0.228508	1361	0.137678	0.138351	0.721096	1.29444
Ots_111681_657	23	8539947	0.997474	0.0841293	1361	0.137678	0.137678	1	0.00566645
Ots_112208_722	12	17637330	0.502301	0.0529023	1361	0.137678	0.137965	0.842986	-1.45771
Ots_112301_43	8	1	0.98971	0.148053	1361	0.137678	0.137678	1	0.0185805
Ots_112419_131	34	7853251	0.625263	0.139603	1361	0.137678	0.13783	0.928851	-0.741664
Ots_112820_284	1	16907470	0.244117	0.178913	1361	0.137678	0.138543	0.682275	-1.59818
Ots_112876_371	35	29108047	0.775056	0.219691	1361	0.137678	0.13773	0.95639	-0.341604
Ots_113242_216	5	25	0.481205	0.138134	1361	0.137678	0.137994	0.833354	1.02079
Ots_113457_40R	6	9447490	0.193363	0.107641	1361	0.137678	0.138757	0.626036	2.12768
Ots_115987_325	9	66193572	0.905512	0.274431	1361	0.137678	0.137687	1	0.13905
Ots_117242_136	27	29333295	0.242489	0.100294	1361	0.137678	0.138549	0.682275	-1.88247
Ots_117259_271	27	11458685	0.101064	0.0503306	1361	0.137678	0.139394	0.465465	-3.55751
Ots_117370_471	3	14581248	0.654603	0.00404115	1361	0.137678	0.137805	0.948396	-3.4958
Ots_117432_409	10	10328032	0.554998	0.282513	1361	0.137678	0.1379	0.89071	0.687998
Ots_118175_479	34	5436160	0.133705	0.0396767	1361	0.137678	0.139113	0.509907	-3.77649
Ots_118205_61	18	32594959	0.478348	0.180015	1361	0.137678	0.137998	0.833354	0.954787
Ots_118938_325	8	43610834	0.0920437	0.284717	1361	0.137678	0.139489	0.455882	-1.85218
Ots_120950_417	23	18867357	0.714122	0.0720059	1361	0.137678	0.137763	0.948396	-0.707332
Ots_122414_56	16	26647710	0.0533047	0.0150625	1361	0.137678	0.140062	0.37219	7.56094
Ots_123048_521	7	8033323	0.285397	0.00881705	1361	0.137678	0.138406	0.721096	-5.65663
Ots_123921_111	24	25247852	0.737142	0.167157	1361	0.137678	0.137749	0.95391	-0.465983
Ots_124774_477	12	15167502	0.290496	0.0878031	1361	0.137678	0.13839	0.721096	-1.92317
Ots_126619_400	5	3	0.739293	0.13446	1361	0.137678	0.137748	0.95391	-0.485894
Ots_127236_62	23	52450716	0.605315	0.0279206	1361	0.137678	0.137848	0.926598	-1.54074
Ots_127760_569	25	65444532	0.698575	0.355621	1361	0.137678	0.137773	0.948396	0.438243
Ots_128302_57	32	23632129	0.163624	0.050698	1361	0.137678	0.138916	0.565221	-3.12712
Ots_128693_461	21	29099828	0.0261315	0.0532697	1361	0.137678	0.140838	0.244886	4.78269
Ots_128757_61R	5	15	0.0681536	0.108376	1361	0.137678	0.139801	0.428104	-3.04132
Ots_129144_472	1	30704018	0.770129	0.0154298	1361	0.137678	0.137732	0.95391	1.18287
Ots_129170_683	29	11485501	0.184833	0.0220426	1361	0.137678	0.138799	0.616737	4.45698
Ots_129458_451	25	11080640	0.191757	0.142542	1361	0.137678	0.138765	0.626036	-1.85156
Ots_129870_55	34	2979852	0.42632	0.0143277	1361	0.137678	0.138081	0.817455	-3.31522
Ots_130720_99	28	17928099	0.366886	0.0481264	1361	0.137678	0.138197	0.789287	2.05482
Ots_131460_584	2	31130645	0.323137	0.0510654	1361	0.137678	0.1383	0.750369	-2.26503
Ots_131802_393	2	25665994	0.94161	0.00257164	1361	0.137678	0.137681	1	-0.713685
Ots_131906_141	5	28	0.448227	0.0532697	1361	0.137678	0.138044	0.817455	-1.65887
Ots_94857_232R	8	27503532	0.328143	0.476855	1361	0.137678	0.138287	0.750369	-1.10879
Ots_94903_99R	9	35539172	0.590287	0.464732	1361	0.137678	0.137862	0.919161	0.603933
Ots_95442b_204	17	39212513	0.292997	0.346069	1361	0.137678	0.138383	0.721096	1.19597
Ots_96222_525	10	12489280	0.76019	0.0576782	1361	0.137678	0.137737	0.95391	-0.648915
Ots_96500_180	11	45636897	0.79008	0.417708	1361	0.137678	0.137723	0.962581	0.287915
Ots_96899_357R	12	21523451	0.873376	0.129684	1361	0.137678	0.137694	0.999797	0.236707
Ots_97077_179R	2	1	0.34762	0.0257164	1361	0.137678	0.13824	0.765187	-2.9463
Ots_97660_56	16	34830271	0.325958	0.0591477	1361	0.137678	0.138293	0.750369	-2.09443
Ots_99550_204	5	19	0.293002	0.0246143	1361	0.137678	0.138383	0.721096	-3.35705
Ots_afmid_196	34	17096334	0.453945	0.0154298	1361	0.137678	0.138035	0.817455	-3.03112
Ots_AldB1_122	13	5255056	0.171438	0.113519	1361	0.137678	0.138871	0.577939	-2.16179
Ots_AldoB4_183	13	5252021	0.617798	0.0863336	1361	0.137678	0.137836	0.928851	-0.891545
Ots_ARNT	6	24857375	0.969229	0.240632	1361	0.137678	0.137679	1	-0.0490274
Ots_arp_436	2	52672820	0.026211	0.0213079	1361	0.137678	0.140834	0.244886	-7.49763
Ots_AsnRS_60	14	41784960	0.252038	0.23255	1361	0.137678	0.138515	0.692575	-1.41388
Ots_aspat_196	15	60406597	0.470076	0.00698016	1361	0.137678	0.13801	0.828871	-4.31482
Ots_BMP2_SNP1	23	30442475	0.533391	0.000367377	1361	0.137678	0.137925	0.872095	-15.9157
Ots_brp16_64	26	4383923	0.00249363	0.159809	1361	0.137678	0.143528	0.0407708	-4.11224
Ots_Cath_D141	5	8	0.226478	0.0143277	1361	0.137678	0.138611	0.660255	4.92634
Ots_CCR7	16	34762262	0.99783	0.000734754	1361	0.137678	0.137678	1	0.0493087
Ots_CD59_2	17	9312796	0.165782	0.429096	1361	0.137678	0.138903	0.565221	-1.62978
Ots_CD63	7	13378891	0.082887	0.0782513	1361	0.137678	0.139597	0.454088	-3.14221
Ots_cgo24_22	8	12326537	0.673571	0.152094	1361	0.137678	0.137791	0.948396	0.610651
Ots_CHI06027687_143477	25	34155766	0.198547	0.333211	1361	0.137678	0.138732	0.636519	1.20168
Ots_CHI06035945_4547	20	12373492	0.972566	0.262307	1361	0.137678	0.137678	1	0.0381983
Ots_CHI06048618_5222	2	38043969	0.132754	0.337252	1361	0.137678	0.13912	0.509907	1.5312
Ots_CHI06105101_16717	6	5124325	0.470806	0.454813	1361	0.137678	0.138009	0.828871	-0.712264
Ots_CHI06105101_18523	5	11	0.410073	0.149522	1361	0.137678	0.13811	0.817335	-1.13904
Ots_CirpA	23	47621841	0.651823	0.117928	1361	0.137678	0.137807	0.948396	-0.696067
Ots_cox1_241	15	30421258	0.0428605	0.183688	1361	0.137678	0.140296	0.341838	-2.67969
Ots_CRB211	18	29785703	0.224075	0.00293902	1361	0.137678	0.138621	0.660255	-11.0602
Ots_crRAD10447_25	1	36699634	0.867572	0.0631888	1361	0.137678	0.137695	0.999797	-0.318512
Ots_crRAD11620_55	2	43120003	0.0785977	0.480529	1361	0.137678	0.139652	0.454088	-1.69366
Ots_crRAD12037_39	24	10327070	0.540123	0.278472	1361	0.137678	0.137917	0.878379	0.732377
Ots_crRAD13725_51	9	10662607	0.0473268	0.0473916	1361	0.137678	0.140189	0.351725	-4.66343
Ots_crRAD16540_50	29	9728418	0.601457	0.465834	1361	0.137678	0.137852	0.926598	0.593279
Ots_crRAD17527_58	21	37324165	0.880466	0.182586	1361	0.137678	0.137692	0.999797	-0.201655
Ots_crRAD18289_33	30	8970778	0.814494	0.0198384	1361	0.137678	0.137713	0.975602	-0.820348
Ots_crRAD18492_65	20	3	0.505276	0.0209405	1361	0.137678	0.137961	0.842986	2.27915
Ots_crRAD18937_60	1	51017984	0.298475	0.0341661	1361	0.137678	0.138367	0.721096	-2.77766
Ots_crRAD20262_46	17	46397112	0.976013	0.134827	1361	0.137678	0.137678	1	0.0448544
Ots_crRAD20376_66	21	46457753	0.284274	0.140338	1361	0.137678	0.138409	0.721096	-1.51422
Ots_crRAD20887_70	14	7378067	0.02153	0.0598824	1361	0.137678	0.141053	0.22001	-4.80548
Ots_crRAD21115_24	25	23499747	0.915063	0.019471	1361	0.137678	0.137685	1	0.385855
Ots_crRAD22960_32	29	14223038	0.358757	0.105805	1361	0.137678	0.138215	0.776912	1.54377
Ots_crRAD23631_48	25	68018794	1	0	1361	NA	NA	1	NA
Ots_crRAD24807_74	11	36172590	0.404756	0.117193	1361	0.137678	0.13812	0.817007	1.29747
Ots_crRAD25367_50	28	8042526	0.0471598	0.217855	1361	0.137678	0.140193	0.351725	-2.56055
Ots_crRAD255_59	28	40093591	0.79039	0.47061	1361	0.137678	0.137723	0.962581	-0.285508
Ots_crRAD26081_28	5	34	1	0	1361	NA	NA	1	NA
Ots_crRAD26165_69	27	20109332	0.0934069	0.00661278	1361	0.137678	0.139474	0.455882	-10.3934
Ots_crRAD27164_55	26	25285990	0.56112	0.0385746	1361	0.137678	0.137893	0.89071	-1.45812
Ots_crRAD27515_69	32	27211812	0.968485	0.248714	1361	0.137678	0.137679	1	-0.0481093
Ots_crRAD2806_42	29	14222969	0.139093	0.35158	1361	0.137678	0.139074	0.522797	1.7474
Ots_crRAD33491_71	24	2699387	0.813141	0.42432	1361	0.137678	0.137713	0.975602	-0.252213
Ots_crRAD34397_33	31	60161043	0.106249	0.0198384	1361	0.137678	0.139343	0.469506	5.72847
Ots_crRAD35313_66	26	65139272	0.389221	0.0914769	1361	0.137678	0.13815	0.801207	-1.49942
Ots_crRAD36072_29	21	36019633	0.0890916	0.0778839	1361	0.137678	0.139523	0.454088	3.09812
Ots_crRAD36152_44	15	13203734	0.380144	0.0205731	1361	0.137678	0.138169	0.796841	-3.07826
Ots_crRAD44588_67	14	25774788	0.267804	0.120867	1361	0.137678	0.138461	0.711967	-1.76058
Ots_crRAD46081_56	32	34735614	0.0590913	0.0238795	1361	0.137678	0.139952	0.402559	-6.08371
Ots_crRAD46751_42	5	20	0.75918	0.0675974	1361	0.137678	0.137738	0.95391	-0.615713
Ots_crRAD47297_55	15	4878508	0.599892	0.135929	1361	0.137678	0.137853	0.926598	-0.745194
Ots_crRAD55400_59	15	17250308	0.666406	0.406686	1361	0.137678	0.137796	0.948396	-0.457909
Ots_crRAD55475_26	24	17929277	0.524011	0.206833	1361	0.137678	0.137937	0.861064	-0.811398
Ots_crRAD57376_68	32	54571149	0.202958	0.202425	1361	0.137678	0.138712	0.642186	-1.51977
Ots_crRAD57520_66	28	1332375	0.946426	0.378398	1361	0.137678	0.13768	1	0.0673399
Ots_crRAD57687_34	20	31889864	0.0078966	0.443791	1361	0.137678	0.142189	0.107591	2.87947
Ots_crRAD60614_46	15	72156356	0.950469	0.000367377	1361	0.137678	0.13768	1	-1.59192
Ots_crRAD60620_51	13	24004835	0.266998	0.405584	1361	0.137678	0.138464	0.711967	1.22839
Ots_crRAD61523_71	21	41149096	0.0617055	0.301616	1361	0.137678	0.139906	0.41179	1.86299
Ots_crRAD66330_60	23	14208918	0.435041	0.0521675	1361	0.137678	0.138066	0.817455	1.73121
Ots_crRAD69327_53	32	4708299	0.896638	0.13446	1361	0.137678	0.137688	1	0.19201
Ots_crRAD73823_60	9	53325628	0.300243	0.251653	1361	0.137678	0.138362	0.721096	1.25966
Ots_crRAD74766_28	5	16	0.719825	0.0286554	1361	0.137678	0.13776	0.948396	-1.05278
Ots_crRAD75581_70	8	27546510	0.6101	0.426892	1361	0.137678	0.137843	0.927919	0.549538
Ots_crRAD76512_28	21	32328258	0.264058	0.387583	1361	0.137678	0.138473	0.711967	-1.09954
Ots_crRAD78968_46	32	23276932	0.453663	0.0124908	1361	0.137678	0.138036	0.817455	-3.3439
Ots_crRAD92420_25	24	6695198	0.11527	0.0231447	1361	0.137678	0.139261	0.495966	5.17046
Ots_crRAD9615_69	5	31	0.0534953	0.118663	1361	0.137678	0.140058	0.37219	2.92648
Ots_DDX5_171	34	5948580	0.00554379	0.132256	1361	0.137678	0.142596	0.0788182	-3.93241
Ots_E2_275	7	5457012	0.338544	0.362968	1361	0.137678	0.138262	0.761112	-1.13887
Ots_EndoRB1_486	16	8187490	0.844069	0.0514328	1361	0.137678	0.137702	0.98613	0.446498
Ots_EP_529	5	22	0.442451	0.0407788	1361	0.137678	0.138054	0.817455	-1.92244
Ots_Est1363	8	8292351	0.339824	0.0606172	1361	0.137678	0.138259	0.761112	1.96813
Ots_Est740	14	39254576	0.829153	0.444526	1361	0.137678	0.137707	0.98613	0.229717
Ots_ETIF1A	15	34678104	0.630596	0.311903	1361	0.137678	0.137825	0.928851	0.545429
Ots_FARSLA_220	19	68274964	0.0249122	0.0415136	1361	0.137678	0.140891	0.244886	-5.51208
Ots_FGF6B_1	9	37250687	0.153175	0.421014	1361	0.137678	0.138979	0.551615	1.62235
Ots_GCSH	15	58052588	0.117612	0.116091	1361	0.137678	0.13924	0.498213	-2.49951
Ots_GDH_81x	9	1	0.765822	0.238428	1361	0.137678	0.137734	0.95391	-0.35552
Ots_GH2	5	30	0.266553	0.0407788	1361	0.137678	0.138465	0.711967	2.74825
Ots_GnRH_271	9	65660176	0.224228	0.0209405	1361	0.137678	0.13862	0.660255	-4.23512
Ots_GPDH_338	20	11576466	0.0174305	0.00844967	1361	0.137678	0.141289	0.196544	-12.573
Ots_GPH_318	21	46176184	0.830717	0.18626	1361	0.137678	0.137707	0.98613	-0.291361
Ots_GST_207	13	18672818	0.30171	0.0047759	1361	0.137678	0.138358	0.721096	7.37845
Ots_GST_375	13	18672650	0.0114215	0.000367377	1361	0.137678	0.141767	0.138327	65.0498
Ots_GTH2B_550	22	27327552	0.711879	0.447098	1361	0.137678	0.137765	0.948396	0.405945
Ots_HFABP_34	5	29	0.00147184	0.0293902	1361	0.137678	0.14415	0.0253312	-9.53087
Ots_HMGB1_73	23	27531907	0.923241	0.154298	1361	0.137678	0.137684	1	-0.132064
Ots_hnRNPL_533	26	46705374	0.542607	0.473181	1361	0.137678	0.137914	0.878379	0.64545
Ots_hsc71_3__488	19	37358812	0.454975	0.196914	1361	0.137678	0.138034	0.817455	0.972261
Ots_hsp27b_150	19	52471033	0.0977328	0.0562087	1361	0.137678	0.139428	0.464941	-3.57118
Ots_Hsp90a	24	30105519	0.0406293	0.0360029	1361	0.137678	0.140354	0.332144	-5.61355
Ots_HSP90B_100	23	6866692	0.435418	0.160544	1361	0.137678	0.138066	0.817455	-1.09161
Ots_IGF_I_1_76	24	4150743	0.389578	0.188097	1361	0.137678	0.13815	0.801207	-1.15777
Ots_Ikaros_250	25	45385098	0.811567	0.0686995	1361	0.137678	0.137714	0.975602	-0.484945
Ots_IL11	14	20625334	0.206448	0.105805	1361	0.137678	0.138696	0.642937	-2.06762
Ots_IL8R_C8	5	32	0.914852	0.423953	1361	0.137678	0.137685	1	-0.113848
Ots_IsoT	15	9121489	0.421381	0.157972	1361	0.137678	0.13809	0.817455	1.0428
Ots_LWSop_638	32	13620416	0.72362	0.000367377	1361	0.137678	0.137757	0.948396	-9.03856
Ots_mapK_3__309	2	5480042	0.83292	0.349008	1361	0.137678	0.137706	0.98613	0.217251
Ots_mapKpr_151	2	5460143	0.104392	0.288758	1361	0.137678	0.139361	0.469506	-1.84756
Ots_MetA	9	20396849	0.192622	0.0121234	1361	0.137678	0.138761	0.626036	-5.57845
Ots_MHC2	5	27	0.130586	0.303086	1361	0.137678	0.139136	0.509907	1.56983
Ots_mybp_85	26	29231079	0.412417	0.100661	1361	0.137678	0.138106	0.817335	1.40936
Ots_Myc_366	27	29700449	1	0	1361	NA	NA	1	NA
Ots_myo1a_384	8	39283854	0.204243	0.0591477	1361	0.137678	0.138706	0.642186	-2.56513
Ots_myoD_364	25	7299784	0.155009	0.0929464	1361	0.137678	0.138968	0.551615	2.4826
Ots_NAML12_SNP1	18	9777802	0.961883	0.42432	1361	0.137678	0.137679	1	0.0455309
Ots_nelfd_163	32	31069128	0.0509236	0.0161646	1361	0.137678	0.140111	0.370045	-7.65838
Ots_NFYB_147	5	6	0.133867	0.186995	1361	0.137678	0.139111	0.509907	1.97888
Ots_nkef_192	1	51394567	0.868822	0.431301	1361	0.137678	0.137695	0.999797	0.182431
Ots_NOD1	15	23568768	0.000979686	0.307127	1361	0.137678	0.144633	0.0177976	3.79346
Ots_ntl_255	33	15370000	0.630125	0.407788	1361	0.137678	0.137825	0.928851	-0.534181
Ots_Ostm1	18	4569955	0.888525	0.326231	1361	0.137678	0.13769	0.999797	-0.157991
Ots_OTALDBINT1_SNP1	5	26	0.521385	0.128215	1361	0.137678	0.13794	0.861064	-0.950426
Ots_OTDESMIN19_SNP1	5	23	0.451533	0.390154	1361	0.137678	0.138039	0.817455	-0.831452
Ots_Ots311_101x	11	4070652	0.348663	0.025349	1361	0.137678	0.138238	0.765187	-2.96708
Ots_OTSMTA_SNP1	9	20396609	0.226333	0.00881705	1361	0.137678	0.138611	0.660255	-6.18075
Ots_OTSTF1_SNP1	16	25845386	0.351321	0.343497	1361	0.137678	0.138232	0.765879	1.04121
Ots_P450	15	65154384	0.234	0.0495959	1361	0.137678	0.138581	0.665375	-2.55204
Ots_P450_288	19	19138835	0.11884	0.445261	1361	0.137678	0.13923	0.498213	1.69643
Ots_P53	28	2417591	0.682649	0.2241	1361	0.137678	0.137784	0.948396	0.502148
Ots_parp3_286	7	9505120	0.836829	0.213079	1361	0.137678	0.137705	0.98613	-0.261665
Ots_PEMT	3	15921271	0.484212	0.109846	1361	0.137678	0.13799	0.833354	1.14089
Ots_PGK_54	28	23782920	0.657183	0.0293902	1361	0.137678	0.137803	0.948396	1.29094
Ots_pigh_105	24	35641063	0.152908	0.479427	1361	0.137678	0.138981	0.551615	-1.5841
Ots_pop5_96	15	27353346	0.278315	0.243571	1361	0.137678	0.138427	0.721096	-1.32841
Ots_ppie_245	31	23260130	0.950382	0.29133	1361	0.137678	0.13768	1	-0.0746436
Ots_Prl2	25	40924770	0.377816	0.25496	1361	0.137678	0.138174	0.796841	-1.06738
Ots_RAD4543_52	4	12866217	0.233953	0.232182	1361	0.137678	0.138581	0.665375	-1.48496
Ots_RAG3	17	34427967	0.250457	0.148788	1361	0.137678	0.13852	0.692575	1.65415
Ots_RAS1	17	36275840	1	0	1361	NA	NA	1	NA
Ots_redd1_187	25	9939318	0.766048	0.308964	1361	0.137678	0.137734	0.95391	-0.335626
Ots_RFC2_558	2	27438208	1	0	1361	NA	NA	1	NA
Ots_S7_1	24	31651991	0.274629	0.386481	1361	0.137678	0.138439	0.721096	1.21786
Ots_SClkF2R2_135	23	60109411	0.725073	0.35011	1361	0.137678	0.137756	0.948396	0.397123
Ots_sept9_78	34	9390357	0.987999	0.0360029	1361	0.137678	0.137678	1	-0.0384458
Ots_SL	5	17	0.96771	0.0271859	1361	0.137678	0.137679	1	-0.123778
Ots_slc7a2_71	31	61099332	0.502761	0.0135929	1361	0.137678	0.137964	0.842986	-2.71913
Ots_stk6_516	32	3814527	0.0881874	0.00293902	1361	0.137678	0.139533	0.454088	-15.5446
Ots_SWS1op_182	29	7365688	0.680797	0.299412	1361	0.137678	0.137786	0.948396	0.481947
Ots_TAPBP	28	34770823	0.0693869	0.369214	1361	0.137678	0.139783	0.428104	-2.01244
Ots_TCTA_58	32	8993026	0.0981068	0.0514328	1361	0.137678	0.139424	0.464941	-3.64595
Ots_TGFB	18	29760263	0.134104	0.0635562	1361	0.137678	0.13911	0.509907	3.04425
Ots_Thio	1	5625322	0.606398	0.248714	1361	0.137678	0.137847	0.926598	-0.619707
Ots_TLR3	30	7365214	0.706076	0.317414	1361	0.137678	0.137768	0.948396	0.435553
Ots_TNF	8	21402560	0.280842	0.000367377	1361	0.137678	0.138419	0.721096	-27.6755
Ots_tpx2_125	7	20362912	0.499422	0.0815577	1361	0.137678	0.137969	0.842986	1.21138
Ots_trnau1ap_86	16	17646942	0.491553	0.0337987	1361	0.137678	0.137979	0.841559	1.87943
Ots_txnip_321	33	13146728	0.0813957	0.12601	1361	0.137678	0.139616	0.454088	2.62167
Ots_u07_07_161	11	37799853	0.163779	0.460691	1361	0.137678	0.138915	0.565221	1.48503
Ots_u07_17_135	7	11164448	0.755788	0.129317	1361	0.137678	0.137739	0.95391	0.476396
Ots_u07_18_378	28	6130660	0.621319	0.119765	1361	0.137678	0.137833	0.928851	-0.778748
Ots_u07_20_332	8	33660993	0.967606	0.000367377	1361	0.137678	0.137679	1	1.03829
Ots_u07_25_325	25	9198721	0.767838	0.459956	1361	0.137678	0.137733	0.95391	-0.321241
Ots_u07_49_290	15	30314171	0.439739	0.33468	1361	0.137678	0.138058	0.817455	-0.811274
Ots_u07_53_133	5	5	0.481851	0.0815577	1361	0.137678	0.137993	0.833354	1.2649
Ots_u07_57_120	21	16346192	0.0215147	0.0940485	1361	0.137678	0.141054	0.22001	-3.79639
Ots_u07_64_221	31	57998143	1	0	1361	NA	NA	1	NA
Ots_u1002_75	7	15468014	0.380055	0.287656	1361	0.137678	0.138169	0.796841	-0.944531
Ots_u1007_124	19	9430381	0.214816	0.0110213	1361	0.137678	0.138659	0.656493	5.87466
Ots_u1008_108	19	62354402	0.148177	0.0745775	1361	0.137678	0.139012	0.550614	-2.7024
Ots_u202_161	5	7	0.1329	0.076047	1361	0.137678	0.139119	0.509907	-2.86515
Ots_u211_85	23	34253781	0.995044	0.396032	1361	0.137678	0.137678	1	-0.00675681
Ots_U212_158	4	14522192	0.790173	0.132256	1361	0.137678	0.137723	0.962581	-0.401476
Ots_U2305_63	20	2	0.990721	0.361132	1361	0.137678	0.137678	1	-0.0132128
Ots_U2362_227	9	14700070	0.0814912	0.0481264	1361	0.137678	0.139615	0.454088	-3.96001
Ots_U2362_330	9	14699971	0.0889888	0.491918	1361	0.137678	0.139524	0.454088	1.65669
Ots_U2446_123	10	11728129	0.325915	0.361499	1361	0.137678	0.138293	0.750369	-1.14227
Ots_U2567_104	26	68622537	0.710595	0.118663	1361	0.137678	0.137765	0.948396	0.573741
Ots_u4_92	23	49324631	0.372543	0.0268185	1361	0.137678	0.138185	0.796219	2.69115
Ots_U5049_250	20	1	0.38886	0.175239	1361	0.137678	0.138151	0.801207	1.12833
Ots_U5121_34	23	20893356	0.430096	0.150625	1361	0.137678	0.138075	0.817455	-1.05675
Ots_u6_75	5	4	0.0902622	0.109478	1361	0.137678	0.139509	0.454088	-2.68409
Ots_unk1104_38	33	21291286	0.410027	0.470977	1361	0.137678	0.13811	0.817335	-0.912769
Ots_unk1832_39	5	24	0.693962	0.452608	1361	0.137678	0.137776	0.948396	0.421097
Ots_unk3513_49	5	33	0.310845	0.25496	1361	0.137678	0.138333	0.731268	1.23561
Ots_unk526	27	29699840	0.0205707	0.18773	1361	0.137678	0.141104	0.22001	-3.08391
Ots_unk7936_50	5	14	0.417834	0.116826	1361	0.137678	0.138096	0.817455	1.28543
Ots_unk9480_51	23	58885154	0.0754566	0.150257	1361	0.137678	0.139695	0.451157	2.59466
Ots_vatf_251	29	7664045	0.616616	0.0889052	1361	0.137678	0.137837	0.928851	-0.881782
Ots_zn593_346	21	46464971	0.93123	0.028288	1361	0.137678	0.137682	1	-0.256698
Ots_ZR_575	9	27576884	0.105107	0.102131	1361	0.137678	0.139354	0.469506	-2.68105
Ots1_72858599	25	72858599	0.758046	0.092579	1361	0.137678	0.137738	0.95391	-0.508027
Ots10_21244146	1	21244146	0.757853	0.164585	1361	0.137678	0.137738	0.95391	0.380585
Ots11_32418659	21	32418659	0.0088825	0.336885	1361	0.137678	0.142054	0.116183	-2.6834
Ots11_32468959	5	10	0.0873421	0.213813	1361	0.137678	0.139543	0.454088	1.98206
Ots12_23066874	15	23066874	0.889728	0.0341661	1361	0.137678	0.13769	0.999797	-0.383036
Ots14_5453033	20	5453033	0.700996	0.20169	1361	0.137678	0.137772	0.948396	0.476037
Ots15_18157381	12	18157381	0.0667545	0.384276	1361	0.137678	0.139823	0.428104	1.84395
Ots17_22360456	29	22360456	0.345998	0.100294	1361	0.137678	0.138244	0.765187	1.50071
Ots17_885364	29	885364	0.0290808	0.0532697	1361	0.137678	0.14072	0.257011	4.95687
Ots18_29943476	24	29943476	0.155194	0.0293902	1361	0.137678	0.138967	0.551615	-4.28737
Ots18_30099101	24	30099101	0.848945	0.0411462	1361	0.137678	0.137701	0.987649	-0.468412
Ots18_32088284	24	32088284	0.722005	0.0624541	1361	0.137678	0.137758	0.948396	-0.710171
Ots18_3550047	24	3550047	0.010112	0.0540044	1361	0.137678	0.141906	0.127178	-5.43694
Ots19_46172427	17	46172427	0.764039	0.0382072	1361	0.137678	0.137735	0.95391	0.779975
Ots2_38264269	32	38264269	0.461552	0.473181	1361	0.137678	0.138023	0.82474	0.723513
Ots2_42405643	32	42405643	0.573643	0.329537	1361	0.137678	0.13788	0.90619	0.592073
Ots22_32650802	7	32650802	0.947817	0.495959	1361	0.137678	0.13768	1	0.0633342
Ots29_18791740	10	18791748	0.228162	0.466936	1361	0.137678	0.138604	0.660255	-1.16529
Ots29_23344676	10	23344676	0.44769	0.0914769	1361	0.137678	0.138045	0.817455	1.24872
Ots3_34894254	8	34894254	0.208837	0.0242469	1361	0.137678	0.138685	0.644243	-3.83468
Ots3_57055518	8	57055518	0.942198	0.0653931	1361	0.137678	0.137681	1	-0.145103
Ots30_17330452	28	17330452	0.13264	0.0275533	1361	0.137678	0.139121	0.509907	-4.36208
Ots30_17330688	28	17330706	0.0324728	0.219324	1361	0.137678	0.140598	0.279437	-2.50244
Ots33_19359879	18	19359879	0.0463209	0.00404115	1361	0.137678	0.140212	0.351725	15.4431
Ots4_40942276	11	40942276	0.301299	0.117193	1361	0.137678	0.138359	0.721096	-1.57428
Ots4_41638710	11	41638710	0.908508	0.00991918	1361	0.137678	0.137686	1	-0.534351
Ots4_42378741	11	42378741	0.400307	0.0907421	1361	0.137678	0.138129	0.814156	1.44386
Ots4_64978818	11	64978818	0.00552341	0.0139603	1361	0.137678	0.142601	0.0788182	11.2197
Ots5_44795073	23	44795073	0.839761	0.493387	1361	0.137678	0.137704	0.98613	0.19462
Ots5_70908626	23	70908626	0.0167288	0.00808229	1361	0.137678	0.141335	0.195369	13.2148
Ots6_10904949	9	10904949	0.0681228	0.050698	1361	0.137678	0.139802	0.428104	-4.09836
Ots6_33505144	9	33505144	0.0275037	0.0150625	1361	0.137678	0.140781	0.249825	-9.015
Ots7_50997124	2	50997124	0.579998	0.0374724	1361	0.137678	0.137873	0.911824	-1.44215
Ots7_51409415	2	51409415	0.723825	0.0202057	1361	0.137678	0.137757	0.948396	1.23207
Ots7_53291035	2	53291035	0.793293	0.00881705	1361	0.137678	0.137721	0.962581	1.3383
Ots7_53631522	2	53631522	0.126934	0.00110213	1361	0.137678	0.139164	0.509907	22.7004
Ots7_54212944	2	54212944	0.694636	0.00918442	1361	0.137678	0.137776	0.948396	-2.06498
Ots9_16115048	19	16115048	0.885992	0.031227	1361	0.137678	0.137691	0.999797	0.406413
Ots9_28975221	19	28975221	0.0998438	0.122337	1361	0.137678	0.139406	0.465465	-2.4053

## Sheet: GAPIT.MLM.mid_arrival_BPA.GWAS.
SNP	Chromosome	Position	P.value	maf	nobs	Rsquare.of.Model.without.SNP	Rsquare.of.Model.with.SNP	FDR_Adjusted_P-values	effect
Ots28_11023212	16	11023212	3.47874e-17	0.0947832	1361	0.0310943	0.0833566	1.03413e-15	-11.8338	0.0522622	1
Ots28_11025336	16	11025336	9.31647e-17	0.0958854	1361	0.0310943	0.0818904	2.34345e-15	-11.6284	0.0507961	2
Ots28_11033282	16	11033282	5.22171e-17	0.095518	1361	0.0310943	0.0827517	1.42292e-15	-11.7394	0.0516574	3
Ots28_11062192	16	11062192	1.47624e-18	0.118295	1361	0.0310943	0.0880771	4.8273e-17	-11.3443	0.0569827	4
Ots28_11077576	16	11077576	1.34386e-24	0.108376	1361	0.0310943	0.109167	4.39443e-22	-13.7754	0.0780724	14
Ots28_11095755	16	11095755	2.9205e-24	0.152461	1361	0.0310943	0.107977	4.77502e-22	-11.9869	0.0768825	15
Ots28_11143508	16	11143508	5.06683e-24	0.151727	1361	0.0310943	0.107133	4.93467e-22	-11.9234	0.0760388	16
Ots28_11160599	16	11160599	6.03629e-24	0.1554	1361	0.0310943	0.106865	4.93467e-22	-11.7804	0.0757709	17
Ots28_11164637	16	11164637	9.17746e-24	0.156135	1361	0.0310943	0.106224	6.00206e-22	-11.6793	0.07513	18
Ots28_11186543	16	11186543	5.80708e-14	0.252388	1361	0.0310943	0.0723796	1.35637e-12	-7.0791	0.0412853	19
Ots28_11201129	16	11201129	2.28799e-22	0.166789	1361	0.0310943	0.10132	1.24695e-20	-10.9497	0.0702255	20
Ots28_11202190	16	11202190	4.07233e-21	0.164217	1361	0.0310943	0.0969514	1.47961e-19	-10.7422	0.0658571	21
Ots28_11202400	16	11202400	2.1335e-10	0.303821	1361	0.0310943	0.060429	4.65102e-09	-5.72691	0.0293347	22
Ots28_11202863	16	11202863	0.575542	0.0525349	1361	0.0310943	0.0313189	0.958346	-1.03753	0.000224609	23
Ots28_11205423	16	11205423	2.812e-21	0.16385	1361	0.0310943	0.0975121	1.14941e-19	-10.7524	0.0664178	24
Ots28_11205993	16	11205993	6.13287e-08	0.346069	1361	0.0310943	0.0523288	1.25341e-06	-4.72591	0.0212345	25
Ots28_11206740	16	11206740	1.76855e-21	0.166054	1361	0.0310943	0.0982147	8.26163e-20	-10.8059	0.0671204	26
Ots28_11207428	16	11207428	0.232479	0.101029	1361	0.0310943	0.0321162	0.935721	1.65959	0.00102184	27
Ots28_11210919	16	11210919	6.92302e-06	0.497061	1361	0.0310943	0.0456844	0.000133166	-3.82788	0.01459	28
Ots_100884_287	19	34802127	0.596989	0.20169	1361	0.0310943	0.0312946	0.958346	0.568495
Ots_101119_381	32	58361347	0.850303	0.00404115	1361	0.0310943	0.0311198	1	-1.2606
Ots_101554_407	13	9784111	0.491931	0.407054	1361	0.0310943	0.0314327	0.958346	0.607103
Ots_101704_143	31	51040180	0.719299	0.0991918	1361	0.0310943	0.0311869	0.966022	-0.516991
Ots_102213_210	31	1	0.735595	0.00146951	1361	0.0310943	0.031176	0.966022	-3.73038
Ots_102414_395	1	20097469	0.941823	0.421381	1361	0.0310943	0.0310981	1	-0.0640746
Ots_102457_132	19	1	0.707938	0.0422483	1361	0.0310943	0.0311949	0.966022	-0.794249
Ots_102801_308	12	19971476	0.244851	0.214181	1361	0.0310943	0.0320637	0.935721	1.20154
Ots_102867_609	15	1	0.831766	0.0172667	1361	0.0310943	0.0311267	0.995798	-0.701281
Ots_103041_52	31	55669454	0.376997	0.183321	1361	0.0310943	0.0316536	0.958346	-0.968983
Ots_103122_180	11	16781457	0.583242	0.138134	1361	0.0310943	0.03131	0.958346	-0.675448
Ots_104063_132	5	12	0.652927	0.206098	1361	0.0310943	0.0312392	0.966022	-0.481832
Ots_104415_88	29	5512367	0.898251	0.435709	1361	0.0310943	0.031106	1	0.114202
Ots_105105_613	2	63322755	0.260399	0.398971	1361	0.0310943	0.0320021	0.935721	-0.96499
Ots_105132_200	13	9585379	0.934258	0.23953	1361	0.0310943	0.0310992	1	-0.0842417
Ots_105385_421	9	73012849	0.508562	0.480162	1361	0.0310943	0.0314074	0.958346	-0.560445
Ots_105401_325	11	12543170	0.0536698	0.11058	1361	0.0310943	0.033765	0.487912	-2.63041
Ots_105407_117	5	18	0.167165	0.346436	1361	0.0310943	0.0324623	0.803869	-1.27256
Ots_106313_729	5	13	0.861752	0.0220426	1361	0.0310943	0.031116	1	-0.509368
Ots_106419b_618	26	11463845	0.929389	0.0521675	1361	0.0310943	0.0310999	1	-0.165633
Ots_106499_70	5	21	0.663052	0.33615	1361	0.0310943	0.0312303	0.966022	-0.390825
Ots_106747_239	3	17321046	0.405768	0.440852	1361	0.0310943	0.0315896	0.958346	0.768004
Ots_107074_284	21	16750220	0.465317	0.0260838	1361	0.0310943	0.0314763	0.958346	-1.90703
Ots_107285_93	11	5852987	0.945427	0.0209405	1361	0.0310943	0.0310977	1	0.201127
Ots_107607_315	9	36761804	0.781482	0.0242469	1361	0.0310943	0.0311494	0.986659	0.771344
Ots_107806_821	25	51993828	0.934607	0.374357	1361	0.0310943	0.0310991	1	-0.0725904
Ots_108007_208	14	4971142	0.660922	0.0756796	1361	0.0310943	0.0312322	0.966022	0.710308
Ots_108390_329	10	16533976	0.616463	0.00220426	1361	0.0310943	0.0312741	0.964514	-4.50814
Ots_108735_302	21	21337974	0.872669	0.139236	1361	0.0310943	0.0311127	1	-0.191001
Ots_108820_336	16	10815622	0.966181	0.438648	1361	0.0310943	0.0310956	1	0.03672
Ots_109525_816	23	70296658	0.24072	0.193608	1361	0.0310943	0.0320808	0.935721	-1.22502
Ots_109693_392	26	7402550	0.476322	0.0437179	1361	0.0310943	0.0314578	0.958346	-1.4783
Ots_110064_383	4	8141061	0.568215	0.386113	1361	0.0310943	0.0313277	0.958346	0.521801
Ots_110201_363	19	25990000	0.713368	0.329537	1361	0.0310943	0.031191	0.966022	-0.34271
Ots_110381_164	17	35228582	0.647169	0.272594	1361	0.0310943	0.0312444	0.966022	-0.435621
Ots_110495_380	5	9	0.977881	0.118295	1361	0.0310943	0.0310949	1	0.0364957
Ots_110551_64	7	14420914	0.381455	0.189199	1361	0.0310943	0.0316432	0.958346	0.92871
Ots_110689_218	5	2	0.162998	0.244306	1361	0.0310943	0.0324895	0.803869	1.37956
Ots_111084b_619	10	19749885	0.219434	0.228508	1361	0.0310943	0.0321753	0.931882	-1.26198
Ots_111681_657	23	8539947	0.30332	0.0841293	1361	0.0310943	0.0318537	0.958346	-1.5847
Ots_112208_722	12	17637330	0.942596	0.0529023	1361	0.0310943	0.031098	1	0.132498
Ots_112301_43	8	1	0.517875	0.148053	1361	0.0310943	0.0313939	0.958346	0.770473
Ots_112419_131	34	7853251	0.841717	0.139603	1361	0.0310943	0.0311229	0.995798	0.251636
Ots_112820_284	1	16907470	0.519198	0.178913	1361	0.0310943	0.031392	0.958346	0.727385
Ots_112876_371	35	29108047	0.843535	0.219691	1361	0.0310943	0.0311222	0.995798	0.203023
Ots_113242_216	5	25	0.510213	0.138134	1361	0.0310943	0.031405	0.958346	-0.788827
Ots_113457_40R	6	9447490	0.616215	0.107641	1361	0.0310943	0.0312743	0.964514	-0.683807
Ots_115987_325	9	66193572	0.746365	0.274431	1361	0.0310943	0.0311693	0.968497	-0.305425
Ots_117242_136	27	29333295	0.488062	0.100294	1361	0.0310943	0.0314388	0.958346	-0.958096
Ots_117259_271	27	11458685	0.571597	0.0503306	1361	0.0310943	0.0313236	0.958346	1.05445
Ots_117370_471	3	14581248	0.719816	0.00404115	1361	0.0310943	0.0311865	0.966022	2.40892
Ots_117432_409	10	10328032	0.887108	0.282513	1361	0.0310943	0.0311088	1	-0.133496
Ots_118175_479	34	5436160	0.524174	0.0396767	1361	0.0310943	0.031385	0.958346	1.36175
Ots_118205_61	18	32594959	0.321446	0.180015	1361	0.0310943	0.0317988	0.958346	-1.09708
Ots_118938_325	8	43610834	0.136851	0.284717	1361	0.0310943	0.032681	0.74584	1.40771
Ots_120950_417	23	18867357	0.529882	0.0720059	1361	0.0310943	0.0313771	0.958346	-1.02185
Ots_122414_56	16	26647710	0.425416	0.0150625	1361	0.0310943	0.0315495	0.958346	-2.67019
Ots_123048_521	7	8033323	0.213354	0.00881705	1361	0.0310943	0.0322043	0.917985	5.65678
Ots_123921_111	24	25247852	0.611332	0.167157	1361	0.0310943	0.0312793	0.964514	0.581552
Ots_124774_477	12	15167502	0.515407	0.0878031	1361	0.0310943	0.0313975	0.958346	0.993943
Ots_126619_400	5	3	0.733948	0.13446	1361	0.0310943	0.0311771	0.966022	-0.410911
Ots_127236_62	23	52450716	0.771156	0.0279206	1361	0.0310943	0.0311549	0.977395	0.746313
Ots_127760_569	25	65444532	0.34695	0.355621	1361	0.0310943	0.0317282	0.958346	-0.853298
Ots_128302_57	32	23632129	0.626577	0.050698	1361	0.0310943	0.0312639	0.966022	0.939792
Ots_128693_461	21	29099828	0.671972	0.0532697	1361	0.0310943	0.0312228	0.966022	-0.770413
Ots_128757_61R	5	15	0.244796	0.108376	1361	0.0310943	0.0320639	0.935721	1.62115
Ots_129144_472	1	30704018	0.579889	0.0154298	1361	0.0310943	0.0313139	0.958346	1.92339
Ots_129170_683	29	11485501	0.830752	0.0220426	1361	0.0310943	0.031127	0.995798	-0.613394
Ots_129458_451	25	11080640	0.599767	0.142542	1361	0.0310943	0.0312916	0.958346	0.64005
Ots_129870_55	34	2979852	0.48735	0.0143277	1361	0.0310943	0.0314399	0.958346	2.48335
Ots_130720_99	28	17928099	0.943884	0.0481264	1361	0.0310943	0.0310979	1	-0.135812
Ots_131460_584	2	31130645	0.578798	0.0510654	1361	0.0310943	0.0313151	0.958346	-1.08042
Ots_131802_393	2	25665994	0.440716	0.00257164	1361	0.0310943	0.0315202	0.958346	-6.4638
Ots_131906_141	5	28	0.937551	0.0532697	1361	0.0310943	0.0310987	1	-0.145128
Ots_94857_232R	8	27503532	0.578986	0.476855	1361	0.0310943	0.0313149	0.958346	0.501164
Ots_94903_99R	9	35539172	0.345265	0.464732	1361	0.0310943	0.0317327	0.958346	-0.845359
Ots_95442b_204	17	39212513	0.450048	0.346069	1361	0.0310943	0.0315031	0.958346	-0.689649
Ots_96222_525	10	12489280	0.360407	0.0576782	1361	0.0310943	0.0316937	0.958346	-1.67189
Ots_96500_180	11	45636897	0.507887	0.417708	1361	0.0310943	0.0314084	0.958346	-0.571949
Ots_96899_357R	12	21523451	0.765447	0.129684	1361	0.0310943	0.0311581	0.976792	0.366913
Ots_97077_179R	2	1	0.600798	0.0257164	1361	0.0310943	0.0312905	0.958346	1.40181
Ots_97660_56	16	34830271	0.985969	0.0591477	1361	0.0310943	0.0310945	1	-0.031716
Ots_99550_204	5	19	0.796254	0.0246143	1361	0.0310943	0.0311421	0.991653	0.703969
Ots_afmid_196	34	17096334	0.936095	0.0154298	1361	0.0310943	0.0310989	1	-0.278045
Ots_AldB1_122	13	5255056	0.930641	0.113519	1361	0.0310943	0.0310997	1	0.116323
Ots_AldoB4_183	13	5252021	0.954757	0.0863336	1361	0.0310943	0.0310966	1	-0.0851062
Ots_ARNT	6	24857375	0.0447038	0.240632	1361	0.0310943	0.0339855	0.471553	2.07733
Ots_arp_436	2	52672820	0.0259722	0.0213079	1361	0.0310943	0.0346526	0.32665	6.42211
Ots_AsnRS_60	14	41784960	0.479548	0.23255	1361	0.0310943	0.0314525	0.958346	0.709577
Ots_aspat_196	15	60406597	0.993406	0.00698016	1361	0.0310943	0.0310944	1	0.042403
Ots_BMP2_SNP1	23	30442475	0.978379	0.000367377	1361	0.0310943	0.0310948	1	-0.596564
Ots_brp16_64	26	4383923	0.385873	0.159809	1361	0.0310943	0.0316331	0.958346	1.01464
Ots_Cath_D141	5	8	0.147138	0.0143277	1361	0.0310943	0.0326011	0.76206	-5.06163
Ots_CCR7	16	34762262	0.259213	0.000734754	1361	0.0310943	0.0320067	0.935721	17.5912
Ots_CD59_2	17	9312796	0.0862644	0.429096	1361	0.0310943	0.0332047	0.59022	1.61825
Ots_CD63	7	13378891	0.256188	0.0782513	1361	0.0310943	0.0320183	0.935721	1.77096
Ots_cgo24_22	8	12326537	0.305933	0.152094	1361	0.0310943	0.0318455	0.958346	-1.22681
Ots_CHI06027687_143477	25	34155766	0.932131	0.333211	1361	0.0310943	0.0310995	1	0.0684877
Ots_CHI06035945_4547	20	12373492	0.882041	0.262307	1361	0.0310943	0.0311101	1	0.141937
Ots_CHI06048618_5222	2	38043969	0.754261	0.337252	1361	0.0310943	0.0311645	0.971037	-0.274431
Ots_CHI06105101_16717	6	5124325	0.370857	0.454813	1361	0.0310943	0.0316682	0.958346	-0.76131
Ots_CHI06105101_18523	5	11	0.488101	0.149522	1361	0.0310943	0.0314388	0.958346	0.825146
Ots_CirpA	23	47621841	0.54021	0.117928	1361	0.0310943	0.0313631	0.958346	0.784825
Ots_cox1_241	15	30421258	0.229154	0.183688	1361	0.0310943	0.0321308	0.935721	1.30314
Ots_CRB211	18	29785703	0.598266	0.00293902	1361	0.0310943	0.0312932	0.958346	4.12913
Ots_crRAD10447_25	1	36699634	0.445527	0.0631888	1361	0.0310943	0.0315113	0.958346	-1.22593
Ots_crRAD11620_55	2	43120003	0.0537151	0.480529	1361	0.0310943	0.033764	0.487912	1.5964
Ots_crRAD12037_39	24	10327070	0.94043	0.278472	1361	0.0310943	0.0310983	1	-0.0723491
Ots_crRAD13725_51	9	10662607	0.143252	0.0473916	1361	0.0310943	0.0326305	0.76206	2.91915
Ots_crRAD16540_50	29	9728418	0.670904	0.465834	1361	0.0310943	0.0312237	0.966022	0.385788
Ots_crRAD17527_58	21	37324165	0.631481	0.182586	1361	0.0310943	0.0312591	0.966022	0.528183
Ots_crRAD18289_33	30	8970778	0.391273	0.0198384	1361	0.0310943	0.031621	0.958346	-2.57569
Ots_crRAD18492_65	20	3	0.493247	0.0209405	1361	0.0310943	0.0314307	0.958346	-2.02026
Ots_crRAD18937_60	1	51017984	0.457636	0.0341661	1361	0.0310943	0.0314896	0.958346	-1.70429
Ots_crRAD20262_46	17	46397112	0.883392	0.134827	1361	0.0310943	0.0311097	1	0.181144
Ots_crRAD20376_66	21	46457753	0.637248	0.140338	1361	0.0310943	0.0312536	0.966022	0.573424
Ots_crRAD20887_70	14	7378067	0.112625	0.0598824	1361	0.0310943	0.0328991	0.663995	2.80143
Ots_crRAD21115_24	25	23499747	0.628557	0.019471	1361	0.0310943	0.031262	0.966022	-1.49847
Ots_crRAD22960_32	29	14223038	0.473403	0.105805	1361	0.0310943	0.0314626	0.958346	-1.02665
Ots_crRAD23631_48	25	68018794	1	0	1361	NA	NA	1	NA
Ots_crRAD24807_74	11	36172590	0.383214	0.117193	1361	0.0310943	0.0316392	0.958346	-1.12967
Ots_crRAD25367_50	28	8042526	0.313035	0.217855	1361	0.0310943	0.0318237	0.958346	1.06078
Ots_crRAD255_59	28	40093591	0.865966	0.47061	1361	0.0310943	0.0311147	1	-0.1443
Ots_crRAD26081_28	5	34	1	0	1361	NA	NA	1	NA
Ots_crRAD26165_69	27	20109332	0.794071	0.00661278	1361	0.0310943	0.0311431	0.991653	1.38851
Ots_crRAD27164_55	26	25285990	0.540215	0.0385746	1361	0.0310943	0.0313631	0.958346	-1.32263
Ots_crRAD27515_69	32	27211812	0.811598	0.248714	1361	0.0310943	0.031135	0.991653	0.23541
Ots_crRAD2806_42	29	14222969	0.317135	0.35158	1361	0.0310943	0.0318115	0.958346	-0.948426
Ots_crRAD33491_71	24	2699387	0.996188	0.42432	1361	0.0310943	0.0310943	1	0.00405973
Ots_crRAD34397_33	31	60161043	0.400267	0.0198384	1361	0.0310943	0.0316013	0.958346	-2.5505
Ots_crRAD35313_66	26	65139272	0.752617	0.0914769	1361	0.0310943	0.0311655	0.971037	0.459518
Ots_crRAD36072_29	21	36019633	0.0586853	0.0778839	1361	0.0310943	0.0336582	0.505003	-2.96659
Ots_crRAD36152_44	15	13203734	0.744632	0.0205731	1361	0.0310943	0.0311703	0.968497	0.977754
Ots_crRAD44588_67	14	25774788	0.26676	0.120867	1361	0.0310943	0.0319783	0.942598	1.46843
Ots_crRAD46081_56	32	34735614	0.430599	0.0238795	1361	0.0310943	0.0315394	0.958346	2.17164
Ots_crRAD46751_42	5	20	0.318239	0.0675974	1361	0.0310943	0.0318082	0.958346	1.69181
Ots_crRAD47297_55	15	4878508	0.668179	0.135929	1361	0.0310943	0.031226	0.966022	0.524662
Ots_crRAD55400_59	15	17250308	0.565384	0.406686	1361	0.0310943	0.0313311	0.958346	-0.485995
Ots_crRAD55475_26	24	17929277	0.174684	0.206833	1361	0.0310943	0.032415	0.827849	1.41165
Ots_crRAD57376_68	32	54571149	0.0945629	0.202425	1361	0.0310943	0.0330986	0.604726	-1.71699
Ots_crRAD57520_66	28	1332375	0.165325	0.378398	1361	0.0310943	0.0324742	0.803869	-1.197
Ots_crRAD57687_34	20	31889864	0.0902477	0.443791	1361	0.0310943	0.0331525	0.59022	-1.46349
Ots_crRAD60614_46	15	72156356	0.818796	0.000367377	1361	0.0310943	0.0311319	0.991653	-5.05563
Ots_crRAD60620_51	13	24004835	0.281161	0.405584	1361	0.0310943	0.0319267	0.947832	-0.953161
Ots_crRAD61523_71	21	41149096	0.374045	0.301616	1361	0.0310943	0.0316606	0.958346	-0.763577
Ots_crRAD66330_60	23	14208918	0.936279	0.0521675	1361	0.0310943	0.0310989	1	-0.150324
Ots_crRAD69327_53	32	4708299	0.129376	0.13446	1361	0.0310943	0.0327434	0.717052	-1.85646
Ots_crRAD73823_60	9	53325628	0.816819	0.251653	1361	0.0310943	0.0311328	0.991653	-0.228814
Ots_crRAD74766_28	5	16	0.322877	0.0286554	1361	0.0310943	0.0317947	0.958346	2.47462
Ots_crRAD75581_70	8	27546510	0.992707	0.426892	1361	0.0310943	0.0310944	1	-0.0078445
Ots_crRAD76512_28	21	32328258	0.548938	0.387583	1361	0.0310943	0.0313517	0.958346	-0.508087
Ots_crRAD78968_46	32	23276932	0.506694	0.0124908	1361	0.0310943	0.0314102	0.958346	2.54458
Ots_crRAD92420_25	24	6695198	0.823155	0.0231447	1361	0.0310943	0.0311301	0.993254	0.627292
Ots_crRAD9615_69	5	31	0.268078	0.118663	1361	0.0310943	0.0319734	0.942598	-1.39128
Ots_DDX5_171	34	5948580	0.0289432	0.132256	1361	0.0310943	0.0345182	0.350534	2.66496
Ots_E2_275	7	5457012	0.510794	0.362968	1361	0.0310943	0.0314042	0.958346	0.629534
Ots_EndoRB1_486	16	8187490	0.0567936	0.0514328	1361	0.0310943	0.0336973	0.501932	-3.6656
Ots_EP_529	5	22	0.497677	0.0407788	1361	0.0310943	0.0314238	0.958346	-1.44461
Ots_Est1363	8	8292351	0.930207	0.0606172	1361	0.0310943	0.0310998	1	0.155056
Ots_Est740	14	39254576	0.912323	0.444526	1361	0.0310943	0.031103	1	-0.0931927
Ots_ETIF1A	15	34678104	0.882571	0.311903	1361	0.0310943	0.03111	1	-0.134845
Ots_FARSLA_220	19	68274964	0.582976	0.0415136	1361	0.0310943	0.0313103	0.958346	1.16087
Ots_FGF6B_1	9	37250687	0.921204	0.421014	1361	0.0310943	0.0311013	1	-0.0897975
Ots_GCSH	15	58052588	0.300703	0.116091	1361	0.0310943	0.0318619	0.958346	1.37517
Ots_GDH_81x	9	1	0.643135	0.238428	1361	0.0310943	0.0312481	0.966022	0.448495
Ots_GH2	5	30	0.738766	0.0407788	1361	0.0310943	0.031174	0.966306	-0.701478
Ots_GnRH_271	9	65660176	0.0373589	0.0209405	1361	0.0310943	0.0342041	0.421253	6.21324
Ots_GPDH_338	20	11576466	0.954678	0.00844967	1361	0.0310943	0.0310966	1	-0.257277
Ots_GPH_318	21	46176184	0.803961	0.18626	1361	0.0310943	0.0311385	0.991653	-0.278038
Ots_GST_207	13	18672818	0.901479	0.0047759	1361	0.0310943	0.0311053	1	0.760839
Ots_GST_375	13	18672650	0.759791	0.000367377	1361	0.0310943	0.0311613	0.97432	6.75585
Ots_GTH2B_550	22	27327552	0.351283	0.447098	1361	0.0310943	0.0317169	0.958346	0.819132
Ots_HFABP_34	5	29	0.00724704	0.0293902	1361	0.0310943	0.0362737	0.118489	6.85399
Ots_HMGB1_73	23	27531907	0.807755	0.154298	1361	0.0310943	0.0311367	0.991653	-0.286831
Ots_hnRNPL_533	26	46705374	0.699628	0.473181	1361	0.0310943	0.031201	0.966022	0.324269
Ots_hsc71_3__488	19	37358812	0.53465	0.196914	1361	0.0310943	0.0313706	0.958346	-0.661524
Ots_hsp27b_150	19	52471033	0.721467	0.0562087	1361	0.0310943	0.0311854	0.966022	-0.65022
Ots_Hsp90a	24	30105519	0.0207742	0.0360029	1361	0.0310943	0.0349314	0.283048	5.40215
Ots_HSP90B_100	23	6866692	0.0870872	0.160544	1361	0.0310943	0.0331937	0.59022	1.97186
Ots_IGF_I_1_76	24	4150743	0.731234	0.188097	1361	0.0310943	0.0311788	0.966022	0.37943
Ots_Ikaros_250	25	45385098	0.348298	0.0686995	1361	0.0310943	0.0317247	0.958346	1.60984
Ots_IL11	14	20625334	0.54845	0.105805	1361	0.0310943	0.0313523	0.958346	0.845119
Ots_IL8R_C8	5	32	0.381136	0.423953	1361	0.0310943	0.031644	0.958346	0.742038
Ots_IsoT	15	9121489	0.910267	0.157972	1361	0.0310943	0.0311034	1	0.119617
Ots_LWSop_638	32	13620416	0.699514	0.000367377	1361	0.0310943	0.0312011	0.966022	-8.50118
Ots_mapK_3__309	2	5480042	0.796842	0.349008	1361	0.0310943	0.0311418	0.991653	0.228022
Ots_mapKpr_151	2	5460143	0.105616	0.288758	1361	0.0310943	0.0329721	0.639563	1.48045
Ots_MetA	9	20396849	0.479282	0.0121234	1361	0.0310943	0.0314529	0.958346	2.60237
Ots_MHC2	5	27	0.474011	0.303086	1361	0.0310943	0.0314616	0.958346	-0.637823
Ots_mybp_85	26	29231079	0.275232	0.100661	1361	0.0310943	0.0319475	0.947832	-1.57122
Ots_Myc_366	27	29700449	1	0	1361	NA	NA	1	NA
Ots_myo1a_384	8	39283854	0.73394	0.0591477	1361	0.0310943	0.0311771	0.966022	0.590736
Ots_myoD_364	25	7299784	0.076356	0.0929464	1361	0.0310943	0.033347	0.580661	-2.59344
Ots_NAML12_SNP1	18	9777802	0.546038	0.42432	1361	0.0310943	0.0313555	0.958346	-0.495867
Ots_nelfd_163	32	31069128	0.516806	0.0161646	1361	0.0310943	0.0313954	0.958346	2.1797
Ots_NFYB_147	5	6	0.583864	0.186995	1361	0.0310943	0.0313093	0.958346	-0.592567
Ots_nkef_192	1	51394567	0.527589	0.431301	1361	0.0310943	0.0313802	0.958346	0.55679
Ots_NOD1	15	23568768	0.0865896	0.307127	1361	0.0310943	0.0332004	0.59022	-1.58428
Ots_ntl_255	33	15370000	0.942785	0.407788	1361	0.0310943	0.031098	1	0.0636646
Ots_Ostm1	18	4569955	0.730152	0.326231	1361	0.0310943	0.0311796	0.966022	-0.311876
Ots_OTALDBINT1_SNP1	5	26	0.767693	0.128215	1361	0.0310943	0.0311568	0.976792	-0.36276
Ots_OTDESMIN19_SNP1	5	23	0.0431657	0.390154	1361	0.0310943	0.034028	0.470506	1.7874
Ots_Ots311_101x	11	4070652	0.645139	0.025349	1361	0.0310943	0.0312463	0.966022	1.25399
Ots_OTSMTA_SNP1	9	20396609	0.411835	0.00881705	1361	0.0310943	0.0315769	0.958346	3.59419
Ots_OTSTF1_SNP1	16	25845386	0.409541	0.343497	1361	0.0310943	0.0315817	0.958346	-0.739357
Ots_P450	15	65154384	0.362596	0.0495959	1361	0.0310943	0.0316883	0.958346	1.65035
Ots_P450_288	19	19138835	0.320175	0.445261	1361	0.0310943	0.0318025	0.958346	-0.859964
Ots_P53	28	2417591	0.804987	0.2241	1361	0.0310943	0.031138	0.991653	-0.246466
Ots_parp3_286	7	9505120	0.181615	0.213079	1361	0.0310943	0.0323734	0.836451	1.38616
Ots_PEMT	3	15921271	0.596654	0.109846	1361	0.0310943	0.031295	0.958346	-0.719681
Ots_PGK_54	28	23782920	0.0183188	0.0293902	1361	0.0310943	0.0350895	0.272284	-5.91635
Ots_pigh_105	24	35641063	0.0203185	0.479427	1361	0.0310943	0.0349592	0.283048	2.0532
Ots_pop5_96	15	27353346	0.0502806	0.243571	1361	0.0310943	0.0338434	0.487912	1.94808
Ots_ppie_245	31	23260130	0.976978	0.29133	1361	0.0310943	0.0310949	1	-0.0279508
Ots_Prl2	25	40924770	0.725299	0.25496	1361	0.0310943	0.0311828	0.966022	0.344887
Ots_RAD4543_52	4	12866217	0.704413	0.232182	1361	0.0310943	0.0311974	0.966022	0.385289
Ots_RAG3	17	34427967	0.276203	0.148788	1361	0.0310943	0.0319441	0.947832	-1.29461
Ots_RAS1	17	36275840	1	0	1361	NA	NA	1	NA
Ots_redd1_187	25	9939318	0.687238	0.308964	1361	0.0310943	0.0312104	0.966022	-0.364583
Ots_RFC2_558	2	27438208	1	0	1361	NA	NA	1	NA
Ots_S7_1	24	31651991	0.102191	0.386481	1361	0.0310943	0.0330097	0.6305	-1.46152
Ots_SClkF2R2_135	23	60109411	0.733307	0.35011	1361	0.0310943	0.0311775	0.966022	-0.308242
Ots_sept9_78	34	9390357	0.690267	0.0360029	1361	0.0310943	0.0312081	0.966022	-0.866043
Ots_SL	5	17	0.19297	0.0271859	1361	0.0310943	0.0323092	0.852719	-3.39837
Ots_slc7a2_71	31	61099332	0.800056	0.0135929	1361	0.0310943	0.0311403	0.991653	0.880314
Ots_stk6_516	32	3814527	0.89988	0.00293902	1361	0.0310943	0.0311057	1	-0.986093
Ots_SWS1op_182	29	7365688	0.279024	0.299412	1361	0.0310943	0.0319342	0.947832	-1.02346
Ots_TAPBP	28	34770823	0.246473	0.369214	1361	0.0310943	0.032057	0.935721	1.02541
Ots_TCTA_58	32	8993026	0.393951	0.0514328	1361	0.0310943	0.0316151	0.958346	-1.61655
Ots_TGFB	18	29760263	0.0961643	0.0635562	1361	0.0310943	0.0330793	0.604726	-2.85158
Ots_Thio	1	5625322	0.915339	0.248714	1361	0.0310943	0.0311024	1	0.103735
Ots_TLR3	30	7365214	0.716064	0.317414	1361	0.0310943	0.0311891	0.966022	0.337089
Ots_TNF	8	21402560	0.669704	0.000367377	1361	0.0310943	0.0312247	0.966022	9.42687
Ots_tpx2_125	7	20362912	0.680347	0.0815577	1361	0.0310943	0.0312159	0.966022	0.620783
Ots_trnau1ap_86	16	17646942	0.149149	0.0337987	1361	0.0310943	0.0325862	0.76206	-3.35787
Ots_txnip_321	33	13146728	0.0143068	0.12601	1361	0.0310943	0.0354021	0.222778	-3.0559
Ots_u07_07_161	11	37799853	0.118387	0.460691	1361	0.0310943	0.0328428	0.66746	-1.32426
Ots_u07_17_135	7	11164448	0.56449	0.129317	1361	0.0310943	0.0313322	0.958346	0.733024
Ots_u07_18_378	28	6130660	0.32975	0.119765	1361	0.0310943	0.031775	0.958346	1.27914
Ots_u07_20_332	8	33660993	0.440723	0.000367377	1361	0.0310943	0.0315202	0.958346	16.9825
Ots_u07_25_325	25	9198721	0.888626	0.459956	1361	0.0310943	0.0311084	1	0.121141
Ots_u07_49_290	15	30314171	0.415579	0.33468	1361	0.0310943	0.0315692	0.958346	-0.73423
Ots_u07_53_133	5	5	0.115742	0.0815577	1361	0.0310943	0.0328683	0.663995	-2.43189
Ots_u07_57_120	21	16346192	0.721318	0.0940485	1361	0.0310943	0.0311855	0.966022	-0.506653
Ots_u07_64_221	31	57998143	1	0	1361	NA	NA	1	NA
Ots_u1002_75	7	15468014	0.664161	0.287656	1361	0.0310943	0.0312294	0.966022	-0.402501
Ots_u1007_124	19	9430381	0.0893011	0.0110213	1361	0.0310943	0.0331647	0.59022	-6.91269
Ots_u1008_108	19	62354402	0.287508	0.0745775	1361	0.0310943	0.0319051	0.958346	1.67132
Ots_u202_161	5	7	0.332735	0.076047	1361	0.0310943	0.0317667	0.958346	-1.55565
Ots_u211_85	23	34253781	0.955875	0.396032	1361	0.0310943	0.0310965	1	-0.0480514
Ots_U212_158	4	14522192	0.840955	0.132256	1361	0.0310943	0.0311232	0.995798	-0.251361
Ots_U2305_63	20	2	0.074074	0.361132	1361	0.0310943	0.0333825	0.580661	1.61931
Ots_U2362_227	9	14700070	0.948363	0.0481264	1361	0.0310943	0.0310973	1	-0.124696
Ots_U2362_330	9	14699971	0.147238	0.491918	1361	0.0310943	0.0326003	0.76206	1.21419
Ots_U2446_123	10	11728129	0.180695	0.361499	1361	0.0310943	0.0323789	0.836451	1.25211
Ots_U2567_104	26	68622537	0.486066	0.118663	1361	0.0310943	0.031442	0.958346	-0.895036
Ots_u4_92	23	49324631	0.517888	0.0268185	1361	0.0310943	0.0313939	0.958346	-1.66612
Ots_U5049_250	20	1	0.815606	0.175239	1361	0.0310943	0.0311333	0.991653	-0.249964
Ots_U5121_34	23	20893356	0.352338	0.150625	1361	0.0310943	0.0317142	0.958346	1.02363
Ots_u6_75	5	4	0.534076	0.109478	1361	0.0310943	0.0313713	0.958346	0.820684
Ots_unk1104_38	33	21291286	0.0894328	0.470977	1361	0.0310943	0.033163	0.59022	1.50213
Ots_unk1832_39	5	24	0.491052	0.452608	1361	0.0310943	0.0314341	0.958346	0.586893
Ots_unk3513_49	5	33	0.0323507	0.25496	1361	0.0310943	0.0343808	0.37781	-2.11995
Ots_unk526	27	29699840	0.257549	0.18773	1361	0.0310943	0.0320131	0.935721	1.23351
Ots_unk7936_50	5	14	0.189795	0.116826	1361	0.0310943	0.0323267	0.852719	-1.73241
Ots_unk9480_51	23	58885154	0.0514876	0.150257	1361	0.0310943	0.0338149	0.487912	-2.35202
Ots_vatf_251	29	7664045	0.343254	0.0889052	1361	0.0310943	0.031738	0.958346	1.39846
Ots_zn593_346	21	46464971	0.162125	0.028288	1361	0.0310943	0.0324954	0.803869	-3.57984
Ots_ZR_575	9	27576884	0.115503	0.102131	1361	0.0310943	0.0328706	0.663995	2.17433
Ots1_72858599	25	72858599	0.651761	0.092579	1361	0.0310943	0.0312402	0.966022	0.640852
Ots10_21244146	1	21244146	0.652522	0.164585	1361	0.0310943	0.0312396	0.966022	0.479042
Ots11_32418659	21	32418659	0.202996	0.336885	1361	0.0310943	0.032256	0.885063	-1.12019
Ots11_32468959	5	10	0.533241	0.213813	1361	0.0310943	0.0313725	0.958346	-0.618976
Ots12_23066874	15	23066874	0.593702	0.0341661	1361	0.0310943	0.0312982	0.958346	-1.26754
Ots14_5453033	20	5453033	0.492294	0.20169	1361	0.0310943	0.0314322	0.958346	-0.732285
Ots15_18157381	12	18157381	0.0218925	0.384276	1361	0.0310943	0.0348657	0.286354	-1.98807
Ots17_22360456	29	22360456	0.537418	0.100294	1361	0.0310943	0.0313668	0.958346	-0.845583
Ots17_885364	29	885364	0.00254773	0.0532697	1361	0.0310943	0.0376397	0.0462838	-5.89397
Ots18_29943476	24	29943476	0.484652	0.0293902	1361	0.0310943	0.0314442	0.958346	1.8057
Ots18_30099101	24	30099101	0.511668	0.0411462	1361	0.0310943	0.0314029	0.958346	-1.39094
Ots18_32088284	24	32088284	0.605882	0.0624541	1361	0.0310943	0.0312851	0.961765	-0.886275
Ots18_3550047	24	3550047	0.358505	0.0540044	1361	0.0310943	0.0316985	0.958346	-1.6561
Ots19_46172427	17	46172427	0.190614	0.0382072	1361	0.0310943	0.0323222	0.852719	2.92762
Ots2_38264269	32	38264269	0.694309	0.473181	1361	0.0310943	0.031205	0.966022	-0.332515
Ots2_42405643	32	42405643	0.658355	0.329537	1361	0.0310943	0.0312344	0.966022	-0.400971
Ots22_32650802	7	32650802	0.537384	0.495959	1361	0.0310943	0.0313669	0.958346	-0.513843
Ots29_18791740	10	18791748	0.0667471	0.466936	1361	0.0310943	0.0335053	0.559649	1.52793
Ots29_23344676	10	23344676	0.41537	0.0914769	1361	0.0310943	0.0315697	0.958346	-1.15376
Ots3_34894254	8	34894254	0.296783	0.0242469	1361	0.0310943	0.0318745	0.958346	2.74245
Ots3_57055518	8	57055518	0.962058	0.0653931	1361	0.0310943	0.0310959	1	-0.0820149
Ots30_17330452	28	17330452	0.840712	0.0275533	1361	0.0310943	0.0311233	0.995798	-0.501284
Ots30_17330688	28	17330706	0.0526667	0.219324	1361	0.0310943	0.0337877	0.487912	1.95333
Ots33_19359879	18	19359879	0.486851	0.00404115	1361	0.0310943	0.0314407	0.958346	-4.64508
Ots4_40942276	11	40942276	0.254712	0.117193	1361	0.0310943	0.0320241	0.935721	-1.49158
Ots4_41638710	11	41638710	0.0866816	0.00991918	1361	0.0310943	0.0331991	0.59022	6.85908
Ots4_42378741	11	42378741	0.0062979	0.0907421	1361	0.0310943	0.0364555	0.10839	-4.0378
Ots4_64978818	11	64978818	0.243112	0.0139603	1361	0.0310943	0.0320709	0.935721	-4.05248
Ots5_44795073	23	44795073	0.235476	0.493387	1361	0.0310943	0.0321031	0.935721	0.983612
Ots5_70908626	23	70908626	0.519551	0.00808229	1361	0.0310943	0.0313915	0.958346	-3.05987
Ots6_10904949	9	10904949	0.235201	0.050698	1361	0.0310943	0.0321043	0.935721	2.26695
Ots6_33505144	9	33505144	0.0755107	0.0150625	1361	0.0310943	0.03336	0.580661	6.22594
Ots7_50997124	2	50997124	0.414824	0.0374724	1361	0.0310943	0.0315708	0.958346	1.8316
Ots7_51409415	2	51409415	0.561981	0.0202057	1361	0.0310943	0.0313353	0.958346	-1.74249
Ots7_53291035	2	53291035	0.0700484	0.00881705	1361	0.0310943	0.0334483	0.572646	-7.97298
Ots7_53631522	2	53631522	0.434146	0.00110213	1361	0.0310943	0.0315326	0.958346	10.0049
Ots7_54212944	2	54212944	0.35358	0.00918442	1361	0.0310943	0.031711	0.958346	-4.20016
Ots9_16115048	19	16115048	0.72017	0.031227	1361	0.0310943	0.0311863	0.966022	0.874475
Ots9_28975221	19	28975221	0.392849	0.122337	1361	0.0310943	0.0316175	0.958346	1.07661

[truncated: 5 more sheets: ARR-PD-covariate, ARR-PD-residuals, ARR-early-PD-residuals, ARR-mid-PD-residuals, 6-BPA-ARR-binary]
