# Supplementary material for: Genomic region associated with run timing has similar haplotypes and phenotypic effects across three lineages of Chinook salmon
Source: Evol Appl. 2021 Sep 1;14(9):2273–85. doi: 10.1111/eva.13290 (PMC8477596; doi:10.1111/eva.13290)
Supplement: Supplementary file 16 — File S2 [file EVA-14-2273-s017.xlsx]

## Sheet: MLM-pass
SNP	Chromosome	Position	P.value	maf	nobs	Rsquare.of.Model.without.SNP	Rsquare.of.Model.with.SNP	FDR_Adjusted_P-values	effect	delta Rsquare
Ots28_11023212	16	11023212	0	0.353337	3566	0.397193	0.799709	0	37.6355	0.402516	1
Ots28_11025336	16	11025336	0	0.346046	3566	0.397193	0.783444	0	37.1095	0.386251	2
Ots28_11033282	16	11033282	0	0.345345	3566	0.397193	0.785399	0	37.3047	0.388206	3
Ots28_11062192	16	11062192	0	0.359506	3566	0.397193	0.832276	0	38.7283	0.435083	4
Ots28_11070757	16	11070757	0	0.376612	3566	0.397193	0.816952	0	37.8074	0.419759	5
Ots28_11071377	16	11071377	0	0.365115	3566	0.397193	0.853599	0	39.5877	0.456405	6
Ots28_11072994		100% linked to 11									7
Ots28_11073102		100% linked to 11									8
Ots28_11073668		100% linked to 11									9
Ots28_11075348		100% linked to 11									10
Ots28_11075712	16	11075712	0	0.365536	3566	0.397193	0.852926	0	39.538	0.455733	11
Ots28_11077016	16	11076976	0	0.366096	3566	0.397193	0.851895	0	39.4908	0.454702	12
Ots28_11077172		100% linked to 14									13
Ots28_11077576	16	11077576	0	0.363713	3566	0.397193	0.857914	0	39.7654	0.46072	14
Ots28_11095755	16	11095755	0	0.316882	3566	0.397193	0.866394	0	41.6948	0.469201	15
Ots28_11143508	16	11143508	0	0.313517	3566	0.397193	0.873225	0	42.1325	0.476032	16
Ots28_11160599	16	11160599	0	0.313797	3566	0.397193	0.873402	0	42.139	0.476209	17
Ots28_11164637	16	11164637	0	0.290101	3566	0.397193	0.818033	0	40.8508	0.42084	18
Ots28_11186543	16	11186543	0	0.316741	3566	0.397193	0.852631	0	40.8903	0.455438	19
Ots28_11201129	16	11201129	0	0.326136	3566	0.397193	0.84925	0	40.7481	0.452057	20
Ots28_11202190	16	11202190	0	0.369742	3566	0.397193	0.769133	0	36.0397	0.37194	21
Ots28_11202400	16	11202400	0	0.319405	3566	0.397193	0.847791	0	40.9278	0.450598	22
Ots28_11202863	16	11202863	2.05385e-51	0.0340718	3566	0.397193	0.437009	3.00041e-50	32.3184	0.0398154	23
Ots28_11205423	16	11205423	0	0.36862	3566	0.397193	0.769173	0	36.0668	0.37198	24
Ots28_11205993	16	11205993	0	0.356702	3566	0.397193	0.773961	0	36.5174	0.376768	25
Ots28_11206740	16	11206740	0	0.371004	3566	0.397193	0.764126	0	35.8477	0.366933	26
Ots28_11207428	16	11207428	2.50629e-257	0.182417	3566	0.397193	0.632928	3.82779e-256	36.1093	0.235735	27
Ots28_11210919	16	11210919	1.46456e-279	0.233595	3566	0.397193	0.657394	2.3433e-278	34.6692	0.260201	28
Ots_EndoRB1_486	16	8187490	9.17365e-22	0.295008	3566	0.397193	0.412966	1.28431e-20	-8.12514
Ots_crRAD26165_69	27	20109332	2.51252e-18	0.145962	3566	0.397193	0.410251	3.37682e-17	-9.45073
Ots_unk1832_39	5	24	3.52434e-15	0.242008	3566	0.397193	0.407782	4.55453e-14	7.18286
Ots19_46172427	17	46172427	6.80557e-15	0.170639	3566	0.397193	0.407559	8.46915e-14	-8.05455
Ots_crRAD18937_60	1	51017984	1.9647e-14	0.138531	3566	0.397193	0.407199	2.35764e-13	-8.52056
Ots_97077_179R	2	1	2.65124e-13	0.38839	3566	0.397193	0.406319	3.07178e-12	5.78828
Ots_S7_1	24	31651991	1.00967e-12	0.283371	3566	0.397193	0.405867	1.13084e-11	-6.10813
Ots_u202_161	5	7	7.49073e-12	0.384745	3566	0.397193	0.405192	8.11899e-11	-5.49746
Ots18_29943476	24	29943476	1.15354e-11	0.458216	3566	0.397193	0.405047	1.21122e-10	-5.31804
Ots_trnau1ap_86	16	17646942	8.87226e-11	0.125911	3566	0.397193	0.404362	9.03357e-10	-7.57327
Ots_crRAD34397_33	31	60161043	1.09432e-09	0.248458	3566	0.397193	0.403521	1.08145e-08	-5.4535
Ots7_50997124	2	50997124	2.81259e-09	0.0128996	3566	0.397193	0.403206	2.70009e-08	19.9343
Ots_TAPBP	28	34770823	3.56951e-09	0.235698	3566	0.397193	0.403127	3.33154e-08	-5.32547
Ots_Hsp90a	24	30105519	1.01516e-08	0.418957	3566	0.397193	0.402779	9.21873e-08	4.54196
Ots18_30099101	24	30099101	1.5084e-08	0.213825	3566	0.397193	0.402647	1.33374e-07	5.38919
Ots_102867_609	15	1	1.93343e-08	0.209478	3566	0.397193	0.402565	1.66572e-07	5.29927
Ots_128302_57	32	23632129	1.00055e-07	0.239905	3566	0.397193	0.40202	8.40463e-07	4.81583
Ots_crRAD78968_46	32	23276932	1.55486e-07	0.0480931	3566	0.397193	0.401874	1.27422e-06	-9.42219
Ots11_32418659	21	32418659	1.98541e-07	0.18396	3566	0.397193	0.401794	1.58833e-06	-5.7481
Ots_HFABP_34	5	29	2.18301e-07	0.208357	3566	0.397193	0.401762	1.70579e-06	-4.8651
Ots3_57055518	8	57055518	2.64548e-07	0.040101	3566	0.397193	0.401699	2.02018e-06	10.1531
Ots2_38264269	32	38264269	3.32192e-07	0.099972	3566	0.397193	0.401624	2.48037e-06	-6.69093
Ots_crRAD75581_70	8	27546510	3.99617e-06	0.170359	3566	0.397193	0.400808	2.91894e-05	-4.56216
Ots_nramp_321	2	51336125	7.48649e-06	0.0225743	3566	0.397193	0.400603	5.35205e-05	11.392
Ots5_70908626	23	70908626	8.13315e-06	0.0200505	3566	0.397193	0.400576	5.6932e-05	-12.2686
Ots7_51409415	2	51409415	1.55219e-05	0.0220135	3566	0.397193	0.400366	0.000106436	11.1791
Ots11_32468959	5	10	2.16547e-05	0.0580482	3566	0.397193	0.400257	0.00014552	7.03927
Ots_crRAD18289_33	30	8970778	6.66386e-05	0.0468312	3566	0.397193	0.399894	0.000439031	10.6706
Ots_AldB1_122	13	5255056	6.97387e-05	0.0988503	3566	0.397193	0.399879	0.00045062	-5.23874
Ots10_21244146	1	21244146	0.00011756	0.209338	3566	0.397193	0.399712	0.000745284	3.42613
Ots_115987_325	9	66193572	0.000131193	0.102215	3566	0.397193	0.399676	0.000816311	4.84913
Ots4_41638710	11	41638710	0.000151563	0.029585	3566	0.397193	0.39963	0.000925911	-8.5416
Ots_118205_61	18	32594959	0.000273793	0.187886	3566	0.397193	0.399441	0.00164276	-3.55578
Ots_u07_57_120	21	16346192	0.00045968	0.0534212	3566	0.397193	0.399276	0.00270969	9.19781
Ots_crRAD20887_70	14	7378067	0.0005074	0.148906	3566	0.397193	0.399245	0.00293942	-3.74019
Ots_zn593_346	21	46464971	0.000537335	0.00336511	3566	0.397193	0.399227	0.00306008	24.0769
Ots_MetA	9	20396849	0.00104083	0.49369	3566	0.397193	0.399018	0.00581949	3.2571
Ots_crRAD36152_44	15	13203734	0.00105651	0.200785	3566	0.397193	0.399013	0.00581949	-3.11002
Ots29_23344676	10	23344676	0.0012802	0.0117779	3566	0.397193	0.398953	0.00693788	11.5738
Ots_myoD_364	25	7299784	0.00147435	0.394139	3566	0.397193	0.398909	0.00786319	2.50132
Ots_129170_683	29	11485501	0.00186927	0.0996915	3566	0.397193	0.398835	0.00981368	-4.0421
Ots_mapK_3__309	2	5480042	0.00204751	0.324173	3566	0.397193	0.398806	0.0105841	2.59496
Ots_111084b_619	10	19749885	0.00238856	0.0377173	3566	0.397193	0.398758	0.0121599	6.05096
Ots_CRB211	18	29785703	0.00273758	0.0713685	3566	0.397193	0.398716	0.0137288	-4.47604
Ots30_17330452	28	17330452	0.00304614	0.406197	3566	0.397193	0.398683	0.0150515	-2.34107
Ots_100884_287	19	34802127	0.00484321	0.11848	3566	0.397193	0.39854	0.0235843	6.43022
Ots6_33505144	9	33505144	0.00518916	0.43396	3566	0.397193	0.398518	0.0249079	-2.17278
Ots_Ikaros_250	25	45385098	0.00585186	0.00364554	3566	0.397193	0.398482	0.0276933	18.4284
Ots_CCR7	16	34762262	0.00615475	0.00224341	3566	0.397193	0.398466	0.0287222	22.9001
Ots1_72858599	25	72858599	0.00626372	0.0218732	3566	0.397193	0.398461	0.0288303	7.19168
Ots_crRAD35313_66	26	65139272	0.00997441	0.106001	3566	0.397193	0.398319	0.0452892	3.18719
Ots_crRAD27515_69	32	27211812	0.0109525	0.0255188	3566	0.397193	0.398291	0.0490672	-6.12677
Ots9_28975221	19	28975221	0.0111606	0.0182277	3566	0.397193	0.398285	0.0493415	7.32558
Ots2_42405643	32	42405643	0.0118433	0.0214526	3566	0.397193	0.398267	0.0516798	6.70994
Ots_txnip_321	33	13146728	0.0121326	0.00294448	3566	0.397193	0.39826	0.0522635	-18.4754
Ots_OTSTF1_SNP1	16	25845386	0.0126612	0.0738923	3566	0.397193	0.398247	0.0533903	-3.63687
Ots_Myc_366	27	29700449	0.012712	0.00785193	3566	0.397193	0.398246	0.0533903	-11.9559
Ots9_16115048	19	16115048	0.0150394	0.032249	3566	0.397193	0.398196	0.0623857	-5.19541
Ots14_5453033	20	5453033	0.0163911	0.193634	3566	0.397193	0.39817	0.0671637	-2.34779
Ots_u07_17_135	7	11164448	0.0168449	0.0281828	3566	0.397193	0.398162	0.0681913	-7.03722
Ots_95442b_204	17	39212513	0.0175866	0.0614133	3566	0.397193	0.398149	0.0703463	-3.81864
Ots_crRAD11620_55	2	43120003	0.019202	0.273976	3566	0.397193	0.398123	0.0759044	2.24676
Ots_crRAD69327_53	32	4708299	0.0215026	0.0562255	3566	0.397193	0.39809	0.0840102	-5.88619
Ots_CHI06105101_16717	6	5124325	0.0233991	0.147364	3566	0.397193	0.398065	0.0903388	-2.45178
Ots_crRAD13725_51	9	10662607	0.0238066	0.162647	3566	0.397193	0.398059	0.0903388	5.0192
Ots_GST_375	13	18672650	0.023929	0.00911385	3566	0.397193	0.398058	0.0903388	-10.2076
Ots_u1002_75	7	15468014	0.028195	0.163348	3566	0.397193	0.39801	0.105261	-4.85722
Ots_96222_525	10	12489280	0.0307371	0.431155	3566	0.397193	0.397985	0.112369	-1.70048
Ots_CHI06105101_18523	5	11	0.0307677	0.0970275	3566	0.397193	0.397984	0.112369	2.83373
Ots_Cath_D141	5	8	0.0315262	0.0573472	3566	0.397193	0.397977	0.113901	-5.44924
Ots_AldoB4_183	13	5252021	0.0328168	0.0164049	3566	0.397193	0.397966	0.117303	-7.6698
Ots5_44795073	23	44795073	0.0347626	0.148626	3566	0.397193	0.397949	0.12295	-2.25516
Ots_u07_20_332	8	33660993	0.0352888	0.0393999	3566	0.397193	0.397945	0.123511	-5.84822
Ots_117370_471	3	14581248	0.0401084	0.0691251	3566	0.397193	0.397908	0.13876	-5.0442
Ots_pop5_96	15	27353346	0.0404717	0.0287437	3566	0.397193	0.397905	0.13876	-6.12316
Ots_U2362_330	9	14699971	0.0428429	0.0386988	3566	0.397193	0.397889	0.145406	5.66631
Ots_131906_141	5	28	0.044696	0.151851	3566	0.397193	0.397876	0.150124	4.44748
Ots_Est740	14	39254576	0.0451265	0.380538	3566	0.397193	0.397874	0.150124	4.46368
Ots22_32650802	7	32650802	0.0476895	0.220275	3566	0.397193	0.397858	0.157095	1.83585
Ots_Est1363	8	8292351	0.0508536	0.0231352	3566	0.397193	0.39784	0.165891	6.26428
Ots_CHI06048618_5222	2	38043969	0.0539203	0.0489344	3566	0.397193	0.397823	0.174204	3.4021
Ots7_53631522	2	53631522	0.0565744	0.00602916	3566	0.397193	0.397809	0.1809	-9.52936
Ots_crRAD2806_42	29	14222969	0.0570697	0.0795008	3566	0.397193	0.397807	0.1809	-4.03359
Ots_ARNT	6	24857375	0.0595555	0.0157039	3566	0.397193	0.397795	0.187015	5.92278
Ots_hsp27b_150	19	52471033	0.0644661	0.46719	3566	0.397193	0.397773	0.200485	4.01167
Ots_tpx2_125	7	20362912	0.0650384	0.0224341	3566	0.397193	0.39777	0.200485	-5.94556
Ots7_53291035	2	53291035	0.0697357	0.26332	3566	0.397193	0.397751	0.213011	-1.59032
Ots33_19359879	18	19359879	0.0717461	0.0242569	3566	0.397193	0.397743	0.217178	4.43916
Ots_hsc71_3__488	19	37358812	0.0736148	0.119041	3566	0.397193	0.397736	0.220844	-4.08241
Ots_123048_521	7	8033323	0.0783966	0.147504	3566	0.397193	0.397718	0.233108	-3.91845
Ots_U5049_250	20	1	0.0799723	0.255609	3566	0.397193	0.397713	0.235708	-3.77525
Ots_u211_85	23	34253781	0.0888618	0.0143017	3566	0.397193	0.397684	0.259631	6.37278
Ots_redd1_187	25	9939318	0.0900325	0.0286035	3566	0.397193	0.39768	0.260784	-5.14197
Ots_NFYB_147	5	6	0.0919221	0.00504767	3566	0.397193	0.397675	0.263981	9.73491
Ots_u4_92	23	49324631	0.0985368	0.0496354	3566	0.397193	0.397656	0.280579	-4.33998
Ots_101704_143	31	51040180	0.100391	0.438446	3566	0.397193	0.397651	0.283458	-3.8097
Ots_FARSLA_220	19	68274964	0.104939	0.0169658	3566	0.397193	0.397639	0.293828	5.76308
Ots17_22360456	29	22360456	0.120336	0.478828	3566	0.397193	0.397602	0.334157	1.17554
Ots_stk6_516	32	3814527	0.123405	0.046691	3566	0.397193	0.397596	0.339869	-4.12921
Ots_crRAD60620_51	13	24004835	0.127209	0.136988	3566	0.397193	0.397588	0.343592	-3.43427
Ots_CD59_2	17	9312796	0.127419	0.321509	3566	0.397193	0.397587	0.343592	-3.22619
Ots_112876_371	35	29108047	0.127824	0.406197	3566	0.397193	0.397586	0.343592	3.21927
Ots_LWSop_638	32	13620416	0.12982	0.00280426	3566	0.397193	0.397582	0.346187	-11.4527
Ots_afmid_196	34	17096334	0.131916	0.238783	3566	0.397193	0.397578	0.349006	3.24218
Ots_P450	15	65154384	0.133083	0.0633763	3566	0.397193	0.397576	0.349343	-3.7411
Ots_crRAD46751_42	5	20	0.13522	0.0161245	3566	0.397193	0.397571	0.352201	5.33513
Ots_cox1_241	15	30421258	0.141553	0.0918396	3566	0.397193	0.39756	0.363212	3.48239
Ots_EP_529	5	22	0.141609	0.124369	3566	0.397193	0.397559	0.363212	-3.33329
Ots_vatf_251	29	7664045	0.143774	0.257291	3566	0.397193	0.397555	0.365969	3.13593
Ots_GTH2B_550	22	27327552	0.146849	0.0214526	3566	0.397193	0.39755	0.370986	-3.86995
Ots_108007_208	14	4971142	0.149796	0.485979	3566	0.397193	0.397545	0.375607	-3.16789
Ots_ppie_245	31	23260130	0.16443	0.0503365	3566	0.397193	0.397521	0.409247	3.61213
Ots_nkef_192	1	51394567	0.167087	0.00771172	3566	0.397193	0.397517	0.412802	6.68892
Ots_118175_479	34	5436160	0.176746	0.139512	3566	0.397193	0.397503	0.43348	3.02723
Ots_IL8R_C8	5	32	0.178498	0.0255188	3566	0.397193	0.3975	0.434603	-4.19934
Ots_u1008_108	19	62354402	0.183857	0.102636	3566	0.397193	0.397493	0.444431	3.05031
Ots_OTDESMIN19_SNP1	5	23	0.18617	0.222378	3566	0.397193	0.397489	0.444698	-2.86503
Ots29_18791740	10	18791748	0.186615	0.122546	3566	0.397193	0.397489	0.444698	-1.54358
Ots_102457_132	19	1	0.193941	0.494812	3566	0.397193	0.397479	0.458902	-2.92915
Ots_U2305_63	20	2	0.196944	0.115115	3566	0.397193	0.397475	0.462751	2.92667
Ots_102213_210	31	1	0.207133	0.132642	3566	0.397193	0.397463	0.483309	2.83985
Ots_crRAD255_59	28	40093591	0.209272	0.0670219	3566	0.397193	0.39746	0.484934	3.11122
Ots_crRAD9615_69	5	31	0.21326	0.291082	3566	0.397193	0.397456	0.488243	-2.65878
Ots17_885364	29	885364	0.213828	0.025659	3566	0.397193	0.397455	0.488243	3.00712
Ots_GST_207	13	18672818	0.215059	0.127734	3566	0.397193	0.397454	0.488243	-1.43804
Ots_GPH_318	21	46176184	0.216928	0.0155637	3566	0.397193	0.397452	0.48918	-3.90002
Ots_GCSH	15	58052588	0.21967	0.0287437	3566	0.397193	0.397449	0.492061	2.82022
Ots_crRAD57376_68	32	54571149	0.226053	0.0249579	3566	0.397193	0.397442	0.503006	3.81504
Ots12_23066874	15	23066874	0.231983	0.0577678	3566	0.397193	0.397435	0.512804	1.98021
Ots_102801_308	12	19971476	0.235711	0.0890353	3566	0.397193	0.397432	0.515946	2.81316
Ots_aspat_196	15	60406597	0.23875	0.135306	3566	0.397193	0.397428	0.515946	-2.64282
Ots_107074_284	21	16750220	0.239032	0.455693	3566	0.397193	0.397428	0.515946	0.91294
Ots4_42378741	11	42378741	0.239547	0.00799215	3566	0.397193	0.397428	0.515946	-5.04019
Ots_crRAD17527_58	21	37324165	0.247459	0.0371565	3566	0.397193	0.39742	0.529593	3.2418
Ots_Prl2	25	40924770	0.249186	0.343662	3566	0.397193	0.397418	0.529915	2.47408
Ots_crRAD25367_50	28	8042526	0.251943	0.436203	3566	0.397193	0.397416	0.532127	2.40122
Ots_127760_569	25	65444532	0.253394	0.0220135	3566	0.397193	0.397414	0.532127	3.63445
Ots_OTSMTA_SNP1	9	20396609	0.263879	0.1576	3566	0.397193	0.397405	0.550705	2.47744
Ots_GH2	5	30	0.266808	0.00364554	3566	0.397193	0.397402	0.551769	7.19713
Ots_97660_56	16	34830271	0.267674	0.063797	3566	0.397193	0.397401	0.551769	-2.78285
Ots_110495_380	5	9	0.280936	0.393438	3566	0.397193	0.39739	0.575575	-0.857982
Ots_unk3513_49	5	33	0.283157	0.272995	3566	0.397193	0.397388	0.576612	-2.27504
Ots_SClkF2R2_135	23	60109411	0.295837	0.311694	3566	0.397193	0.397378	0.598393	2.21448
Ots_120950_417	23	18867357	0.297416	0.295149	3566	0.397193	0.397377	0.598393	-2.22176
Ots_crRAD44588_67	14	25774788	0.303016	0.259394	3566	0.397193	0.397373	0.606031	-0.899313
Ots_HSP90B_100	23	6866692	0.308761	0.115676	3566	0.397193	0.397369	0.613868	2.3377
Ots_110201_363	19	25990000	0.330765	0.327398	3566	0.397193	0.397354	0.650632	2.06709
Ots_hnRNPL_533	26	46705374	0.331125	0.0452888	3566	0.397193	0.397353	0.650632	-2.55791
Ots_crRAD66330_60	23	14208918	0.335572	0.150028	3566	0.397193	0.39735	0.655537	-2.14498
Ots_crRAD74766_28	5	16	0.337741	0.434661	3566	0.397193	0.397349	0.655959	-2.0266
Ots_122414_56	16	26647710	0.352781	0.224762	3566	0.397193	0.39734	0.681232	-2.01848
Ots_unk9480_51	23	58885154	0.358193	0.149187	3566	0.397193	0.397336	0.687731	-2.05152
Ots_u07_64_221	31	57998143	0.361204	0.00953449	3566	0.397193	0.397335	0.689571	-4.01127
Ots_crRAD12037_39	24	10327070	0.364552	0.436343	3566	0.397193	0.397333	0.692032	-1.93785
Ots_94903_99R	9	35539172	0.370047	0.440409	3566	0.397193	0.397329	0.698515	1.88862
Ots_Ostm1	18	4569955	0.37655	0.381239	3566	0.397193	0.397326	0.706819	-1.86647
Ots_102414_395	1	20097469	0.379586	0.304823	3566	0.397193	0.397324	0.70856	1.86468
Ots3_34894254	8	34894254	0.385136	0.0772574	3566	0.397193	0.397321	0.714948	1.1809
Ots_U212_158	4	14522192	0.388602	0.0164049	3566	0.397193	0.397319	0.71742	3.08002
Ots_OTALDBINT1_SNP1	5	26	0.397423	0.372827	3566	0.397193	0.397315	0.729694	1.81963
Ots_u6_75	5	4	0.408563	0.0231352	3566	0.397193	0.397309	0.744374	2.65403
Ots_AsnRS_60	14	41784960	0.410858	0.165171	3566	0.397193	0.397308	0.744374	-1.81404
Ots_IL11	14	20625334	0.41377	0.0584689	3566	0.397193	0.397306	0.744374	-2.07192
Ots_107806_821	25	51993828	0.414279	0.340437	3566	0.397193	0.397306	0.744374	-1.75068
Ots_brp16_64	26	4383923	0.42721	0.488503	3566	0.397193	0.3973	0.763523	1.69746
Ots_parp3_286	7	9505120	0.430908	0.0625351	3566	0.397193	0.397298	0.766059	1.98898
Ots_TCTA_58	32	8993026	0.435372	0.307768	3566	0.397193	0.397296	0.769921	-1.66542
Ots_104415_88	29	5512367	0.439915	0.112731	3566	0.397193	0.397294	0.773881	1.78488
Ots_crRAD36072_29	21	36019633	0.442616	0.281688	3566	0.397193	0.397293	0.774579	1.64312
Ots11_11925999	21	11925999	0.447279	0.0266405	3566	0.397193	0.397291	0.775989	-1.81863
Ots_117432_409	10	10328032	0.448041	0.359086	3566	0.397193	0.397291	0.775989	-1.60464
Ots18_3426299	24	3426299	0.451425	0.103617	3566	0.397193	0.397289	0.777467	0.98668
Ots_96500_180	11	45636897	0.453522	0.28968	3566	0.397193	0.397288	0.777467	1.60253
Ots_crRAD55400_59	15	17250308	0.462424	0.015143	3566	0.397193	0.397285	0.784224	-2.72913
Ots_u07_07_161	11	37799853	0.464248	0.415031	3566	0.397193	0.397284	0.784224	1.54775
Ots_101554_407	13	9784111	0.464466	0.0970275	3566	0.397193	0.397284	0.784224	-0.943378
Ots_P450_288	19	19138835	0.482267	0.044728	3566	0.397193	0.397277	0.810209	-1.90062
Ots_105105_613	2	63322755	0.494666	0.148766	3566	0.397193	0.397272	0.820386	1.51744
Ots_GnRH_271	9	65660176	0.495279	0.00182277	3566	0.397193	0.397272	0.820386	6.28449
Ots_GDH_81x	9	1	0.497856	0.465227	3566	0.397193	0.397271	0.820386	-1.45738
Ots_u07_49_290	15	30314171	0.498091	0.334408	3566	0.397193	0.397271	0.820386	-1.43082
Ots_113242_216	5	25	0.50147	0.444476	3566	0.397193	0.39727	0.820744	1.45314
Ots_U2446_123	10	11728129	0.507453	0.2629	3566	0.397193	0.397268	0.820744	1.42022
Ots_104063_132	5	12	0.508057	0.0222939	3566	0.397193	0.397267	0.820744	2.15609
Ots_crRAD57687_34	20	31889864	0.514331	0.0590297	3566	0.397193	0.397265	0.820744	-1.65419
Ots30_17330688	28	17330706	0.518639	0.0340718	3566	0.397193	0.397264	0.820744	-1.35213
Ots_ETIF1A	15	34678104	0.518714	0.146523	3566	0.397193	0.397264	0.820744	1.43676
Ots_IGF_I_1_76	24	4150743	0.518766	0.00140213	3566	0.397193	0.397264	0.820744	6.76135
Ots_PGK_54	28	23782920	0.519661	0.415732	3566	0.397193	0.397263	0.820744	1.36546
Ots_128693_461	21	29099828	0.521635	0.32894	3566	0.397193	0.397263	0.820744	-1.35552
Ots_106419b_618	26	11463845	0.523671	0.206394	3566	0.397193	0.397262	0.820744	-1.38215
Ots_110551_64	7	14420914	0.525797	0.23051	3566	0.397193	0.397261	0.820744	-1.36701
Ots_crRAD55475_26	24	17929277	0.527621	0.292485	3566	0.397193	0.397261	0.820744	1.35132
Ots_109693_392	26	7402550	0.533242	0.128575	3566	0.397193	0.397259	0.823259	1.40736
Ots_U5121_34	23	20893356	0.534138	0.197841	3566	0.397193	0.397259	0.823259	1.34399
Ots_105385_421	9	73012849	0.540252	0.0280426	3566	0.397193	0.397257	0.824333	-1.85432
Ots_mybp_85	26	29231079	0.540886	0.397644	3566	0.397193	0.397257	0.824333	-1.30205
Ots_RAD4543_52	4	12866217	0.544021	0.040101	3566	0.397193	0.397256	0.824333	1.68072
Ots_110064_383	4	8141061	0.54592	0.222098	3566	0.397193	0.397255	0.824333	-1.30334
Ots_unk1104_38	33	21291286	0.550115	0.102356	3566	0.397193	0.397254	0.824333	-1.39278
Ots_105132_200	13	9585379	0.555833	0.0622546	3566	0.397193	0.397252	0.824333	-1.4829
Ots_crRAD16540_50	29	9728418	0.557164	0.140073	3566	0.397193	0.397252	0.824333	-0.644581
Ots_crRAD33491_71	24	2699387	0.564678	0.0398205	3566	0.397193	0.397249	0.824333	1.60308
Ots18_3550047	24	3550047	0.567525	0.107123	3566	0.397193	0.397249	0.824333	0.73853
Ots18_3541813	24	3541813	0.57007	0.106983	3566	0.397193	0.397248	0.824333	0.733917
Ots_P53	28	2417591	0.571061	0.279024	3566	0.397193	0.397248	0.824333	1.20795
Ots_124774_477	12	15167502	0.573431	0.40157	3566	0.397193	0.397247	0.824333	1.24987
Ots_crRAD21115_24	25	23499747	0.57419	0.0905777	3566	0.397193	0.397247	0.824333	1.32835
Ots18_32088284	24	32088284	0.575572	0.0300056	3566	0.397193	0.397246	0.824333	-1.24003
Ots_crRAD27164_55	26	25285990	0.576602	0.265564	3566	0.397193	0.397246	0.824333	-1.19054
Ots_U2362_227	9	14700070	0.577648	0.124089	3566	0.397193	0.397246	0.824333	0.624081
Ots7_54212944	2	54212944	0.578142	0.0232754	3566	0.397193	0.397246	0.824333	1.39962
Ots_105401_325	11	12543170	0.578996	0.210179	3566	0.397193	0.397245	0.824333	1.20399
Ots_103122_180	11	16781457	0.58221	0.132361	3566	0.397193	0.397245	0.825412	-1.24351
Ots_CirpA	23	47621841	0.586063	0.140073	3566	0.397193	0.397243	0.827384	1.22087
Ots_IsoT	15	9121489	0.589675	0.00224341	3566	0.397193	0.397243	0.828999	4.50369
Ots_myo1a_384	8	39283854	0.596137	0.106983	3566	0.397193	0.397241	0.833047	-1.22442
Ots_108820_336	16	10815622	0.597513	0.0461301	3566	0.397193	0.39724	0.833047	-1.40364
Ots18_3417174	24	3417174	0.6034	0.107403	3566	0.397193	0.397239	0.833219	0.671041
Ots_NOD1	15	23568768	0.603805	0.0422042	3566	0.397193	0.397239	0.833219	-0.933729
Ots_Ots311_101x	11	4070652	0.60768	0.148065	3566	0.397193	0.397238	0.833219	-1.14858
Ots_112301_43	8	1	0.607948	0.160264	3566	0.397193	0.397238	0.833219	1.12459
Ots_nelfd_163	32	31069128	0.614022	0.392036	3566	0.397193	0.397236	0.833219	1.08235
Ots_117259_271	27	11458685	0.615171	0.213825	3566	0.397193	0.397236	0.833219	-1.08555
Ots_crRAD57520_66	28	1332375	0.615951	0.135025	3566	0.397193	0.397236	0.833219	-1.13042
Ots_U2567_104	26	68622537	0.61912	0.0398205	3566	0.397193	0.397235	0.833219	-1.39223
Ots_crRAD92420_25	24	6695198	0.619954	0.130258	3566	0.397193	0.397235	0.833219	-1.11487
Ots_101119_381	32	58361347	0.628173	0.0667414	3566	0.397193	0.397233	0.838965	-1.20086
Ots_crRAD61523_71	21	41149096	0.629224	0.22364	3566	0.397193	0.397233	0.838965	-1.03768
Ots_GPDH_338	20	11576466	0.633035	0.0402412	3566	0.397193	0.397232	0.840693	-1.3151
Ots_RAS1	17	36275840	0.636398	0.00518789	3566	0.397193	0.397231	0.840693	-2.70063
Ots_CD63	7	13378891	0.638026	0.400869	3566	0.397193	0.397231	0.840693	-1.0151
Ots_BMP2_SNP1	23	30442475	0.641269	0.0457095	3566	0.397193	0.39723	0.841665	1.24452
Ots_u07_18_378	28	6130660	0.648442	0.490886	3566	0.397193	0.397228	0.847769	-1.02217
Ots_crRAD60614_46	15	72156356	0.651983	0.151991	3566	0.397193	0.397228	0.849094	1.00407
Ots_TNF	8	21402560	0.65727	0.0213124	3566	0.397193	0.397227	0.851199	1.47627
Ots_crRAD24807_74	11	36172590	0.658666	0.104178	3566	0.397193	0.397226	0.851199	-1.02482
Ots_crRAD10447_25	1	36699634	0.661945	0.0161245	3566	0.397193	0.397226	0.852159	-1.55248
Ots_109525_816	23	70296658	0.674367	0.15143	3566	0.397193	0.397223	0.864838	0.933726
Ots_108390_329	10	16533976	0.678275	0.200645	3566	0.397193	0.397222	0.866541	-0.906527
Ots_CHI06035945_4547	20	12373492	0.684851	0.413769	3566	0.397193	0.397221	0.870041	-0.319406
Ots_slc7a2_71	31	61099332	0.686193	0.135586	3566	0.397193	0.397221	0.870041	0.91024
Ots_u07_53_133	5	5	0.690855	0.472518	3566	0.397193	0.39722	0.872659	0.857442
Ots_108735_302	21	21337974	0.69794	0.482193	3566	0.397193	0.397219	0.87754	-0.842428
Ots_HMGB1_73	23	27531907	0.699943	0.211441	3566	0.397193	0.397218	0.87754	0.832557
Ots_112820_284	1	16907470	0.708616	0.346887	3566	0.397193	0.397217	0.885111	0.789461
Ots_107607_315	9	36761804	0.723808	0.110768	3566	0.397193	0.397214	0.895765	-0.812136
Ots4_40942276	11	40942276	0.724449	0.00883343	3566	0.397193	0.397214	0.895765	-1.46052
Ots_MHC2	5	27	0.725143	0.43424	3566	0.397193	0.397214	0.895765	-0.769709
Ots_crRAD20262_46	17	46397112	0.737509	0.304964	3566	0.397193	0.397212	0.903776	0.713736
Ots_crRAD20376_66	21	46457753	0.73824	0.294448	3566	0.397193	0.397212	0.903776	-0.715724
Ots_crRAD22960_32	29	14223038	0.739698	0.0981492	3566	0.397193	0.397212	0.903776	0.773959
Ots_SL	5	17	0.743003	0.100953	3566	0.397193	0.397211	0.904526	0.765891
Ots_DDX5_171	34	5948580	0.752129	0.470555	3566	0.397193	0.39721	0.91053	-0.672541
Ots_RFC2_558	2	27438208	0.753355	0.484577	3566	0.397193	0.39721	0.91053	0.681994
Ots_RAG3	17	34427967	0.758835	0.199804	3566	0.397193	0.397209	0.911969	-0.668224
Ots_131460_584	2	31130645	0.764257	0.368761	3566	0.397193	0.397208	0.911969	0.643853
Ots_crRAD76512_28	21	32328258	0.769103	0.30903	3566	0.397193	0.397208	0.911969	-0.619681
Ots_mapKpr_151	2	5460143	0.769919	0.0839877	3566	0.397193	0.397208	0.911969	-0.701271
Ots_111681_657	23	8539947	0.772397	0.196439	3566	0.397193	0.397207	0.911969	0.629964
Ots_94857_232R	8	27503532	0.772528	0.468172	3566	0.397193	0.397207	0.911969	0.605881
Ots_112419_131	34	7853251	0.773545	0.471116	3566	0.397193	0.397207	0.911969	-0.609219
Ots_112208_722	12	17637330	0.789942	0.491026	3566	0.397193	0.397205	0.928044	0.589432
Ots_106747_239	3	17321046	0.796381	0.256029	3566	0.397193	0.397205	0.932348	0.552576
Ots_113457_40R	6	9447490	0.810469	0.42751	3566	0.397193	0.397203	0.945547	0.504496
Ots_127236_62	23	52450716	0.818695	0.410965	3566	0.397193	0.397202	0.951839	-0.486261
Ots_crRAD47297_55	15	4878508	0.824283	0.321929	3566	0.397193	0.397202	0.955032	-0.474027
Ots_CHI06027687_143477	25	34155766	0.83432	0.131099	3566	0.397193	0.397201	0.960504	-0.220628
Ots_unk526	27	29699840	0.835992	0.175126	3566	0.397193	0.3972	0.960504	-0.455103
Ots_SWS1op_182	29	7365688	0.837583	0.370163	3566	0.397193	0.3972	0.960504	-0.434014
Ots_ntl_255	33	15370000	0.84083	0.282529	3566	0.397193	0.3972	0.960674	-0.429533
Ots_123921_111	24	25247852	0.843449	0.239764	3566	0.397193	0.3972	0.960674	-0.423466
Ots_TGFB	18	29760263	0.856574	0.168116	3566	0.397193	0.397199	0.972327	-0.39814
Ots_106313_729	5	13	0.860629	0.234156	3566	0.397193	0.397198	0.973641	0.380881
Ots4_64978818	11	64978818	0.864122	0.0353337	3566	0.397193	0.397198	0.974312	-0.35483
Ots_117242_136	27	29333295	0.876847	0.48696	3566	0.397193	0.397197	0.980699	0.338773
Ots_118938_325	8	43610834	0.878461	0.392597	3566	0.397193	0.397197	0.980699	0.323866
Ots_PEMT	3	15921271	0.879733	0.406758	3566	0.397193	0.397197	0.980699	-0.33144
Ots_unk7936_50	5	14	0.88437	0.194055	3566	0.397193	0.397197	0.980699	-0.316515
Ots6_10904949	9	10904949	0.884381	0.0221537	3566	0.397193	0.397197	0.980699	-0.375617
Ots_129870_55	34	2979852	0.892462	0.17078	3566	0.397193	0.397196	0.983946	0.297216
Ots_129144_472	1	30704018	0.893165	0.344363	3566	0.397193	0.397196	0.983946	0.285531
Ots_cgo24_22	8	12326537	0.912816	0.222098	3566	0.397193	0.397195	0.992085	-0.236748
Ots_107285_93	11	5852987	0.913944	0.0545429	3566	0.397193	0.397195	0.992085	-0.27815
Ots_sept9_78	34	9390357	0.915746	0.320808	3566	0.397193	0.397195	0.992085	0.224434
Ots_106499_70	5	21	0.918977	0.441812	3566	0.397193	0.397195	0.992085	-0.215307
Ots_96899_357R	12	21523451	0.919565	0.00574874	3566	0.397193	0.397195	0.992085	0.541718
Ots_ZR_575	9	27576884	0.921792	0.145681	3566	0.397193	0.397195	0.992085	-0.218714
Ots_FGF6B_1	9	37250687	0.923409	0.412787	3566	0.397193	0.397195	0.992085	0.212153
Ots_Thio	1	5625322	0.924712	0.453169	3566	0.397193	0.397195	0.992085	0.19933
Ots_NAML12_SNP1	18	9777802	0.927127	0.172322	3566	0.397193	0.397195	0.992085	0.201036
Ots_pigh_105	24	35641063	0.938	0.227005	3566	0.397193	0.397194	0.996717	0.167555
Ots_126619_400	5	3	0.939086	0.271873	3566	0.397193	0.397194	0.996717	0.163272
Ots_crRAD73823_60	9	53325628	0.941701	0.377454	3566	0.397193	0.397194	0.996717	-0.15531
Ots_u07_25_325	25	9198721	0.943321	0.0423444	3566	0.397193	0.397194	0.996717	0.191366
Ots_130720_99	28	17928099	0.95163	0.375771	3566	0.397193	0.397194	1	-0.128785
Ots_u1007_124	19	9430381	0.95832	0.173163	3566	0.397193	0.397194	1	0.114913
Ots_129458_451	25	11080640	0.962461	0.433679	3566	0.397193	0.397194	1	0.103322
Ots_crRAD18492_65	20	3	0.964281	0.0710881	3566	0.397193	0.397194	1	0.110124
Ots_TLR3	30	7365214	0.971265	0.191812	3566	0.397193	0.397193	1	-0.0790725
Ots_crRAD46081_56	32	34735614	0.973965	0.295289	3566	0.397193	0.397193	1	0.0699717
Ots_110689_218	5	2	0.976554	0.23009	3566	0.397193	0.397193	1	0.063276
Ots_110381_164	17	35228582	0.97696	0.30244	3566	0.397193	0.397193	1	0.0627328
Ots15_18157381	12	18157381	0.977361	0.012479	3566	0.397193	0.397193	1	-0.0967502
Ots_99550_204	5	19	0.982835	0.0967471	3566	0.397193	0.397193	1	0.0506181
Ots_arp_436	2	52672820	0.986648	0.457375	3566	0.397193	0.397193	1	-0.0360557
Ots_E2_275	7	5457012	0.99025	0.0793606	3566	0.397193	0.397193	1	0.0295319
Ots_103041_52	31	55669454	0.992945	0.412928	3566	0.397193	0.397193	1	-0.0185271
Ots_128757_61R	5	15	0.993107	0.468452	3566	0.397193	0.397193	1	-0.0181914
Ots_131802_393	2	25665994	0.996987	0.115395	3566	0.397193	0.397193	1	0.00854942
Ots_105407_117	5	18	0.999967	0.488082	3566	0.397193	0.397193	1	8.88895e-05
Ots_crRAD23631_48	25	68018794	1	0	3566	NA	NA	1	NA
Ots_crRAD26081_28	5	34	1	0	3566	NA	NA	1	NA

## Sheet: dominance-PASS
		Codominant		Reference (M)		NonReference (P)
Marker	Locus	FDR	Net R-square	FDR	Net R-square	FDR	Net R-square
1	Ots28_11023212	0	0.402516	0	0.341528	2E-319	0.30611
2	Ots28_11025336	0	0.386251	1E-322	0.309704	1E-315	0.301609
3	Ots28_11033282	0	0.388206	0	0.312107	7E-316	0.301924
4	Ots28_11062192	0	0.435083	0	0.399535	0	0.34136
5	Ots28_11070757	0	0.419759	0	0.415625	2E-315	0.301185
6	Ots28_11071377	0	0.456405	0	0.439211	0	0.362845
11	Ots28_11075712	0	0.455733	0	0.439485	0	0.361483
12	Ots28_11077016	0	0.454702	0	0.439382	0	0.359408
14	Ots28_11077576	0	0.46072	0	0.441019	0	0.372121
15	Ots28_11095755	0	0.469201	0	0.364286	0	0.434719
16	Ots28_11143508	0	0.476032	0	0.363314	0	0.455115
17	Ots28_11160599	0	0.476209	0	0.363829	0	0.454797
18	Ots28_11164637	0	0.42084	3.69233e-278	0.258705	0	0.424822
19	Ots28_11186543	0	0.455438	0	0.359222	0	0.420366
20	Ots28_11201129	0	0.452057	0	0.364881	0	0.39266
21	Ots28_11202190	0	0.37194	0	0.342991	4.3735e-271	0.250835
22	Ots28_11202400	0	0.450598	0	0.344501	0	0.40877
23	Ots28_11202863	2.05385e-51	0.0398154	0.000269816	0.00225261	1.98215e-53	0.041487
24	Ots28_11205423	0	0.37198	0	0.342295	7.01913e-272	0.251736
25	Ots28_11205993	0	0.376768	0	0.324848	2.35693e-289	0.271352
26	Ots28_11206740	0	0.366933	0	0.339131	3.01249e-265	0.24439
27	Ots28_11207428	2.62021e-257	0.235735	2.0856e-96	0.0782505	1.90118e-284	0.265793
28	Ots28_11210919	1.60404e-279	0.260201	3.66219e-136	0.114167	9.04181e-284	0.265006

## Sheet: BLINK.ordinal.marked.GWAS
SNP	Chromosome	Position	P.value	maf	nobs	Rsquare.of.Model.without.SNP	Rsquare.of.Model.with.SNP	FDR_Adjusted_P-values	effect	Rsquare.of.Model.without.SNP	Rsquare.of.Model.with.SNP	Net R-square	chromosome 28 marker
Ots28_11143508	16	11143508	2.19417e-194	NA	Ots28_11143508	NA	NA	7.37241e-192	NA	0.397193	0.873402	0.476209	16
Ots28_11077576	16	11077576	2.574e-106	NA	Ots28_11077576	NA	NA	4.32433e-104	NA	0.876582	0.899783	0.0232011	14
Ots28_11023212	16	11023212	1.94829e-17	NA	Ots28_11023212	NA	NA	2.18208e-15	NA	0.899782	0.901887	0.0021047	1
Ots19_46172427	17	46172427	6.05019e-08	NA	Ots19_46172427	NA	NA	5.08216e-06	NA	0.901886	0.902493	0.000607545
Ots_u07_53_133	5	5	0.000498674	NA	Ots_u07_53_133	NA	NA	0.0335109	NA	0.902496	0.902764	0.000268015
Ots_crRAD66330_60	23	14208918	0.000659298	NA	Ots_crRAD66330_60	NA	NA	0.0369207	NA	0.902574	0.902842	0.000267736
Ots_Ostm1	18	4569955	0.00115296	NA	Ots_Ostm1	NA	NA	0.0553419	NA	0.902856	0.903067	0.00021062
Ots_100884_287	19	34802127	0.00136174	NA	Ots_100884_287	NA	NA	0.0571931	NA	0.902935	0.90314	0.000204522
Ots_hsp27b_150	19	52471033	0.00170505	NA	Ots_hsp27b_150	NA	NA	0.0605135	NA	0.903143	0.903349	0.000206073
Ots_115987_325	9	66193572	0.001801	NA	Ots_115987_325	NA	NA	0.0605135	NA	0.90333	0.903539	0.000208967
Ots11_32468959	5	10	0.00409528	NA	Ots11_32468959	NA	NA	0.125092	NA	0.903476	0.903694	0.000217704
Ots_MHC2	5	27	0.00509897	NA	Ots_MHC2	NA	NA	0.142771	NA	0.903692	0.903897	0.000205027
Ots_u07_64_221	31	57998143	0.00626262	NA	Ots_u07_64_221	NA	NA	0.151095	NA
Ots_OTDESMIN19_SNP1	5	23	0.00629564	NA	Ots_OTDESMIN19_SNP1	NA	NA	0.151095	NA
Ots11_32418659	21	32418659	0.00981303	NA	Ots11_32418659	NA	NA	0.206463	NA
Ots_113242_216	5	25	0.00983156	NA	Ots_113242_216	NA	NA	0.206463	NA
Ots_120950_417	23	18867357	0.0110127	NA	Ots_120950_417	NA	NA	0.217663	NA
Ots_Prl2	25	40924770	0.0131354	NA	Ots_Prl2	NA	NA	0.245194	NA
Ots_crRAD57687_34	20	31889864	0.016225	NA	Ots_crRAD57687_34	NA	NA	0.268223	NA
Ots_crRAD36152_44	15	13203734	0.0167329	NA	Ots_crRAD36152_44	NA	NA	0.268223	NA
Ots_95442b_204	17	39212513	0.0170771	NA	Ots_95442b_204	NA	NA	0.268223	NA
Ots_108820_336	16	10815622	0.0176125	NA	Ots_108820_336	NA	NA	0.268223	NA
Ots28_11062192	16	11062192	0.0186871	NA	Ots28_11062192	NA	NA	0.268223	NA
Ots28_11025336	16	11025336	0.0196449	NA	Ots28_11025336	NA	NA	0.268223	NA
Ots_TAPBP	28	34770823	0.0199571	NA	Ots_TAPBP	NA	NA	0.268223	NA
Ots_107074_284	21	16750220	0.0231113	NA	Ots_107074_284	NA	NA	0.298669	NA
Ots2_42405643	32	42405643	0.0265624	NA	Ots2_42405643	NA	NA	0.321905	NA
Ots_hnRNPL_533	26	46705374	0.0268254	NA	Ots_hnRNPL_533	NA	NA	0.321905	NA
Ots_crRAD9615_69	5	31	0.0282053	NA	Ots_crRAD9615_69	NA	NA	0.326792	NA
Ots_trnau1ap_86	16	17646942	0.0314071	NA	Ots_trnau1ap_86	NA	NA	0.346902	NA
Ots_117432_409	10	10328032	0.0321459	NA	Ots_117432_409	NA	NA	0.346902	NA
Ots_crRAD47297_55	15	4878508	0.0330383	NA	Ots_crRAD47297_55	NA	NA	0.346902	NA
Ots_nelfd_163	32	31069128	0.0374997	NA	Ots_nelfd_163	NA	NA	0.381815	NA
Ots_129870_55	34	2979852	0.0422655	NA	Ots_129870_55	NA	NA	0.394882	NA
Ots_vatf_251	29	7664045	0.0423537	NA	Ots_vatf_251	NA	NA	0.394882	NA
Ots_P450_288	19	19138835	0.0433982	NA	Ots_P450_288	NA	NA	0.394882	NA
Ots_117370_471	3	14581248	0.0440798	NA	Ots_117370_471	NA	NA	0.394882	NA
Ots_MetA	9	20396849	0.0453954	NA	Ots_MetA	NA	NA	0.394882	NA
Ots5_44795073	23	44795073	0.0459008	NA	Ots5_44795073	NA	NA	0.394882	NA
Ots_U212_158	4	14522192	0.0470097	NA	Ots_U212_158	NA	NA	0.394882	NA
Ots_97077_179R	2	1	0.0482914	NA	Ots_97077_179R	NA	NA	0.395754	NA
Ots_crRAD26165_69	27	20109332	0.0500415	NA	Ots_crRAD26165_69	NA	NA	0.400332	NA
Ots17_885364	29	885364	0.0525384	NA	Ots17_885364	NA	NA	0.410533	NA
Ots_112419_131	34	7853251	0.0553441	NA	Ots_112419_131	NA	NA	0.414932	NA
Ots_u1007_124	19	9430381	0.0555713	NA	Ots_u1007_124	NA	NA	0.414932	NA
Ots_crRAD27515_69	32	27211812	0.0598459	NA	Ots_crRAD27515_69	NA	NA	0.4332	NA				5
Ots28_11070757	16	11070757	0.0621973	NA	Ots28_11070757	NA	NA	0.4332	NA
Ots_124774_477	12	15167502	0.0624792	NA	Ots_124774_477	NA	NA	0.4332	NA
Ots_GTH2B_550	22	27327552	0.063175	NA	Ots_GTH2B_550	NA	NA	0.4332	NA
Ots_112208_722	12	17637330	0.0696913	NA	Ots_112208_722	NA	NA	0.468325	NA
Ots28_11164637	16	11164637	0.072638	NA	Ots28_11164637	NA	NA	0.473715	NA				18
Ots_OTSMTA_SNP1	9	20396609	0.073313	NA	Ots_OTSMTA_SNP1	NA	NA	0.473715	NA
Ots_EndoRB1_486	16	8187490	0.0752821	NA	Ots_EndoRB1_486	NA	NA	0.47726	NA
Ots11_11925999	21	11925999	0.0833929	NA	Ots11_11925999	NA	NA	0.516222	NA
Ots_117242_136	27	29333295	0.0852266	NA	Ots_117242_136	NA	NA	0.516222	NA
Ots_101554_407	13	9784111	0.086037	NA	Ots_101554_407	NA	NA	0.516222	NA
Ots15_18157381	12	18157381	0.0878443	NA	Ots15_18157381	NA	NA	0.517819	NA
Ots_97660_56	16	34830271	0.0917042	NA	Ots_97660_56	NA	NA	0.531252	NA
Ots_crRAD20887_70	14	7378067	0.0973354	NA	Ots_crRAD20887_70	NA	NA	0.531414	NA
Ots_crRAD18492_65	20	3	0.0976251	NA	Ots_crRAD18492_65	NA	NA	0.531414	NA
Ots_myoD_364	25	7299784	0.098781	NA	Ots_myoD_364	NA	NA	0.531414	NA
Ots_Thio	1	5625322	0.10054	NA	Ots_Thio	NA	NA	0.531414	NA
Ots_122414_56	16	26647710	0.100955	NA	Ots_122414_56	NA	NA	0.531414	NA
Ots_GnRH_271	9	65660176	0.101467	NA	Ots_GnRH_271	NA	NA	0.531414	NA
Ots_unk526	27	29699840	0.102803	NA	Ots_unk526	NA	NA	0.531414	NA
Ots_FARSLA_220	19	68274964	0.10597	NA	Ots_FARSLA_220	NA	NA	0.532894	NA				3
Ots_txnip_321	33	13146728	0.106355	NA	Ots_txnip_321	NA	NA	0.532894	NA
Ots_110064_383	4	8141061	0.108778	NA	Ots_110064_383	NA	NA	0.532894	NA
Ots_IL8R_C8	5	32	0.110307	NA	Ots_IL8R_C8	NA	NA	0.532894	NA
Ots28_11033282	16	11033282	0.11102	NA	Ots28_11033282	NA	NA	0.532894	NA
Ots_crRAD76512_28	21	32328258	0.121145	NA	Ots_crRAD76512_28	NA	NA	0.553228	NA
Ots_118175_479	34	5436160	0.122069	NA	Ots_118175_479	NA	NA	0.553228	NA
Ots_stk6_516	32	3814527	0.12279	NA	Ots_stk6_516	NA	NA	0.553228	NA
Ots_Est740	14	39254576	0.124448	NA	Ots_Est740	NA	NA	0.553228	NA
Ots_pop5_96	15	27353346	0.124809	NA	Ots_pop5_96	NA	NA	0.553228	NA
Ots_AldB1_122	13	5255056	0.125135	NA	Ots_AldB1_122	NA	NA	0.553228	NA
Ots28_11160599	16	11160599	0.128561	NA	Ots28_11160599	NA	NA	0.560993	NA				17
Ots_96899_357R	12	21523451	0.137495	NA	Ots_96899_357R	NA	NA	0.592287	NA
Ots_crRAD22960_32	29	14223038	0.139381	NA	Ots_crRAD22960_32	NA	NA	0.592808	NA
Ots_110551_64	7	14420914	0.141207	NA	Ots_110551_64	NA	NA	0.59307	NA
Ots_LWSop_638	32	13620416	0.142996	NA	Ots_LWSop_638	NA	NA	0.593171	NA
Ots28_11202863	16	11202863	0.150227	NA	Ots28_11202863	NA	NA	0.615566	NA				23
Ots28_11210919	16	11210919	0.153531	NA	Ots28_11210919	NA	NA	0.621522	NA				28
Ots_HFABP_34	5	29	0.15564	NA	Ots_HFABP_34	NA	NA	0.622561	NA
Ots_u211_85	23	34253781	0.163722	NA	Ots_u211_85	NA	NA	0.640862	NA
Ots_CCR7	16	34762262	0.165147	NA	Ots_CCR7	NA	NA	0.640862	NA
Ots_GH2	5	30	0.165937	NA	Ots_GH2	NA	NA	0.640862	NA
Ots_u1002_75	7	15468014	0.171465	NA	Ots_u1002_75	NA	NA	0.652716	NA
Ots_crRAD18289_33	30	8970778	0.172892	NA	Ots_crRAD18289_33	NA	NA	0.652716	NA
Ots_crRAD44588_67	14	25774788	0.179673	NA	Ots_crRAD44588_67	NA	NA	0.661364	NA
Ots_crRAD73823_60	9	53325628	0.180218	NA	Ots_crRAD73823_60	NA	NA	0.661364	NA
Ots_101119_381	32	58361347	0.182935	NA	Ots_101119_381	NA	NA	0.661364	NA
Ots_hsc71_3__488	19	37358812	0.183314	NA	Ots_hsc71_3__488	NA	NA	0.661364	NA
Ots_aspat_196	15	60406597	0.185024	NA	Ots_aspat_196	NA	NA	0.661364	NA
Ots_118205_61	18	32594959	0.190435	NA	Ots_118205_61	NA	NA	0.67354	NA
Ots_U2446_123	10	11728129	0.193658	NA	Ots_U2446_123	NA	NA	0.677066	NA
Ots_sept9_78	34	9390357	0.195463	NA	Ots_sept9_78	NA	NA	0.677066	NA
Ots_crRAD12037_39	24	10327070	0.200239	NA	Ots_crRAD12037_39	NA	NA	0.686534	NA
Ots_CHI06027687_143477	25	34155766	0.209495	NA	Ots_CHI06027687_143477	NA	NA	0.70708	NA
Ots_crRAD55475_26	24	17929277	0.21044	NA	Ots_crRAD55475_26	NA	NA	0.70708	NA
Ots12_23066874	15	23066874	0.225051	NA	Ots12_23066874	NA	NA	0.741714	NA
Ots10_21244146	1	21244146	0.226255	NA	Ots10_21244146	NA	NA	0.741714	NA
Ots_nkef_192	1	51394567	0.229309	NA	Ots_nkef_192	NA	NA	0.741714	NA
Ots_crRAD60614_46	15	72156356	0.229578	NA	Ots_crRAD60614_46	NA	NA	0.741714	NA
Ots_123921_111	24	25247852	0.23274	NA	Ots_123921_111	NA	NA	0.744768	NA
Ots_crRAD36072_29	21	36019633	0.240981	NA	Ots_crRAD36072_29	NA	NA	0.763863	NA
Ots_crRAD2806_42	29	14222969	0.246309	NA	Ots_crRAD2806_42	NA	NA	0.767087	NA
Ots_ppie_245	31	23260130	0.246564	NA	Ots_ppie_245	NA	NA	0.767087	NA
Ots_mapKpr_151	2	5460143	0.252397	NA	Ots_mapKpr_151	NA	NA	0.778032	NA
Ots_u07_57_120	21	16346192	0.257592	NA	Ots_u07_57_120	NA	NA	0.780756	NA
Ots_Ikaros_250	25	45385098	0.258552	NA	Ots_Ikaros_250	NA	NA	0.780756	NA
Ots_cgo24_22	8	12326537	0.262866	NA	Ots_cgo24_22	NA	NA	0.780756	NA
Ots_94903_99R	9	35539172	0.264404	NA	Ots_94903_99R	NA	NA	0.780756	NA
Ots_ntl_255	33	15370000	0.267284	NA	Ots_ntl_255	NA	NA	0.780756	NA
Ots_110201_363	19	25990000	0.278368	NA	Ots_110201_363	NA	NA	0.780756	NA
Ots_mapK_3__309	2	5480042	0.279002	NA	Ots_mapK_3__309	NA	NA	0.780756	NA
Ots_94857_232R	8	27503532	0.279822	NA	Ots_94857_232R	NA	NA	0.780756	NA
Ots_parp3_286	7	9505120	0.281504	NA	Ots_parp3_286	NA	NA	0.780756	NA
Ots_pigh_105	24	35641063	0.281647	NA	Ots_pigh_105	NA	NA	0.780756	NA
Ots29_18791740	10	18791748	0.282815	NA	Ots29_18791740	NA	NA	0.780756	NA
Ots_ZR_575	9	27576884	0.282911	NA	Ots_ZR_575	NA	NA	0.780756	NA
Ots_102457_132	19	1	0.283489	NA	Ots_102457_132	NA	NA	0.780756	NA
Ots_RAG3	17	34427967	0.290559	NA	Ots_RAG3	NA	NA	0.783704	NA
Ots_crRAD57376_68	32	54571149	0.291894	NA	Ots_crRAD57376_68	NA	NA	0.783704	NA
Ots6_33505144	9	33505144	0.295103	NA	Ots6_33505144	NA	NA	0.783704	NA
Ots_CD63	7	13378891	0.295413	NA	Ots_CD63	NA	NA	0.783704	NA
Ots_tpx2_125	7	20362912	0.296222	NA	Ots_tpx2_125	NA	NA	0.783704	NA
Ots_U2567_104	26	68622537	0.300684	NA	Ots_U2567_104	NA	NA	0.786747	NA				19
Ots28_11186543	16	11186543	0.303588	NA	Ots28_11186543	NA	NA	0.786747	NA
Ots_unk9480_51	23	58885154	0.305289	NA	Ots_unk9480_51	NA	NA	0.786747	NA
Ots_IGF_I_1_76	24	4150743	0.308725	NA	Ots_IGF_I_1_76	NA	NA	0.786747	NA
Ots_crRAD46081_56	32	34735614	0.309898	NA	Ots_crRAD46081_56	NA	NA	0.786747	NA
Ots_CHI06048618_5222	2	38043969	0.313737	NA	Ots_CHI06048618_5222	NA	NA	0.786747	NA
Ots_CirpA	23	47621841	0.313762	NA	Ots_CirpA	NA	NA	0.786747	NA
Ots_crRAD35313_66	26	65139272	0.317183	NA	Ots_crRAD35313_66	NA	NA	0.789433	NA
Ots_crRAD20262_46	17	46397112	0.321475	NA	Ots_crRAD20262_46	NA	NA	0.794232	NA
Ots_crRAD17527_58	21	37324165	0.324394	NA	Ots_crRAD17527_58	NA	NA	0.795595	NA
Ots_U5049_250	20	1	0.340178	NA	Ots_U5049_250	NA	NA	0.822069	NA
Ots_cox1_241	15	30421258	0.341251	NA	Ots_cox1_241	NA	NA	0.822069	NA
Ots_FGF6B_1	9	37250687	0.342941	NA	Ots_FGF6B_1	NA	NA	0.822069	NA
Ots_crRAD255_59	28	40093591	0.344975	NA	Ots_crRAD255_59	NA	NA	0.822069	NA
Ots_109693_392	26	7402550	0.349922	NA	Ots_109693_392	NA	NA	0.823875	NA
Ots_103041_52	31	55669454	0.350637	NA	Ots_103041_52	NA	NA	0.823875	NA
Ots_106313_729	5	13	0.355636	NA	Ots_106313_729	NA	NA	0.82418	NA
Ots_129170_683	29	11485501	0.355673	NA	Ots_129170_683	NA	NA	0.82418	NA
Ots18_30099101	24	30099101	0.362289	NA	Ots18_30099101	NA	NA	0.83282	NA
Ots_afmid_196	34	17096334	0.366693	NA	Ots_afmid_196	NA	NA	0.83282	NA
Ots_PGK_54	28	23782920	0.367305	NA	Ots_PGK_54	NA	NA	0.83282	NA
Ots_111681_657	23	8539947	0.371402	NA	Ots_111681_657	NA	NA	0.83282	NA
Ots7_54212944	2	54212944	0.371795	NA	Ots7_54212944	NA	NA	0.83282	NA
Ots_110381_164	17	35228582	0.377017	NA	Ots_110381_164	NA	NA	0.835439	NA
Ots_P53	28	2417591	0.377937	NA	Ots_P53	NA	NA	0.835439	NA
Ots29_23344676	10	23344676	0.389563	NA	Ots29_23344676	NA	NA	0.855511	NA
Ots_129458_451	25	11080640	0.400333	NA	Ots_129458_451	NA	NA	0.873454	NA
Ots28_11077016	16	11076976	0.407388	NA	Ots28_11077016	NA	NA	0.879456	NA				12
Ots_crRAD46751_42	5	20	0.408319	NA	Ots_crRAD46751_42	NA	NA	0.879456	NA
Ots_99550_204	5	19	0.412952	NA	Ots_99550_204	NA	NA	0.88377	NA
Ots_118938_325	8	43610834	0.421906	NA	Ots_118938_325	NA	NA	0.891692	NA
Ots_126619_400	5	3	0.421961	NA	Ots_126619_400	NA	NA	0.891692	NA
Ots_zn593_346	21	46464971	0.427636	NA	Ots_zn593_346	NA	NA	0.898037	NA
Ots7_53291035	2	53291035	0.431834	NA	Ots7_53291035	NA	NA	0.901218	NA
Ots_104415_88	29	5512367	0.439684	NA	Ots_104415_88	NA	NA	0.911936	NA
Ots28_11202400	16	11202400	0.446274	NA	Ots28_11202400	NA	NA	0.915338	NA				22
Ots_127236_62	23	52450716	0.447784	NA	Ots_127236_62	NA	NA	0.915338	NA
Ots7_53631522	2	53631522	0.450574	NA	Ots7_53631522	NA	NA	0.915338	NA
Ots_crRAD75581_70	8	27546510	0.452221	NA	Ots_crRAD75581_70	NA	NA	0.915338	NA
Ots_CRB211	18	29785703	0.460906	NA	Ots_CRB211	NA	NA	0.916833	NA
Ots18_3417174	24	3417174	0.46138	NA	Ots18_3417174	NA	NA	0.916833	NA
Ots_117259_271	27	11458685	0.462357	NA	Ots_117259_271	NA	NA	0.916833	NA
Ots_OTALDBINT1_SNP1	5	26	0.466504	NA	Ots_OTALDBINT1_SNP1	NA	NA	0.916833	NA
Ots_NOD1	15	23568768	0.467588	NA	Ots_NOD1	NA	NA	0.916833	NA
Ots18_3550047	24	3550047	0.469331	NA	Ots18_3550047	NA	NA	0.916833	NA
Ots_102414_395	1	20097469	0.473713	NA	Ots_102414_395	NA	NA	0.917298	NA
Ots_NAML12_SNP1	18	9777802	0.477561	NA	Ots_NAML12_SNP1	NA	NA	0.917298	NA
Ots18_3541813	24	3541813	0.477759	NA	Ots18_3541813	NA	NA	0.917298	NA
Ots_crRAD55400_59	15	17250308	0.495159	NA	Ots_crRAD55400_59	NA	NA	0.938909	NA				6
Ots_107285_93	11	5852987	0.501446	NA	Ots_107285_93	NA	NA	0.938909	NA				15
Ots28_11095755	16	11095755	0.502537	NA	Ots28_11095755	NA	NA	0.938909	NA
Ots28_11071377	16	11071377	0.50607	NA	Ots28_11071377	NA	NA	0.938909	NA
Ots_109525_816	23	70296658	0.510188	NA	Ots_109525_816	NA	NA	0.938909	NA
Ots_crRAD60620_51	13	24004835	0.515552	NA	Ots_crRAD60620_51	NA	NA	0.938909	NA
Ots_GST_375	13	18672650	0.517031	NA	Ots_GST_375	NA	NA	0.938909	NA
Ots_HMGB1_73	23	27531907	0.519131	NA	Ots_HMGB1_73	NA	NA	0.938909	NA
Ots_unk7936_50	5	14	0.521222	NA	Ots_unk7936_50	NA	NA	0.938909	NA
Ots2_38264269	32	38264269	0.522205	NA	Ots2_38264269	NA	NA	0.938909	NA
Ots_DDX5_171	34	5948580	0.527923	NA	Ots_DDX5_171	NA	NA	0.938909	NA
Ots_OTSTF1_SNP1	16	25845386	0.530193	NA	Ots_OTSTF1_SNP1	NA	NA	0.938909	NA
Ots_GPDH_338	20	11576466	0.530244	NA	Ots_GPDH_338	NA	NA	0.938909	NA
Ots_96500_180	11	45636897	0.533381	NA	Ots_96500_180	NA	NA	0.938909	NA
Ots_RAD4543_52	4	12866217	0.534383	NA	Ots_RAD4543_52	NA	NA	0.938909	NA
Ots_CHI06105101_18523	5	11	0.53441	NA	Ots_CHI06105101_18523	NA	NA	0.938909	NA
Ots_crRAD18937_60	1	51017984	0.53652	NA	Ots_crRAD18937_60	NA	NA	0.938909	NA
Ots_crRAD24807_74	11	36172590	0.546257	NA	Ots_crRAD24807_74	NA	NA	0.941782	NA
Ots_TLR3	30	7365214	0.55052	NA	Ots_TLR3	NA	NA	0.941782	NA
Ots_IL11	14	20625334	0.552008	NA	Ots_IL11	NA	NA	0.941782	NA
Ots_123048_521	7	8033323	0.554513	NA	Ots_123048_521	NA	NA	0.941782	NA
Ots18_32088284	24	32088284	0.558212	NA	Ots18_32088284	NA	NA	0.941782	NA
Ots_u202_161	5	7	0.559645	NA	Ots_u202_161	NA	NA	0.941782	NA
Ots_myo1a_384	8	39283854	0.559703	NA	Ots_myo1a_384	NA	NA	0.941782	NA
Ots_U2305_63	20	2	0.560585	NA	Ots_U2305_63	NA	NA	0.941782	NA
Ots1_72858599	25	72858599	0.568144	NA	Ots1_72858599	NA	NA	0.947755	NA
Ots_108735_302	21	21337974	0.569781	NA	Ots_108735_302	NA	NA	0.947755	NA
Ots_131802_393	2	25665994	0.579667	NA	Ots_131802_393	NA	NA	0.956138	NA
Ots_slc7a2_71	31	61099332	0.580512	NA	Ots_slc7a2_71	NA	NA	0.956138	NA
Ots_112876_371	35	29108047	0.587537	NA	Ots_112876_371	NA	NA	0.960121	NA
Ots5_70908626	23	70908626	0.590923	NA	Ots5_70908626	NA	NA	0.960121	NA
Ots_106419b_618	26	11463845	0.591503	NA	Ots_106419b_618	NA	NA	0.960121	NA
Ots_131460_584	2	31130645	0.59608	NA	Ots_131460_584	NA	NA	0.960688	NA
Ots_crRAD34397_33	31	60161043	0.598859	NA	Ots_crRAD34397_33	NA	NA	0.960688	NA
Ots_107806_821	25	51993828	0.603655	NA	Ots_107806_821	NA	NA	0.960688	NA
Ots_CHI06105101_16717	6	5124325	0.606259	NA	Ots_CHI06105101_16717	NA	NA	0.960688	NA
Ots_crRAD78968_46	32	23276932	0.611469	NA	Ots_crRAD78968_46	NA	NA	0.960688	NA
Ots18_3426299	24	3426299	0.614838	NA	Ots18_3426299	NA	NA	0.960688	NA
Ots_111084b_619	10	19749885	0.61646	NA	Ots_111084b_619	NA	NA	0.960688	NA
Ots18_29943476	24	29943476	0.618059	NA	Ots18_29943476	NA	NA	0.960688	NA
Ots_105407_117	5	18	0.620397	NA	Ots_105407_117	NA	NA	0.960688	NA
Ots_SClkF2R2_135	23	60109411	0.622271	NA	Ots_SClkF2R2_135	NA	NA	0.960688	NA
Ots_ETIF1A	15	34678104	0.627752	NA	Ots_ETIF1A	NA	NA	0.960688	NA
Ots_arp_436	2	52672820	0.630282	NA	Ots_arp_436	NA	NA	0.960688	NA
Ots_PEMT	3	15921271	0.631365	NA	Ots_PEMT	NA	NA	0.960688	NA
Ots4_64978818	11	64978818	0.631881	NA	Ots4_64978818	NA	NA	0.960688	NA
Ots_crRAD61523_71	21	41149096	0.63973	NA	Ots_crRAD61523_71	NA	NA	0.967951	NA
Ots_102213_210	31	1	0.64242	NA	Ots_102213_210	NA	NA	0.967951	NA
Ots_u1008_108	19	62354402	0.650871	NA	Ots_u1008_108	NA	NA	0.976307	NA
Ots30_17330452	28	17330452	0.654502	NA	Ots30_17330452	NA	NA	0.976428	NA
Ots_TGFB	18	29760263	0.656764	NA	Ots_TGFB	NA	NA	0.976428	NA
Ots_128757_61R	5	15	0.666866	NA	Ots_128757_61R	NA	NA	0.977073	NA				11
Ots_CD59_2	17	9312796	0.66697	NA	Ots_CD59_2	NA	NA	0.977073	NA				20
Ots6_10904949	9	10904949	0.670647	NA	Ots6_10904949	NA	NA	0.977073	NA				25
Ots_u07_49_290	15	30314171	0.670877	NA	Ots_u07_49_290	NA	NA	0.977073	NA				26
Ots7_50997124	2	50997124	0.681865	NA	Ots7_50997124	NA	NA	0.977073	NA				27
Ots_GPH_318	21	46176184	0.6935	NA	Ots_GPH_318	NA	NA	0.977073	NA
Ots_u07_25_325	25	9198721	0.693814	NA	Ots_u07_25_325	NA	NA	0.977073	NA
Ots_106747_239	3	17321046	0.703528	NA	Ots_106747_239	NA	NA	0.977073	NA
Ots_103122_180	11	16781457	0.706931	NA	Ots_103122_180	NA	NA	0.977073	NA
Ots_96222_525	10	12489280	0.707987	NA	Ots_96222_525	NA	NA	0.977073	NA
Ots_crRAD21115_24	25	23499747	0.708353	NA	Ots_crRAD21115_24	NA	NA	0.977073	NA
Ots_105385_421	9	73012849	0.710899	NA	Ots_105385_421	NA	NA	0.977073	NA
Ots_112820_284	1	16907470	0.711324	NA	Ots_112820_284	NA	NA	0.977073	NA
Ots_crRAD20376_66	21	46457753	0.715775	NA	Ots_crRAD20376_66	NA	NA	0.977073	NA
Ots_130720_99	28	17928099	0.726298	NA	Ots_130720_99	NA	NA	0.977073	NA
Ots_redd1_187	25	9939318	0.734581	NA	Ots_redd1_187	NA	NA	0.977073	NA
Ots30_17330688	28	17330706	0.736247	NA	Ots30_17330688	NA	NA	0.977073	NA
Ots_105401_325	11	12543170	0.740025	NA	Ots_105401_325	NA	NA	0.977073	NA
Ots_AldoB4_183	13	5252021	0.744182	NA	Ots_AldoB4_183	NA	NA	0.977073	NA
Ots_112301_43	8	1	0.745488	NA	Ots_112301_43	NA	NA	0.977073	NA
Ots_crRAD74766_28	5	16	0.745664	NA	Ots_crRAD74766_28	NA	NA	0.977073	NA
Ots_crRAD16540_50	29	9728418	0.749076	NA	Ots_crRAD16540_50	NA	NA	0.977073	NA
Ots_108390_329	10	16533976	0.749636	NA	Ots_108390_329	NA	NA	0.977073	NA
Ots_brp16_64	26	4383923	0.751865	NA	Ots_brp16_64	NA	NA	0.977073	NA
Ots28_11206740	16	11206740	0.753296	NA	Ots28_11206740	NA	NA	0.977073	NA
Ots3_57055518	8	57055518	0.753483	NA	Ots3_57055518	NA	NA	0.977073	NA
Ots33_19359879	18	19359879	0.756392	NA	Ots33_19359879	NA	NA	0.977073	NA
Ots_crRAD57520_66	28	1332375	0.762414	NA	Ots_crRAD57520_66	NA	NA	0.977073	NA
Ots_102801_308	12	19971476	0.765066	NA	Ots_102801_308	NA	NA	0.977073	NA
Ots_u07_20_332	8	33660993	0.766485	NA	Ots_u07_20_332	NA	NA	0.977073	NA
Ots_GCSH	15	58052588	0.767801	NA	Ots_GCSH	NA	NA	0.977073	NA
Ots_U2362_330	9	14699971	0.768474	NA	Ots_U2362_330	NA	NA	0.977073	NA
Ots_105105_613	2	63322755	0.769151	NA	Ots_105105_613	NA	NA	0.977073	NA
Ots_u6_75	5	4	0.773206	NA	Ots_u6_75	NA	NA	0.977073	NA
Ots9_16115048	19	16115048	0.774159	NA	Ots9_16115048	NA	NA	0.977073	NA
Ots_105132_200	13	9585379	0.775321	NA	Ots_105132_200	NA	NA	0.977073	NA
Ots_102867_609	15	1	0.77548	NA	Ots_102867_609	NA	NA	0.977073	NA
Ots3_34894254	8	34894254	0.77826	NA	Ots3_34894254	NA	NA	0.977073	NA
Ots_crRAD25367_50	28	8042526	0.785924	NA	Ots_crRAD25367_50	NA	NA	0.977073	NA
Ots_110495_380	5	9	0.786192	NA	Ots_110495_380	NA	NA	0.977073	NA
Ots_u07_18_378	28	6130660	0.792194	NA	Ots_u07_18_378	NA	NA	0.977073	NA
Ots_104063_132	5	12	0.799729	NA	Ots_104063_132	NA	NA	0.977073	NA
Ots_BMP2_SNP1	23	30442475	0.801269	NA	Ots_BMP2_SNP1	NA	NA	0.977073	NA
Ots28_11205993	16	11205993	0.801884	NA	Ots28_11205993	NA	NA	0.977073	NA
Ots28_11207428	16	11207428	0.810986	NA	Ots28_11207428	NA	NA	0.977073	NA
Ots_128302_57	32	23632129	0.811316	NA	Ots_128302_57	NA	NA	0.977073	NA
Ots28_11075712	16	11075712	0.820444	NA	Ots28_11075712	NA	NA	0.977073	NA
Ots_GST_207	13	18672818	0.820685	NA	Ots_GST_207	NA	NA	0.977073	NA
Ots_crRAD27164_55	26	25285990	0.826887	NA	Ots_crRAD27164_55	NA	NA	0.977073	NA
Ots_RFC2_558	2	27438208	0.829597	NA	Ots_RFC2_558	NA	NA	0.977073	NA
Ots_ARNT	6	24857375	0.831302	NA	Ots_ARNT	NA	NA	0.977073	NA
Ots_108007_208	14	4971142	0.835271	NA	Ots_108007_208	NA	NA	0.977073	NA
Ots_crRAD33491_71	24	2699387	0.83671	NA	Ots_crRAD33491_71	NA	NA	0.977073	NA
Ots17_22360456	29	22360456	0.837658	NA	Ots17_22360456	NA	NA	0.977073	NA
Ots_TNF	8	21402560	0.837678	NA	Ots_TNF	NA	NA	0.977073	NA
Ots_113457_40R	6	9447490	0.839142	NA	Ots_113457_40R	NA	NA	0.977073	NA
Ots_P450	15	65154384	0.839187	NA	Ots_P450	NA	NA	0.977073	NA
Ots_U5121_34	23	20893356	0.840318	NA	Ots_U5121_34	NA	NA	0.977073	NA
Ots_Est1363	8	8292351	0.841151	NA	Ots_Est1363	NA	NA	0.977073	NA
Ots_128693_461	21	29099828	0.841651	NA	Ots_128693_461	NA	NA	0.977073	NA
Ots28_11201129	16	11201129	0.842398	NA	Ots28_11201129	NA	NA	0.977073	NA
Ots_RAS1	17	36275840	0.847599	NA	Ots_RAS1	NA	NA	0.977073	NA
Ots4_40942276	11	40942276	0.847789	NA	Ots4_40942276	NA	NA	0.977073	NA
Ots_crRAD69327_53	32	4708299	0.851452	NA	Ots_crRAD69327_53	NA	NA	0.977073	NA
Ots_131906_141	5	28	0.853523	NA	Ots_131906_141	NA	NA	0.977073	NA
Ots_127760_569	25	65444532	0.853719	NA	Ots_127760_569	NA	NA	0.977073	NA
Ots_Cath_D141	5	8	0.855272	NA	Ots_Cath_D141	NA	NA	0.977073	NA
Ots_u07_07_161	11	37799853	0.855885	NA	Ots_u07_07_161	NA	NA	0.977073	NA
Ots_u4_92	23	49324631	0.858503	NA	Ots_u4_92	NA	NA	0.977073	NA
Ots_U2362_227	9	14700070	0.860754	NA	Ots_U2362_227	NA	NA	0.977073	NA
Ots_HSP90B_100	23	6866692	0.864793	NA	Ots_HSP90B_100	NA	NA	0.977422	NA
Ots_u07_17_135	7	11164448	0.86688	NA	Ots_u07_17_135	NA	NA	0.977422	NA
Ots_mybp_85	26	29231079	0.874725	NA	Ots_mybp_85	NA	NA	0.981435	NA
Ots_GDH_81x	9	1	0.876282	NA	Ots_GDH_81x	NA	NA	0.981435	NA
Ots_crRAD13725_51	9	10662607	0.886858	NA	Ots_crRAD13725_51	NA	NA	0.984034	NA
Ots_129144_472	1	30704018	0.887224	NA	Ots_129144_472	NA	NA	0.984034	NA
Ots_TCTA_58	32	8993026	0.887388	NA	Ots_TCTA_58	NA	NA	0.984034	NA
Ots_Myc_366	27	29700449	0.89048	NA	Ots_Myc_366	NA	NA	0.984215	NA
Ots_SL	5	17	0.911695	NA	Ots_SL	NA	NA	0.998555	NA				21
Ots_S7_1	24	31651991	0.913024	NA	Ots_S7_1	NA	NA	0.998555	NA				24
Ots_unk1832_39	5	24	0.914154	NA	Ots_unk1832_39	NA	NA	0.998555	NA
Ots14_5453033	20	5453033	0.91703	NA	Ots14_5453033	NA	NA	0.998555	NA
Ots_Hsp90a	24	30105519	0.924808	NA	Ots_Hsp90a	NA	NA	0.998555	NA
Ots22_32650802	7	32650802	0.92538	NA	Ots22_32650802	NA	NA	0.998555	NA
Ots_unk3513_49	5	33	0.925545	NA	Ots_unk3513_49	NA	NA	0.998555	NA
Ots_110689_218	5	2	0.932285	NA	Ots_110689_218	NA	NA	0.998555	NA
Ots_101704_143	31	51040180	0.93576	NA	Ots_101704_143	NA	NA	0.998555	NA
Ots_crRAD10447_25	1	36699634	0.937971	NA	Ots_crRAD10447_25	NA	NA	0.998555	NA
Ots_107607_315	9	36761804	0.944713	NA	Ots_107607_315	NA	NA	0.998555	NA
Ots4_42378741	11	42378741	0.945445	NA	Ots4_42378741	NA	NA	0.998555	NA
Ots_CHI06035945_4547	20	12373492	0.951628	NA	Ots_CHI06035945_4547	NA	NA	0.998555	NA
Ots_NFYB_147	5	6	0.952287	NA	Ots_NFYB_147	NA	NA	0.998555	NA
Ots28_11202190	16	11202190	0.960112	NA	Ots28_11202190	NA	NA	0.998555	NA
Ots_IsoT	15	9121489	0.963366	NA	Ots_IsoT	NA	NA	0.998555	NA
Ots_AsnRS_60	14	41784960	0.963458	NA	Ots_AsnRS_60	NA	NA	0.998555	NA
Ots_EP_529	5	22	0.967574	NA	Ots_EP_529	NA	NA	0.998555	NA
Ots_106499_70	5	21	0.971178	NA	Ots_106499_70	NA	NA	0.998555	NA
Ots_crRAD92420_25	24	6695198	0.972195	NA	Ots_crRAD92420_25	NA	NA	0.998555	NA
Ots_crRAD11620_55	2	43120003	0.976632	NA	Ots_crRAD11620_55	NA	NA	0.998555	NA
Ots4_41638710	11	41638710	0.979742	NA	Ots4_41638710	NA	NA	0.998555	NA
Ots_Ots311_101x	11	4070652	0.981775	NA	Ots_Ots311_101x	NA	NA	0.998555	NA
Ots28_11205423	16	11205423	0.983228	NA	Ots28_11205423	NA	NA	0.998555	NA
Ots_E2_275	7	5457012	0.983875	NA	Ots_E2_275	NA	NA	0.998555	NA
Ots9_28975221	19	28975221	0.985557	NA	Ots9_28975221	NA	NA	0.998555	NA
Ots_SWS1op_182	29	7365688	0.987071	NA	Ots_SWS1op_182	NA	NA	0.998555	NA
Ots_nramp_321	2	51336125	0.987388	NA	Ots_nramp_321	NA	NA	0.998555	NA
Ots_unk1104_38	33	21291286	0.989639	NA	Ots_unk1104_38	NA	NA	0.998555	NA
Ots7_51409415	2	51409415	0.99402	NA	Ots7_51409415	NA	NA	0.999972	NA
Ots_crRAD23631_48	25	68018794	1	NA	Ots_crRAD23631_48	NA	NA	1	NA
Ots_crRAD26081_28	5	34	1	NA	Ots_crRAD26081_28	NA	NA	1	NA

## Sheet: MLM-arrival
SNP	Chromosome	Position	P.value	maf	nobs	Rsquare.of.Model.without.SNP	Rsquare.of.Model.with.SNP	FDR_Adjusted_P-values	effect	delta Rsquare
Ots28_11023212	16	11023212	1.10839e-278	0.353337	3566	0.275791	0.587217	2.66014e-277	30.1744	0.311426	1
Ots28_11025336	16	11025336	9.9351e-273	0.346046	3566	0.275791	0.579273	1.75694e-271	29.9983	0.303482	2
Ots28_11033282	16	11033282	4.73077e-274	0.345345	3566	0.275791	0.581032	8.83077e-273	30.1646	0.305241	3
Ots28_11062192	16	11062192	5.61987e-307	0.359506	3566	0.275791	0.625827	1.71662e-305	31.663	0.350036	4
Ots28_11070757	16	11070757	1.61496e-296	0.376612	3566	0.275791	0.61139	4.17406e-295	30.8062	0.3356	5
Ots28_11071377	16	11071377	6.29222243917578e-319	0.365115	3566	0.275791	0.642564	2.64273342445383e-317	32.33	0.366774	6
Ots28_11072994		100% linked to 11									7
Ots28_11073102		100% linked to 11									8
Ots28_11073668		100% linked to 11									9
Ots28_11075348		100% linked to 11									10
Ots28_11075712	16	11075712	1.05346653268854e-318	0.365536	3566	0.275791	0.642249	3.93294188672576e-317	32.3001	0.366458	11
Ots28_11077016	16	11076976	3.8473464957807e-317	0.366096	3566	0.275791	0.640046	1.29270842455858e-315	32.2016	0.364255	12
Ots28_11077172		100% linked to 14									13
Ots28_11077576	16	11077576	5.82997462092671e-321	0.363713	3566	0.275791	0.645438	2.79838781804482e-319	32.4441	0.369648	14
Ots28_11095755	16	11095755	0	0.316882	3566	0.275791	0.66288	0	34.4976	0.387089	15
Ots28_11143508	16	11143508	0	0.313517	3566	0.275791	0.669743	0	34.9081	0.393952	16
Ots28_11160599	16	11160599	0	0.313797	3566	0.275791	0.671672	0	34.9914	0.395882	17
Ots28_11164637	16	11164637	2.6442e-301	0.290101	3566	0.275791	0.617972	7.40376e-300	33.5892	0.342181	18
Ots28_11186543	16	11186543	0	0.316741	3566	0.275791	0.651894	0	33.8618	0.376103	19
Ots28_11201129	16	11201129	6.6204796542727e-322	0.326136	3566	0.275791	0.646775	4.44906114080043e-320	33.6298	0.370985	20
Ots28_11202190	16	11202190	1.79395e-274	0.369742	3566	0.275791	0.581593	3.72544e-273	29.8092	0.305802	21
Ots28_11202400	16	11202400	1.36362118252184e-321	0.319405	3566	0.275791	0.646332	7.63627862212231e-320	33.8139	0.370542	22
Ots28_11202863	16	11202863	4.08047e-34	0.0340718	3566	0.275791	0.306619	5.96103e-33	26.1121	0.0308279	23
Ots28_11205423	16	11205423	1.88489e-274	0.36862	3566	0.275791	0.581564	3.72544e-273	29.8299	0.305774	24
Ots28_11205993	16	11205993	1.34493e-277	0.356702	3566	0.275791	0.585765	3.01265e-276	30.2209	0.309975	25
Ots28_11206740	16	11206740	2.04336e-270	0.371004	3566	0.275791	0.576202	3.43285e-269	29.5945	0.300412	26
Ots28_11207428	16	11207428	3.23406e-198	0.182417	3566	0.275791	0.484855	4.93929e-197	31.1194	0.209064	27
Ots28_11210919	16	11210919	5.04794e-212	0.233595	3566	0.275791	0.501667	8.07671e-211	29.5361	0.225877	28
Ots_EndoRB1_486	16	8187490	4.04949e-15	0.295008	3566	0.275791	0.288456	5.66929e-14	-6.68902
Ots_unk1832_39	5	24	1.38752e-11	0.242008	3566	0.275791	0.285151	1.86482e-10	6.2035
Ots_crRAD26165_69	27	20109332	1.94557e-11	0.145962	3566	0.275791	0.285015	2.51428e-10	-7.28029
Ots_crRAD18937_60	1	51017984	3.84895e-11	0.138531	3566	0.275791	0.284739	4.78981e-10	-7.39829
Ots19_46172427	17	46172427	1.07705e-09	0.170639	3566	0.275791	0.283399	1.29246e-08	-6.33263
Ots_97077_179R	2	1	2.13957e-09	0.38839	3566	0.275791	0.283124	2.47895e-08	4.76929
Ots_crRAD34397_33	31	60161043	1.58256e-08	0.248458	3566	0.275791	0.282324	1.77247e-07	-5.09137
Ots_u202_161	5	7	2.43683e-08	0.384745	3566	0.275791	0.282152	2.64121e-07	-4.50288
Ots2_38264269	32	38264269	6.43544e-08	0.099972	3566	0.275791	0.281765	6.75722e-07	-7.14106
Ots_102867_609	15	1	9.43086e-08	0.209478	3566	0.275791	0.281613	9.60233e-07	5.06414
Ots_S7_1	24	31651991	2.0851e-07	0.283371	3566	0.275791	0.281298	2.06057e-06	-4.47053
Ots7_50997124	2	50997124	2.79962e-07	0.0128996	3566	0.275791	0.281182	2.68764e-06	17.3422
Ots18_30099101	24	30099101	3.75114e-07	0.213825	3566	0.275791	0.281066	3.50106e-06	4.87085
Ots18_29943476	24	29943476	5.5641e-07	0.458216	3566	0.275791	0.28091	5.05281e-06	-3.94475
Ots_crRAD78968_46	32	23276932	6.35461e-07	0.0480931	3566	0.275791	0.280857	5.61882e-06	-8.9993
Ots_trnau1ap_86	16	17646942	9.00969e-07	0.125911	3566	0.275791	0.280719	7.76219e-06	-5.77489
Ots7_51409415	2	51409415	1.59516e-06	0.0220135	3566	0.275791	0.280494	1.33993e-05	12.504
Ots_TAPBP	28	34770823	2.20408e-06	0.235698	3566	0.275791	0.280367	1.80627e-05	-4.29576
Ots_128302_57	32	23632129	2.5559e-06	0.239905	3566	0.275791	0.280309	2.04472e-05	4.27762
Ots_nramp_321	2	51336125	3.79465e-06	0.0225743	3566	0.275791	0.280153	2.96512e-05	11.8368
Ots_HFABP_34	5	29	1.29863e-05	0.208357	3566	0.275791	0.279671	9.91682e-05	-4.1173
Ots_crRAD75581_70	8	27546510	1.54628e-05	0.170359	3566	0.275791	0.279603	0.000115456	-4.30393
Ots5_70908626	23	70908626	3.35822e-05	0.0200505	3566	0.275791	0.279301	0.000245296	-11.4913
Ots_115987_325	9	66193572	4.32347e-05	0.102215	3566	0.275791	0.279203	0.000309082	5.22378
Ots11_32418659	21	32418659	4.6141e-05	0.18396	3566	0.275791	0.279178	0.000322987	-4.48207
Ots_Hsp90a	24	30105519	5.29436e-05	0.418957	3566	0.275791	0.279125	0.000363042	3.22525
Ots11_32468959	5	10	0.000220994	0.0580482	3566	0.275791	0.278573	0.00148508	6.16506
Ots_crRAD36152_44	15	13203734	0.000289948	0.200785	3566	0.275791	0.278469	0.00191024	-3.46613
Ots_crRAD18289_33	30	8970778	0.000303986	0.0468312	3566	0.275791	0.278451	0.00196422	8.56934
Ots_AldB1_122	13	5255056	0.000581928	0.0988503	3566	0.275791	0.278204	0.0036892	-4.52912
Ots_u07_57_120	21	16346192	0.0013646	0.0534212	3566	0.275791	0.277881	0.00849086	7.41625
Ots_Est1363	8	8292351	0.00140996	0.0231352	3566	0.275791	0.277869	0.00861355	9.4826
Ots_zn593_346	21	46464971	0.00148373	0.00336511	3566	0.275791	0.277849	0.00885672	21.8915
Ots10_21244146	1	21244146	0.00152108	0.209338	3566	0.275791	0.27784	0.00885672	2.84075
Ots29_23344676	10	23344676	0.00152884	0.0117779	3566	0.275791	0.277838	0.00885672	11.4722
Ots_100884_287	19	34802127	0.00178009	0.11848	3566	0.275791	0.277781	0.0101179	5.97447
Ots1_72858599	25	72858599	0.00180676	0.0218732	3566	0.275791	0.277775	0.0101179	8.26874
Ots6_33505144	9	33505144	0.00227711	0.43396	3566	0.275791	0.277689	0.0125428	-2.3878
Ots_111084b_619	10	19749885	0.00263782	0.0377173	3566	0.275791	0.277634	0.0142953	6.03182
Ots_MetA	9	20396849	0.00285513	0.49369	3566	0.275791	0.277604	0.0152273	2.84719
Ots_mapK_3__309	2	5480042	0.00309826	0.324173	3566	0.275791	0.277574	0.0162659	2.49783
Ots4_41638710	11	41638710	0.00406783	0.029585	3566	0.275791	0.277473	0.0210276	-6.52274
Ots9_28975221	19	28975221	0.00508925	0.0182277	3566	0.275791	0.27739	0.0257551	8.13902
Ots_CHI06105101_18523	5	11	0.00513568	0.0970275	3566	0.275791	0.277387	0.0257551	3.70089
Ots_118205_61	18	32594959	0.00629748	0.187886	3566	0.275791	0.277312	0.031117	-2.68972
Ots_CRB211	18	29785703	0.00641291	0.0713685	3566	0.275791	0.277305	0.0312281	-4.0988
Ots_CHI06105101_16717	6	5124325	0.00735095	0.147364	3566	0.275791	0.277255	0.0352846	-2.92023
Ots_crRAD20887_70	14	7378067	0.00751857	0.148906	3566	0.275791	0.277247	0.0355808	-2.89281
Ots3_57055518	8	57055518	0.00871486	0.040101	3566	0.275791	0.277193	0.0406694	5.20643
Ots_crRAD35313_66	26	65139272	0.00988163	0.106001	3566	0.275791	0.277147	0.0454826	3.21254
Ots_Ikaros_250	25	45385098	0.0119648	0.00364554	3566	0.275791	0.277078	0.0543265	16.6258
Ots30_17330452	28	17330452	0.0153376	0.406197	3566	0.275791	0.276988	0.0687124	-1.92981
Ots_u07_17_135	7	11164448	0.0165901	0.0281828	3566	0.275791	0.27696	0.0733458	-6.41326
Ots_txnip_321	33	13146728	0.0168679	0.00294448	3566	0.275791	0.276954	0.0736053	-17.4668
Ots_OTSTF1_SNP1	16	25845386	0.0175451	0.0738923	3566	0.275791	0.27694	0.0755788	-3.48978
Ots_Myc_366	27	29700449	0.0196462	0.00785193	3566	0.275791	0.2769	0.0835587	-10.8753
Ots_110495_380	5	9	0.0224894	0.393438	3566	0.275791	0.276852	0.0944557	-1.82999
Ots_CCR7	16	34762262	0.0228893	0.00224341	3566	0.275791	0.276845	0.0949483	18.9401
Ots2_42405643	32	42405643	0.0237167	0.0214526	3566	0.275791	0.276833	0.0971808	6.07591
Ots9_16115048	19	16115048	0.0241388	0.032249	3566	0.275791	0.276826	0.0977186	-4.85202
Ots_myoD_364	25	7299784	0.0245897	0.394139	3566	0.275791	0.27682	0.098359	1.78008
Ots_crRAD13725_51	9	10662607	0.0275173	0.162647	3566	0.275791	0.27678	0.108774	4.04311
Ots_u1002_75	7	15468014	0.0311711	0.163348	3566	0.275791	0.276737	0.121785	-3.93569
Ots_P450	15	65154384	0.0327016	0.0633763	3566	0.275791	0.27672	0.126296	-4.61577
Ots_hsp27b_150	19	52471033	0.0345549	0.46719	3566	0.275791	0.276701	0.131937	3.68101
Ots_IL8R_C8	5	32	0.039441	0.0255188	3566	0.275791	0.276655	0.148465	-5.91752
Ots_afmid_196	34	17096334	0.0397675	0.238783	3566	0.275791	0.276652	0.148465	3.58812
Ots_LWSop_638	32	13620416	0.0403626	0.00280426	3566	0.275791	0.276647	0.149031	-15.3906
Ots_AldoB4_183	13	5252021	0.0457895	0.0164049	3566	0.275791	0.276603	0.167231	-6.76771
Ots_U2362_330	9	14699971	0.0466824	0.0386988	3566	0.275791	0.276597	0.168659	5.00033
Ots_ARNT	6	24857375	0.0473369	0.0157039	3566	0.275791	0.276592	0.169204	6.24989
Ots_crRAD11620_55	2	43120003	0.0503888	0.273976	3566	0.275791	0.27657	0.178217	1.87126
Ots_Est740	14	39254576	0.0527796	0.380538	3566	0.275791	0.276555	0.184017	3.47385
Ots_131906_141	5	28	0.0531238	0.151851	3566	0.275791	0.276552	0.184017	3.54134
Ots_101704_143	31	51040180	0.0571385	0.438446	3566	0.275791	0.276528	0.195903	-3.53397
Ots_u07_20_332	8	33660993	0.0581598	0.0393999	3566	0.275791	0.276522	0.197391	-4.71985
Ots_129170_683	29	11485501	0.0595927	0.0996915	3566	0.275791	0.276513	0.200231	-2.46253
Ots_hsc71_3__488	19	37358812	0.0603862	0.119041	3566	0.275791	0.276509	0.200889	-3.58909
Ots_u4_92	23	49324631	0.0643462	0.0496354	3566	0.275791	0.276488	0.211964	-4.28814
Ots_117370_471	3	14581248	0.0658436	0.0691251	3566	0.275791	0.27648	0.214791	-3.90013
Ots_U5049_250	20	1	0.0676589	0.255609	3566	0.275791	0.276471	0.21859	-3.19486
Ots7_53631522	2	53631522	0.071185	0.00602916	3566	0.275791	0.276454	0.226982	-9.08226
Ots4_42378741	11	42378741	0.0716075	0.00799215	3566	0.275791	0.276452	0.226982	-7.77369
Ots_Cath_D141	5	8	0.0735202	0.0573472	3566	0.275791	0.276443	0.230867	-3.95562
Ots_GST_375	13	18672650	0.0937832	0.00911385	3566	0.275791	0.276363	0.290624	-7.32185
Ots_pop5_96	15	27353346	0.0942797	0.0287437	3566	0.275791	0.276361	0.290624	-4.56087
Ots_vatf_251	29	7664045	0.0984304	0.257291	3566	0.275791	0.276347	0.30066	2.87777
Ots_crRAD25367_50	28	8042526	0.102214	0.436203	3566	0.275791	0.276335	0.309404	2.74937
Ots_u211_85	23	34253781	0.108301	0.0143017	3566	0.275791	0.276316	0.320784	5.70375
Ots14_5453033	20	5453033	0.108684	0.193634	3566	0.275791	0.276315	0.320784	-1.58054
Ots_tpx2_125	7	20362912	0.108837	0.0224341	3566	0.275791	0.276314	0.320784	-4.78889
Ots_102457_132	19	1	0.109824	0.494812	3566	0.275791	0.276311	0.320877	-2.88978
Ots_U2305_63	20	2	0.111644	0.115115	3566	0.275791	0.276306	0.32214	3.01684
Ots_108007_208	14	4971142	0.11238	0.485979	3566	0.275791	0.276304	0.32214	-2.80404
Ots29_18791740	10	18791748	0.113132	0.122546	3566	0.275791	0.276302	0.32214	-1.86494
Ots5_44795073	23	44795073	0.121191	0.148626	3566	0.275791	0.27628	0.341031	-1.66828
Ots7_54212944	2	54212944	0.121797	0.0232754	3566	0.275791	0.276278	0.341031	3.92139
Ots_OTSMTA_SNP1	9	20396609	0.132268	0.1576	3566	0.275791	0.276252	0.367289	2.75971
Ots_96222_525	10	12489280	0.133754	0.431155	3566	0.275791	0.276249	0.368373	-1.1886
Ots_crRAD60620_51	13	24004835	0.137473	0.136988	3566	0.275791	0.27624	0.375536	-2.78403
Ots_95442b_204	17	39212513	0.138904	0.0614133	3566	0.275791	0.276237	0.376385	-2.39614
Ots_CHI06048618_5222	2	38043969	0.144309	0.0489344	3566	0.275791	0.276225	0.387903	2.5969
Ots_123048_521	7	8033323	0.146	0.147504	3566	0.275791	0.276221	0.389333	-2.68132
Ots_crRAD2806_42	29	14222969	0.14813	0.0795008	3566	0.275791	0.276217	0.391904	-2.79216
Ots_crRAD9615_69	5	31	0.150767	0.291082	3566	0.275791	0.276211	0.395764	-2.48164
Ots11_11925999	21	11925999	0.156511	0.0266405	3566	0.275791	0.276199	0.406888	-3.41543
Ots18_3426299	24	3426299	0.157427	0.103617	3566	0.275791	0.276198	0.406888	1.83628
Ots_cox1_241	15	30421258	0.161698	0.0918396	3566	0.275791	0.276189	0.412708	2.82185
Ots_CD59_2	17	9312796	0.163016	0.321509	3566	0.275791	0.276187	0.412708	-2.38329
Ots_stk6_516	32	3814527	0.163364	0.046691	3566	0.275791	0.276186	0.412708	-3.31696
Ots_crRAD255_59	28	40093591	0.166688	0.0670219	3566	0.275791	0.27618	0.41668	2.9683
Ots_redd1_187	25	9939318	0.167416	0.0286035	3566	0.275791	0.276179	0.41668	-3.83258
Ots_crRAD27515_69	32	27211812	0.175962	0.0255188	3566	0.275791	0.276164	0.434729	-3.28162
Ots_GPH_318	21	46176184	0.183284	0.0155637	3566	0.275791	0.276151	0.449515	-4.22623
Ots22_32650802	7	32650802	0.198703	0.220275	3566	0.275791	0.276127	0.483799	1.20013
Ots_110201_363	19	25990000	0.204526	0.327398	3566	0.275791	0.276118	0.493338	2.17428
Ots_SClkF2R2_135	23	60109411	0.205557	0.311694	3566	0.275791	0.276117	0.493338	2.16337
Ots_110551_64	7	14420914	0.210844	0.23051	3566	0.275791	0.276109	0.500413	-2.1966
Ots_crRAD44588_67	14	25774788	0.212944	0.259394	3566	0.275791	0.276107	0.500413	-1.0956
Ots17_22360456	29	22360456	0.213649	0.478828	3566	0.275791	0.276106	0.500413	0.948021
Ots_crRAD57687_34	20	31889864	0.214463	0.0590297	3566	0.275791	0.276104	0.500413	-2.74899
Ots_Ostm1	18	4569955	0.219759	0.381239	3566	0.275791	0.276097	0.509235	-2.07877
Ots_P450_288	19	19138835	0.221701	0.044728	3566	0.275791	0.276095	0.510217	-2.94296
Ots_u1008_108	19	62354402	0.223295	0.102636	3566	0.275791	0.276093	0.510389	2.34867
Ots_AsnRS_60	14	41784960	0.22598	0.165171	3566	0.275791	0.276089	0.513035	-2.20264
Ots18_3417174	24	3417174	0.227613	0.107403	3566	0.275791	0.276087	0.513275	1.54622
Ots_crRAD69327_53	32	4708299	0.23353	0.0562255	3566	0.275791	0.27608	0.517316	-2.66813
Ots18_3541813	24	3541813	0.233803	0.106983	3566	0.275791	0.276079	0.517316	1.52686
Ots18_3550047	24	3550047	0.234024	0.107123	3566	0.275791	0.276079	0.517316	1.52566
Ots_107806_821	25	51993828	0.241024	0.340437	3566	0.275791	0.276071	0.529308	-2.02295
Ots_crRAD46751_42	5	20	0.25011	0.0161245	3566	0.275791	0.27606	0.54163	3.86997
Ots_112876_371	35	29108047	0.250713	0.406197	3566	0.275791	0.276059	0.54163	1.95234
Ots15_18157381	12	18157381	0.251961	0.012479	3566	0.275791	0.276058	0.54163	-3.93651
Ots_Prl2	25	40924770	0.253977	0.343662	3566	0.275791	0.276056	0.54163	1.97313
Ots_102414_395	1	20097469	0.25495	0.304823	3566	0.275791	0.276055	0.54163	1.94908
Ots_102213_210	31	1	0.256341	0.132642	3566	0.275791	0.276053	0.54163	2.12792
Ots_OTDESMIN19_SNP1	5	23	0.259083	0.222378	3566	0.275791	0.27605	0.54163	-1.99638
Ots_unk3513_49	5	33	0.259531	0.272995	3566	0.275791	0.276049	0.54163	-1.92845
Ots_aspat_196	15	60406597	0.271355	0.135306	3566	0.275791	0.276037	0.562811	-2.05237
Ots_GST_207	13	18672818	0.274944	0.127734	3566	0.275791	0.276033	0.564286	-1.2753
Ots_U2446_123	10	11728129	0.275425	0.2629	3566	0.275791	0.276033	0.564286	1.8954
Ots_96500_180	11	45636897	0.281907	0.28968	3566	0.275791	0.276026	0.570561	1.8608
Ots_brp16_64	26	4383923	0.283523	0.488503	3566	0.275791	0.276025	0.570561	1.83817
Ots_crRAD12037_39	24	10327070	0.283843	0.436343	3566	0.275791	0.276025	0.570561	-1.84082
Ots_108735_302	21	21337974	0.28528	0.482193	3566	0.275791	0.276023	0.570561	-1.86311
Ots12_23066874	15	23066874	0.292715	0.0577678	3566	0.275791	0.276016	0.57866	1.75516
Ots17_885364	29	885364	0.292775	0.025659	3566	0.275791	0.276016	0.57866	2.56223
Ots_u07_07_161	11	37799853	0.295721	0.415031	3566	0.275791	0.276013	0.581067	1.77574
Ots_crRAD17527_58	21	37324165	0.298075	0.0371565	3566	0.275791	0.276011	0.582287	2.61979
Ots_127760_569	25	65444532	0.304518	0.0220135	3566	0.275791	0.276005	0.591434	3.01833
Ots_crRAD74766_28	5	16	0.309925	0.434661	3566	0.275791	0.276001	0.598476	-1.72277
Ots_EP_529	5	22	0.315077	0.124369	3566	0.275791	0.275996	0.603901	-1.90416
Ots_97660_56	16	34830271	0.316329	0.063797	3566	0.275791	0.275995	0.603901	-2.18841
Ots_crRAD92420_25	24	6695198	0.320776	0.130258	3566	0.275791	0.275991	0.608932	-1.85794
Ots4_40942276	11	40942276	0.330658	0.00883343	3566	0.275791	0.275983	0.624164	-4.05914
Ots_parp3_286	7	9505120	0.335776	0.0625351	3566	0.275791	0.275979	0.630284	2.11888
Ots_IGF_I_1_76	24	4150743	0.340999	0.00140213	3566	0.275791	0.275975	0.631432	9.97742
Ots_DDX5_171	34	5948580	0.342982	0.470555	3566	0.275791	0.275974	0.631432	-1.62094
Ots_U5121_34	23	20893356	0.343539	0.197841	3566	0.275791	0.275973	0.631432	1.67189
Ots_GPDH_338	20	11576466	0.345821	0.0402412	3566	0.275791	0.275972	0.631432	-2.32397
Ots_u6_75	5	4	0.349219	0.0231352	3566	0.275791	0.275969	0.631432	2.78399
Ots_118175_479	34	5436160	0.350079	0.139512	3566	0.275791	0.275968	0.631432	1.74036
Ots_nkef_192	1	51394567	0.350768	0.00771172	3566	0.275791	0.275968	0.631432	4.3908
Ots_108820_336	16	10815622	0.351422	0.0461301	3566	0.275791	0.275967	0.631432	-2.19495
Ots_HSP90B_100	23	6866692	0.358519	0.115676	3566	0.275791	0.275962	0.640758	1.77179
Ots_109525_816	23	70296658	0.367814	0.15143	3566	0.275791	0.275956	0.653891	1.65615
Ots_crRAD27164_55	26	25285990	0.372631	0.265564	3566	0.275791	0.275952	0.658968	-1.539
Ots_u07_49_290	15	30314171	0.382567	0.334408	3566	0.275791	0.275946	0.672998	-1.48465
Ots_unk9480_51	23	58885154	0.389261	0.149187	3566	0.275791	0.275942	0.680095	-1.59484
Ots_IsoT	15	9121489	0.391739	0.00224341	3566	0.275791	0.27594	0.680095	7.12523
Ots7_53291035	2	53291035	0.392674	0.26332	3566	0.275791	0.275939	0.680095	-0.754929
Ots_crRAD55400_59	15	17250308	0.410474	0.015143	3566	0.275791	0.275929	0.700993	-2.89338
Ots_GDH_81x	9	1	0.41202	0.465227	3566	0.275791	0.275928	0.700993	-1.41491
Ots_GCSH	15	58052588	0.412814	0.0287437	3566	0.275791	0.275927	0.700993	1.89358
Ots_122414_56	16	26647710	0.414285	0.224762	3566	0.275791	0.275926	0.700993	-1.4472
Ots_124774_477	12	15167502	0.415349	0.40157	3566	0.275791	0.275926	0.700993	1.45345
Ots_NAML12_SNP1	18	9777802	0.418571	0.172322	3566	0.275791	0.275924	0.700993	1.46371
Ots_P53	28	2417591	0.419344	0.279024	3566	0.275791	0.275923	0.700993	1.3951
Ots_crRAD36072_29	21	36019633	0.438781	0.281688	3566	0.275791	0.275913	0.725136	1.34289
Ots_TNF	8	21402560	0.438885	0.0213124	3566	0.275791	0.275913	0.725136	-2.39952
Ots_FARSLA_220	19	68274964	0.440261	0.0169658	3566	0.275791	0.275912	0.725136	2.58248
Ots_GTH2B_550	22	27327552	0.443269	0.0214526	3566	0.275791	0.27591	0.726529	-2.06022
Ots_IL11	14	20625334	0.448888	0.0584689	3566	0.275791	0.275907	0.732166	-1.6748
Ots_103122_180	11	16781457	0.463017	0.132361	3566	0.275791	0.2759	0.751299	-1.38359
Ots_slc7a2_71	31	61099332	0.467092	0.135586	3566	0.275791	0.275898	0.751299	1.36506
Ots_101554_407	13	9784111	0.467326	0.0970275	3566	0.275791	0.275898	0.751299	-0.94402
Ots_106419b_618	26	11463845	0.470444	0.206394	3566	0.275791	0.275897	0.752711	-1.27776
Ots_94903_99R	9	35539172	0.478085	0.440409	3566	0.275791	0.275893	0.761311	1.19943
Ots_128693_461	21	29099828	0.481906	0.32894	3566	0.275791	0.275891	0.763776	-1.19893
Ots_hnRNPL_533	26	46705374	0.487971	0.0452888	3566	0.275791	0.275889	0.766607	-1.61185
Ots_SWS1op_182	29	7365688	0.489765	0.370163	3566	0.275791	0.275888	0.766607	-1.18001
Ots_myo1a_384	8	39283854	0.490537	0.106983	3566	0.275791	0.275887	0.766607	-1.34244
Ots_117259_271	27	11458685	0.494915	0.213825	3566	0.275791	0.275885	0.769867	-1.20275
Ots_117432_409	10	10328032	0.501884	0.359086	3566	0.275791	0.275882	0.777111	-1.1434
Ots_GH2	5	30	0.524182	0.00364554	3566	0.275791	0.275873	0.807913	4.07809
Ots_99550_204	5	19	0.529104	0.0967471	3566	0.275791	0.275871	0.809136	1.25733
Ots_113242_216	5	25	0.530688	0.444476	3566	0.275791	0.275871	0.809136	1.08773
Ots_crRAD57376_68	32	54571149	0.533145	0.0249579	3566	0.275791	0.27587	0.809136	1.81058
Ots_102801_308	12	19971476	0.535222	0.0890353	3566	0.275791	0.275869	0.809136	1.25324
Ots_112820_284	1	16907470	0.538902	0.346887	3566	0.275791	0.275868	0.809136	1.04543
Ots_crRAD16540_50	29	9728418	0.539424	0.140073	3566	0.275791	0.275867	0.809136	-0.6791
Ots_120950_417	23	18867357	0.549135	0.295149	3566	0.275791	0.275864	0.817604	-1.03282
Ots_101119_381	32	58361347	0.550358	0.0667414	3566	0.275791	0.275863	0.817604	-1.28251
Ots3_34894254	8	34894254	0.553291	0.0772574	3566	0.275791	0.275862	0.817604	0.812387
Ots_131802_393	2	25665994	0.554803	0.115395	3566	0.275791	0.275862	0.817604	1.11655
Ots_SL	5	17	0.565285	0.100953	3566	0.275791	0.275858	0.829413	1.13731
Ots_105401_325	11	12543170	0.580656	0.210179	3566	0.275791	0.275853	0.846754	0.976903
Ots_ETIF1A	15	34678104	0.584203	0.146523	3566	0.275791	0.275852	0.846754	1.00913
Ots_CHI06027687_143477	25	34155766	0.584663	0.131099	3566	0.275791	0.275851	0.846754	0.581177
Ots_crRAD60614_46	15	72156356	0.594627	0.151991	3566	0.275791	0.275848	0.857488	0.981454
Ots_106499_70	5	21	0.599484	0.441812	3566	0.275791	0.275847	0.859563	-0.893406
Ots_NFYB_147	5	6	0.60501	0.00504767	3566	0.275791	0.275845	0.859563	2.93616
Ots_u07_53_133	5	5	0.605263	0.472518	3566	0.275791	0.275845	0.859563	0.894189
Ots_ppie_245	31	23260130	0.606299	0.0503365	3566	0.275791	0.275845	0.859563	1.17784
Ots18_32088284	24	32088284	0.61616	0.0300056	3566	0.275791	0.275842	0.869873	-1.11832
Ots_106313_729	5	13	0.619556	0.234156	3566	0.275791	0.275841	0.871008	0.875914
Ots_112419_131	34	7853251	0.629858	0.471116	3566	0.275791	0.275838	0.881801	-0.818729
Ots6_10904949	9	10904949	0.638952	0.0221537	3566	0.275791	0.275835	0.890821	1.21665
Ots_105105_613	2	63322755	0.649916	0.148766	3566	0.275791	0.275833	0.901274	0.834863
Ots_105385_421	9	73012849	0.657731	0.0280426	3566	0.275791	0.275831	0.901274	-1.22739
Ots30_17330688	28	17330706	0.658613	0.0340718	3566	0.275791	0.27583	0.901274	-0.932572
Ots_MHC2	5	27	0.663567	0.43424	3566	0.275791	0.275829	0.901274	0.766143
Ots_u07_25_325	25	9198721	0.666157	0.0423444	3566	0.275791	0.275829	0.901274	-1.03269
Ots_crRAD73823_60	9	53325628	0.668336	0.377454	3566	0.275791	0.275828	0.901274	-0.732535
Ots_crRAD21115_24	25	23499747	0.669992	0.0905777	3566	0.275791	0.275828	0.901274	-0.856747
Ots_u1007_124	19	9430381	0.671553	0.173163	3566	0.275791	0.275827	0.901274	0.766847
Ots_sept9_78	34	9390357	0.671707	0.320808	3566	0.275791	0.275827	0.901274	0.723844
Ots4_64978818	11	64978818	0.673273	0.0353337	3566	0.275791	0.275827	0.901274	-0.880873
Ots_127236_62	23	52450716	0.680178	0.410965	3566	0.275791	0.275825	0.906905	-0.701554
Ots_104063_132	5	12	0.689179	0.0222939	3566	0.275791	0.275823	0.910043	1.20985
Ots_crRAD57520_66	28	1332375	0.692042	0.135025	3566	0.275791	0.275823	0.910043	-0.743633
Ots_TLR3	30	7365214	0.692149	0.191812	3566	0.275791	0.275823	0.910043	0.713309
Ots_crRAD55475_26	24	17929277	0.696036	0.292485	3566	0.275791	0.275822	0.910043	0.676101
Ots_crRAD66330_60	23	14208918	0.697997	0.150028	3566	0.275791	0.275821	0.910043	-0.715494
Ots_BMP2_SNP1	23	30442475	0.69886	0.0457095	3566	0.275791	0.275821	0.910043	0.916929
Ots_U2567_104	26	68622537	0.701492	0.0398205	3566	0.275791	0.275821	0.910043	-0.964641
Ots_TCTA_58	32	8993026	0.704532	0.307768	3566	0.275791	0.27582	0.910472	-0.652745
Ots_110381_164	17	35228582	0.711974	0.30244	3566	0.275791	0.275818	0.91475	-0.64866
Ots_CD63	7	13378891	0.713287	0.400869	3566	0.275791	0.275818	0.91475	-0.637269
Ots_RAS1	17	36275840	0.722465	0.00518789	3566	0.275791	0.275816	0.922997	-1.99365
Ots_106747_239	3	17321046	0.731626	0.256029	3566	0.275791	0.275815	0.926603	0.596666
Ots_PGK_54	28	23782920	0.735594	0.415732	3566	0.275791	0.275814	0.926603	0.575689
Ots_crRAD24807_74	11	36172590	0.736193	0.104178	3566	0.275791	0.275814	0.926603	-0.659766
Ots_cgo24_22	8	12326537	0.736318	0.222098	3566	0.275791	0.275814	0.926603	0.59459
Ots_TGFB	18	29760263	0.748019	0.168116	3566	0.275791	0.275812	0.937028	0.58287
Ots_112208_722	12	17637330	0.75018	0.491026	3566	0.275791	0.275811	0.937028	0.565106
Ots_RAD4543_52	4	12866217	0.764059	0.040101	3566	0.275791	0.275809	0.947827	-0.744813
Ots_unk7936_50	5	14	0.766549	0.194055	3566	0.275791	0.275809	0.947827	-0.529528
Ots_crRAD22960_32	29	14223038	0.767288	0.0981492	3566	0.275791	0.275808	0.947827	0.582586
Ots_96899_357R	12	21523451	0.773161	0.00574874	3566	0.275791	0.275808	0.951582	1.51322
Ots_ntl_255	33	15370000	0.781136	0.282529	3566	0.275791	0.275806	0.957889	-0.481046
Ots_crRAD20262_46	17	46397112	0.785553	0.304964	3566	0.275791	0.275806	0.959803	0.467643
Ots_NOD1	15	23568768	0.793489	0.0422042	3566	0.275791	0.275805	0.962588	-0.473806
Ots_crRAD18492_65	20	3	0.793562	0.0710881	3566	0.275791	0.275805	0.962588	-0.555721
Ots_unk1104_38	33	21291286	0.800074	0.102356	3566	0.275791	0.275804	0.965497	-0.499127
Ots_crRAD61523_71	21	41149096	0.801707	0.22364	3566	0.275791	0.275803	0.965497	-0.439351
Ots_crRAD47297_55	15	4878508	0.804919	0.321929	3566	0.275791	0.275803	0.965902	-0.425145
Ots_OTALDBINT1_SNP1	5	26	0.808289	0.372827	3566	0.275791	0.275803	0.966495	0.41873
Ots_110064_383	4	8141061	0.814116	0.222098	3566	0.275791	0.275802	0.969896	-0.413707
Ots_111681_657	23	8539947	0.816907	0.196439	3566	0.275791	0.275802	0.969896	-0.413215
Ots_123921_111	24	25247852	0.829682	0.239764	3566	0.275791	0.2758	0.981457	-0.373925
Ots_u07_64_221	31	57998143	0.83516	0.00953449	3566	0.275791	0.275799	0.981457	0.88158
Ots_FGF6B_1	9	37250687	0.83749	0.412787	3566	0.275791	0.275799	0.981457	0.363937
Ots_ZR_575	9	27576884	0.839678	0.145681	3566	0.275791	0.275799	0.981457	-0.373704
Ots_107285_93	11	5852987	0.841394	0.0545429	3566	0.275791	0.275799	0.981457	0.45179
Ots_118938_325	8	43610834	0.84417	0.392597	3566	0.275791	0.275799	0.981457	0.334481
Ots_PEMT	3	15921271	0.847966	0.406758	3566	0.275791	0.275798	0.98247	-0.337628
Ots_126619_400	5	3	0.853982	0.271873	3566	0.275791	0.275798	0.986041	-0.317041
Ots_Thio	1	5625322	0.85921	0.453169	3566	0.275791	0.275797	0.986246	-0.300081
Ots_130720_99	28	17928099	0.863137	0.375771	3566	0.275791	0.275797	0.986246	-0.294399
Ots_crRAD33491_71	24	2699387	0.864842	0.0398205	3566	0.275791	0.275797	0.986246	0.424951
Ots_129458_451	25	11080640	0.8659	0.433679	3566	0.275791	0.275796	0.986246	-0.297442
Ots_104415_88	29	5512367	0.871611	0.112731	3566	0.275791	0.275796	0.986522	0.314786
Ots_107074_284	21	16750220	0.872015	0.455693	3566	0.275791	0.275796	0.986522	-0.125831
Ots_E2_275	7	5457012	0.876309	0.0793606	3566	0.275791	0.275796	0.986915	-0.322625
Ots_94857_232R	8	27503532	0.887256	0.468172	3566	0.275791	0.275795	0.986915	0.238489
Ots_crRAD76512_28	21	32328258	0.887372	0.30903	3566	0.275791	0.275795	0.986915	0.240874
Ots_108390_329	10	16533976	0.889715	0.200645	3566	0.275791	0.275795	0.986915	-0.248454
Ots_GnRH_271	9	65660176	0.889981	0.00182277	3566	0.275791	0.275795	0.986915	1.27211
Ots_105407_117	5	18	0.894661	0.488082	3566	0.275791	0.275794	0.986915	0.23003
Ots_131460_584	2	31130645	0.895086	0.368761	3566	0.275791	0.275794	0.986915	0.2279
Ots_RAG3	17	34427967	0.90311	0.199804	3566	0.275791	0.275794	0.986915	0.217077
Ots_u07_18_378	28	6130660	0.903986	0.490886	3566	0.275791	0.275794	0.986915	0.217101
Ots33_19359879	18	19359879	0.912051	0.0242569	3566	0.275791	0.275793	0.986915	0.274096
Ots_128757_61R	5	15	0.917365	0.468452	3566	0.275791	0.275793	0.986915	0.175399
Ots_109693_392	26	7402550	0.918106	0.128575	3566	0.275791	0.275793	0.986915	0.19377
Ots_103041_52	31	55669454	0.923775	0.412928	3566	0.275791	0.275793	0.986915	-0.160801
Ots_CirpA	23	47621841	0.926777	0.140073	3566	0.275791	0.275792	0.986915	-0.171227
Ots_Ots311_101x	11	4070652	0.927817	0.148065	3566	0.275791	0.275792	0.986915	0.168248
Ots_117242_136	27	29333295	0.932493	0.48696	3566	0.275791	0.275792	0.986915	-0.148492
Ots_pigh_105	24	35641063	0.933065	0.227005	3566	0.275791	0.275792	0.986915	-0.14747
Ots_crRAD10447_25	1	36699634	0.935332	0.0161245	3566	0.275791	0.275792	0.986915	0.27123
Ots_unk526	27	29699840	0.935544	0.175126	3566	0.275791	0.275792	0.986915	0.146366
Ots_105132_200	13	9585379	0.935698	0.0622546	3566	0.275791	0.275792	0.986915	-0.1769
Ots_crRAD46081_56	32	34735614	0.937126	0.295289	3566	0.275791	0.275792	0.986915	0.136714
Ots_129144_472	1	30704018	0.937831	0.344363	3566	0.275791	0.275792	0.986915	0.133573
Ots_mybp_85	26	29231079	0.940929	0.397644	3566	0.275791	0.275792	0.986915	-0.126876
Ots_nelfd_163	32	31069128	0.944707	0.392036	3566	0.275791	0.275792	0.986915	-0.119816
Ots_arp_436	2	52672820	0.949512	0.457375	3566	0.275791	0.275791	0.986915	0.109539
Ots_HMGB1_73	23	27531907	0.95153	0.211441	3566	0.275791	0.275791	0.986915	0.107202
Ots_113457_40R	6	9447490	0.951668	0.42751	3566	0.275791	0.275791	0.986915	0.102365
Ots_mapKpr_151	2	5460143	0.956319	0.0839877	3566	0.275791	0.275791	0.988687	-0.112366
Ots_112301_43	8	1	0.959451	0.160264	3566	0.275791	0.275791	0.988882	0.0915969
Ots_crRAD20376_66	21	46457753	0.966575	0.294448	3566	0.275791	0.275791	0.989822	0.0725465
Ots_RFC2_558	2	27438208	0.970606	0.484577	3566	0.275791	0.275791	0.989822	0.0653863
Ots_107607_315	9	36761804	0.974895	0.110768	3566	0.275791	0.275791	0.989822	-0.0607851
Ots_110689_218	5	2	0.976999	0.23009	3566	0.275791	0.275791	0.989822	-0.0505303
Ots_U212_158	4	14522192	0.977634	0.0164049	3566	0.275791	0.275791	0.989822	0.0943654
Ots_CHI06035945_4547	20	12373492	0.978039	0.413769	3566	0.275791	0.275791	0.989822	0.0218202
Ots_U2362_227	9	14700070	0.987348	0.124089	3566	0.275791	0.275791	0.996243	-0.0179044
Ots_129870_55	34	2979852	0.992626	0.17078	3566	0.275791	0.275791	0.99857	-0.0167261
Ots_crRAD23631_48	25	68018794	1	0	3566	NA	NA	1	NA
Ots_crRAD26081_28	5	34	1	0	3566	NA	NA	1	NA

## Sheet: dominance-ARR
		Codominant		Reference (M)		NonReference (P)
Marker	Locus	FDR	Net R-square	FDR	Net R-square	FDR	Net R-square
1	Ots28_11023212	1.82093e-278	0.311426	1.39244e-240	0.261793	1.46813e-223	0.240467
2	Ots28_11025336	1.20267e-272	0.303482	7.15424e-227	0.244402	2.97484e-221	0.237516
3	Ots28_11033282	6.04487e-274	0.305241	2.83412e-229	0.247445	5.90844e-221	0.237111
4	Ots28_11062192	1.17506e-306	0.350036	1.71192e-287	0.324089	1.01385e-249	0.273711
5	Ots28_11070757	2.85725e-296	0.3356	2.70168e-296	0.336202	2.02883e-222	0.239005
6	Ots28_11071377	1E-318	0.366774	3E-311	0.35718	1.47925e-261	0.28927
11	Ots28_11075712	2E-318	0.366458	3E-311	0.357443	5.14733e-261	0.288501
12	Ots28_11077016	8E-317	0.364255	1E-310	0.355924	5.06252e-259	0.28584
14	Ots28_11077576	1E-320	0.369648	3E-311	0.357315	2.86046e-267	0.296856
15	Ots28_11095755	0	0.387089	1.15173e-276	0.309272	6.06072e-307	0.35122
16	Ots28_11143508	0	0.393952	6.95733e-276	0.308168	5E-320	0.370192
17	Ots28_11160599	0	0.395882	2.26045e-278	0.311703	5E-320	0.369827
18	Ots28_11164637	5.06805e-301	0.342181	4.05018e-199	0.210227	5.46092e-304	0.346944
19	Ots28_11186543	0	0.376103	6.65574e-275	0.306803	6.68882e-298	0.338408
20	Ots28_11201129	3E-321	0.370985	1.15173e-276	0.309282	1.54644e-280	0.314608
21	Ots28_11202190	2.55015e-274	0.305802	8.37079e-261	0.288075	4.69549e-193	0.202902
22	Ots28_11202400	5E-321	0.370542	3.51316e-266	0.295186	7.1558e-289	0.32596
23	Ots28_11202863	4.08047e-34	0.0308279	0.000778442	0.00230238	6.8379e-35	0.0315816
24	Ots28_11205423	2.55015e-274	0.305774	4.39894e-260	0.28709	8.1604e-194	0.203839
25	Ots28_11205993	2.06223e-277	0.309975	2.08158e-250	0.274438	3.59622e-206	0.218814
26	Ots28_11206740	2.34987e-270	0.300412	8.83026e-258	0.284043	1.00781e-187	0.196509
27	Ots28_11207428	3.38106e-198	0.209064	1.53711e-76	0.073287	5.74939e-216	0.230897
28	Ots28_11210919	5.5287e-212	0.225877	2.115e-108	0.106807	1.85612e-208	0.221636

## Sheet: BLINK.ordinal.arrived.GWA
SNP	Chromosome	Position	P.value	maf	nobs	Rsquare.of.Model.without.SNP	Rsquare.of.Model.with.SNP	FDR_Adjusted_P-values	effect	Rsquare.of.Model.without.SNP	Rsquare.of.Model.with.SNP	Net R-square	chromosome 28 marker
Ots28_11143508	16	11143508	3.79287e-95	NA	Ots28_11143508	NA	NA	1.27441e-92	NA	0.129054	0.226684	0.0976308	16
Ots28_11077576	16	11077576	5.69959e-38	NA	Ots28_11077576	NA	NA	9.57531e-36	NA	0.227541	0.2375	0.00995887	14
Ots28_11160599	16	11160599	8.81038e-05	NA	Ots28_11160599	NA	NA	0.00986763	NA	0.237476	0.244203	0.0067275	17
Ots_crRAD66330_60	23	14208918	0.000623346	NA	Ots_crRAD66330_60	NA	NA	0.0523611	NA	0.238836	0.245274	0.00643833
Ots19_46172427	17	46172427	0.000832045	NA	Ots19_46172427	NA	NA	0.0559134	NA	0.244971	0.251226	0.00625523
Ots_115987_325	9	66193572	0.00196426	NA	Ots_115987_325	NA	NA	0.0999432	NA	0.251166	0.257241	0.00607519
Ots_107074_284	21	16750220	0.00208215	NA	Ots_107074_284	NA	NA	0.0999432	NA	0.25474	0.260735	0.00599491
Ots_hsp27b_150	19	52471033	0.00610147	NA	Ots_hsp27b_150	NA	NA	0.25099	NA	0.260644	0.266469	0.00582525
Ots_crRAD57687_34	20	31889864	0.00726844	NA	Ots_crRAD57687_34	NA	NA	0.25099	NA	0.261415	0.267279	0.00586458
Ots28_11025336	16	11025336	0.00746995	NA	Ots28_11025336	NA	NA	0.25099	NA	0.267265	0.271973	0.0047081
Ots_crRAD21115_24	25	23499747	0.00961926	NA	Ots_crRAD21115_24	NA	NA	0.283172	NA	0.27126	0.276516	0.00525505
Ots28_11033282	16	11033282	0.0101133	NA	Ots28_11033282	NA	NA	0.283172	NA	0.275232	0.280454	0.00522188
Ots_U212_158	4	14522192	0.0117979	NA	Ots_U212_158	NA	NA	0.30493	NA
Ots_110551_64	7	14420914	0.0140115	NA	Ots_110551_64	NA	NA	0.336275	NA
Ots3_57055518	8	57055518	0.0207986	NA	Ots3_57055518	NA	NA	0.46589	NA
Ots_IL8R_C8	5	32	0.0229226	NA	Ots_IL8R_C8	NA	NA	0.481375	NA
Ots_u1007_124	19	9430381	0.0255939	NA	Ots_u1007_124	NA	NA	0.505856	NA
Ots_Est1363	8	8292351	0.0298898	NA	Ots_Est1363	NA	NA	0.557943	NA
Ots28_11207428	16	11207428	0.0328915	NA	Ots28_11207428	NA	NA	0.576758	NA
Ots_100884_287	19	34802127	0.0343308	NA	Ots_100884_287	NA	NA	0.576758	NA
Ots_crRAD73823_60	9	53325628	0.0445512	NA	Ots_crRAD73823_60	NA	NA	0.608138	NA
Ots11_32468959	5	10	0.0459993	NA	Ots11_32468959	NA	NA	0.608138	NA
Ots_101704_143	31	51040180	0.0508489	NA	Ots_101704_143	NA	NA	0.608138	NA
Ots_OTALDBINT1_SNP1	5	26	0.0510347	NA	Ots_OTALDBINT1_SNP1	NA	NA	0.608138	NA
Ots2_38264269	32	38264269	0.0512161	NA	Ots2_38264269	NA	NA	0.608138	NA
Ots33_19359879	18	19359879	0.0515496	NA	Ots33_19359879	NA	NA	0.608138	NA
Ots_SWS1op_182	29	7365688	0.051918	NA	Ots_SWS1op_182	NA	NA	0.608138	NA
Ots_124774_477	12	15167502	0.0521554	NA	Ots_124774_477	NA	NA	0.608138	NA
Ots7_51409415	2	51409415	0.0524881	NA	Ots7_51409415	NA	NA	0.608138	NA
Ots_afmid_196	34	17096334	0.0558931	NA	Ots_afmid_196	NA	NA	0.626002	NA
Ots_crRAD69327_53	32	4708299	0.0587203	NA	Ots_crRAD69327_53	NA	NA	0.636452	NA
Ots_cgo24_22	8	12326537	0.0612712	NA	Ots_cgo24_22	NA	NA	0.643348	NA
Ots_OTSMTA_SNP1	9	20396609	0.0653687	NA	Ots_OTSMTA_SNP1	NA	NA	0.665572	NA
Ots_112419_131	34	7853251	0.0743666	NA	Ots_112419_131	NA	NA	0.705285	NA
Ots_RAD4543_52	4	12866217	0.0765363	NA	Ots_RAD4543_52	NA	NA	0.705285	NA
Ots_MetA	9	20396849	0.077	NA	Ots_MetA	NA	NA	0.705285	NA
Ots_99550_204	5	19	0.0776653	NA	Ots_99550_204	NA	NA	0.705285	NA
Ots_110495_380	5	9	0.0812447	NA	Ots_110495_380	NA	NA	0.718374	NA
Ots_131802_393	2	25665994	0.0847443	NA	Ots_131802_393	NA	NA	0.724441	NA
Ots_107806_821	25	51993828	0.0862429	NA	Ots_107806_821	NA	NA	0.724441	NA
Ots_108735_302	21	21337974	0.0897758	NA	Ots_108735_302	NA	NA	0.724608	NA
Ots_118205_61	18	32594959	0.0942426	NA	Ots_118205_61	NA	NA	0.724608	NA
Ots_mybp_85	26	29231079	0.0972256	NA	Ots_mybp_85	NA	NA	0.724608	NA
Ots_P450	15	65154384	0.0975548	NA	Ots_P450	NA	NA	0.724608	NA
Ots_NAML12_SNP1	18	9777802	0.0997227	NA	Ots_NAML12_SNP1	NA	NA	0.724608	NA
Ots_mapK_3__309	2	5480042	0.107176	NA	Ots_mapK_3__309	NA	NA	0.724608	NA
Ots_sept9_78	34	9390357	0.110434	NA	Ots_sept9_78	NA	NA	0.724608	NA
Ots_117370_471	3	14581248	0.11216	NA	Ots_117370_471	NA	NA	0.724608	NA
Ots_TGFB	18	29760263	0.113128	NA	Ots_TGFB	NA	NA	0.724608	NA
Ots_TCTA_58	32	8993026	0.114986	NA	Ots_TCTA_58	NA	NA	0.724608	NA
Ots_crRAD25367_50	28	8042526	0.117529	NA	Ots_crRAD25367_50	NA	NA	0.724608	NA
Ots_unk526	27	29699840	0.117621	NA	Ots_unk526	NA	NA	0.724608	NA
Ots28_11023212	16	11023212	0.117865	NA	Ots28_11023212	NA	NA	0.724608	NA
Ots_CHI06105101_18523	5	11	0.119529	NA	Ots_CHI06105101_18523	NA	NA	0.724608	NA
Ots_u07_07_161	11	37799853	0.120797	NA	Ots_u07_07_161	NA	NA	0.724608	NA
Ots_vatf_251	29	7664045	0.123291	NA	Ots_vatf_251	NA	NA	0.724608	NA
Ots_94903_99R	9	35539172	0.124872	NA	Ots_94903_99R	NA	NA	0.724608	NA
Ots_nramp_321	2	51336125	0.127029	NA	Ots_nramp_321	NA	NA	0.724608	NA
Ots_u07_53_133	5	5	0.128239	NA	Ots_u07_53_133	NA	NA	0.724608	NA
Ots_crRAD20376_66	21	46457753	0.129394	NA	Ots_crRAD20376_66	NA	NA	0.724608	NA
Ots_GTH2B_550	22	27327552	0.146855	NA	Ots_GTH2B_550	NA	NA	0.756733	NA
Ots_129170_683	29	11485501	0.148236	NA	Ots_129170_683	NA	NA	0.756733	NA
Ots_TNF	8	21402560	0.150844	NA	Ots_TNF	NA	NA	0.756733	NA
Ots2_42405643	32	42405643	0.153267	NA	Ots2_42405643	NA	NA	0.756733	NA
Ots_trnau1ap_86	16	17646942	0.154804	NA	Ots_trnau1ap_86	NA	NA	0.756733	NA
Ots1_72858599	25	72858599	0.15895	NA	Ots1_72858599	NA	NA	0.756733	NA
Ots_RAG3	17	34427967	0.161315	NA	Ots_RAG3	NA	NA	0.756733	NA
Ots_Ots311_101x	11	4070652	0.162384	NA	Ots_Ots311_101x	NA	NA	0.756733	NA
Ots_110201_363	19	25990000	0.165772	NA	Ots_110201_363	NA	NA	0.756733	NA
Ots_110381_164	17	35228582	0.166281	NA	Ots_110381_164	NA	NA	0.756733	NA
Ots_crRAD9615_69	5	31	0.166565	NA	Ots_crRAD9615_69	NA	NA	0.756733	NA
Ots_crRAD34397_33	31	60161043	0.16828	NA	Ots_crRAD34397_33	NA	NA	0.756733	NA
Ots28_11062192	16	11062192	0.171272	NA	Ots28_11062192	NA	NA	0.756733	NA
Ots_crRAD20887_70	14	7378067	0.176181	NA	Ots_crRAD20887_70	NA	NA	0.756733	NA
Ots_crRAD26165_69	27	20109332	0.176799	NA	Ots_crRAD26165_69	NA	NA	0.756733	NA
Ots_DDX5_171	34	5948580	0.176855	NA	Ots_DDX5_171	NA	NA	0.756733	NA
Ots28_11070757	16	11070757	0.177258	NA	Ots28_11070757	NA	NA	0.756733	NA
Ots_105132_200	13	9585379	0.180873	NA	Ots_105132_200	NA	NA	0.756733	NA
Ots_crRAD35313_66	26	65139272	0.18338	NA	Ots_crRAD35313_66	NA	NA	0.756733	NA
Ots18_30099101	24	30099101	0.18408	NA	Ots18_30099101	NA	NA	0.756733	NA
Ots_HMGB1_73	23	27531907	0.184794	NA	Ots_HMGB1_73	NA	NA	0.756733	NA
Ots7_53291035	2	53291035	0.187272	NA	Ots7_53291035	NA	NA	0.756733	NA
Ots_slc7a2_71	31	61099332	0.187498	NA	Ots_slc7a2_71	NA	NA	0.756733	NA
Ots_P53	28	2417591	0.190113	NA	Ots_P53	NA	NA	0.756733	NA
Ots28_11077016	16	11076976	0.191435	NA	Ots28_11077016	NA	NA	0.756733	NA
Ots_NFYB_147	5	6	0.194893	NA	Ots_NFYB_147	NA	NA	0.761442	NA
Ots_Hsp90a	24	30105519	0.201399	NA	Ots_Hsp90a	NA	NA	0.773221	NA
Ots_myoD_364	25	7299784	0.20251	NA	Ots_myoD_364	NA	NA	0.773221	NA
Ots_crRAD12037_39	24	10327070	0.211922	NA	Ots_crRAD12037_39	NA	NA	0.782962	NA
Ots_crRAD78968_46	32	23276932	0.212323	NA	Ots_crRAD78968_46	NA	NA	0.782962	NA
Ots_113242_216	5	25	0.214428	NA	Ots_113242_216	NA	NA	0.782962	NA
Ots_TAPBP	28	34770823	0.215588	NA	Ots_TAPBP	NA	NA	0.782962	NA
Ots_CHI06105101_16717	6	5124325	0.216713	NA	Ots_CHI06105101_16717	NA	NA	0.782962	NA
Ots_Prl2	25	40924770	0.226052	NA	Ots_Prl2	NA	NA	0.802835	NA
Ots17_885364	29	885364	0.226992	NA	Ots17_885364	NA	NA	0.802835	NA
Ots9_28975221	19	28975221	0.230975	NA	Ots9_28975221	NA	NA	0.808414	NA
Ots_crRAD44588_67	14	25774788	0.239241	NA	Ots_crRAD44588_67	NA	NA	0.812356	NA
Ots_102801_308	12	19971476	0.240428	NA	Ots_102801_308	NA	NA	0.812356	NA
Ots_94857_232R	8	27503532	0.242969	NA	Ots_94857_232R	NA	NA	0.812356	NA
Ots28_11095755	16	11095755	0.24405	NA	Ots28_11095755	NA	NA	0.812356	NA
Ots_117259_271	27	11458685	0.24419	NA	Ots_117259_271	NA	NA	0.812356	NA
Ots_ppie_245	31	23260130	0.248394	NA	Ots_ppie_245	NA	NA	0.813872	NA
Ots_109525_816	23	70296658	0.249491	NA	Ots_109525_816	NA	NA	0.813872	NA
Ots_EP_529	5	22	0.254013	NA	Ots_EP_529	NA	NA	0.818418	NA
Ots_crRAD47297_55	15	4878508	0.255756	NA	Ots_crRAD47297_55	NA	NA	0.818418	NA
Ots_u07_18_378	28	6130660	0.267291	NA	Ots_u07_18_378	NA	NA	0.83927	NA
Ots18_3417174	24	3417174	0.26783	NA	Ots18_3417174	NA	NA	0.83927	NA
Ots_crRAD18937_60	1	51017984	0.269765	NA	Ots_crRAD18937_60	NA	NA	0.83927	NA
Ots5_44795073	23	44795073	0.274461	NA	Ots5_44795073	NA	NA	0.846044	NA
Ots_OTDESMIN19_SNP1	5	23	0.280725	NA	Ots_OTDESMIN19_SNP1	NA	NA	0.852641	NA
Ots_111084b_619	10	19749885	0.285204	NA	Ots_111084b_619	NA	NA	0.852641	NA
Ots_U2446_123	10	11728129	0.286411	NA	Ots_U2446_123	NA	NA	0.852641	NA
Ots_U2305_63	20	2	0.286751	NA	Ots_U2305_63	NA	NA	0.852641	NA
Ots_102867_609	15	1	0.291066	NA	Ots_102867_609	NA	NA	0.85788	NA
Ots18_3550047	24	3550047	0.29645	NA	Ots18_3550047	NA	NA	0.859657	NA
Ots18_3541813	24	3541813	0.301813	NA	Ots18_3541813	NA	NA	0.859657	NA
Ots_MHC2	5	27	0.304816	NA	Ots_MHC2	NA	NA	0.859657	NA
Ots_crRAD255_59	28	40093591	0.307011	NA	Ots_crRAD255_59	NA	NA	0.859657	NA
Ots18_3426299	24	3426299	0.31144	NA	Ots18_3426299	NA	NA	0.859657	NA
Ots4_42378741	11	42378741	0.311646	NA	Ots4_42378741	NA	NA	0.859657	NA
Ots_Est740	14	39254576	0.311834	NA	Ots_Est740	NA	NA	0.859657	NA
Ots28_11206740	16	11206740	0.312137	NA	Ots28_11206740	NA	NA	0.859657	NA
Ots_97660_56	16	34830271	0.315544	NA	Ots_97660_56	NA	NA	0.861974	NA
Ots_123921_111	24	25247852	0.320262	NA	Ots_123921_111	NA	NA	0.862526	NA
Ots_96899_357R	12	21523451	0.32088	NA	Ots_96899_357R	NA	NA	0.862526	NA
Ots_117432_409	10	10328032	0.323762	NA	Ots_117432_409	NA	NA	0.863365	NA
Ots_GPH_318	21	46176184	0.329972	NA	Ots_GPH_318	NA	NA	0.870467	NA
Ots_126619_400	5	3	0.332578	NA	Ots_126619_400	NA	NA	0.870467	NA
Ots4_40942276	11	40942276	0.334425	NA	Ots4_40942276	NA	NA	0.870467	NA
Ots_brp16_64	26	4383923	0.338232	NA	Ots_brp16_64	NA	NA	0.870467	NA
Ots_GPDH_338	20	11576466	0.339378	NA	Ots_GPDH_338	NA	NA	0.870467	NA
Ots18_29943476	24	29943476	0.346153	NA	Ots18_29943476	NA	NA	0.878369	NA
Ots6_33505144	9	33505144	0.352978	NA	Ots6_33505144	NA	NA	0.878369	NA
Ots_106499_70	5	21	0.353753	NA	Ots_106499_70	NA	NA	0.878369	NA
Ots_u07_49_290	15	30314171	0.355328	NA	Ots_u07_49_290	NA	NA	0.878369	NA
Ots_parp3_286	7	9505120	0.356997	NA	Ots_parp3_286	NA	NA	0.878369	NA
Ots_crRAD92420_25	24	6695198	0.358144	NA	Ots_crRAD92420_25	NA	NA	0.878369	NA
Ots_u07_25_325	25	9198721	0.361417	NA	Ots_u07_25_325	NA	NA	0.879973	NA
Ots_ZR_575	9	27576884	0.367672	NA	Ots_ZR_575	NA	NA	0.888509	NA
Ots_TLR3	30	7365214	0.370212	NA	Ots_TLR3	NA	NA	0.888509	NA
Ots_112876_371	35	29108047	0.376037	NA	Ots_112876_371	NA	NA	0.889617	NA
Ots_crRAD11620_55	2	43120003	0.377594	NA	Ots_crRAD11620_55	NA	NA	0.889617	NA
Ots10_21244146	1	21244146	0.378617	NA	Ots10_21244146	NA	NA	0.889617	NA
Ots7_54212944	2	54212944	0.381645	NA	Ots7_54212944	NA	NA	0.890504	NA
Ots_111681_657	23	8539947	0.385427	NA	Ots_111681_657	NA	NA	0.893127	NA
Ots_tpx2_125	7	20362912	0.392275	NA	Ots_tpx2_125	NA	NA	0.893673	NA
Ots_112820_284	1	16907470	0.401982	NA	Ots_112820_284	NA	NA	0.893673	NA
Ots29_18791740	10	18791748	0.402776	NA	Ots29_18791740	NA	NA	0.893673	NA
Ots_crRAD10447_25	1	36699634	0.404412	NA	Ots_crRAD10447_25	NA	NA	0.893673	NA
Ots_U2567_104	26	68622537	0.406322	NA	Ots_U2567_104	NA	NA	0.893673	NA
Ots_nelfd_163	32	31069128	0.407026	NA	Ots_nelfd_163	NA	NA	0.893673	NA
Ots_101119_381	32	58361347	0.407651	NA	Ots_101119_381	NA	NA	0.893673	NA
Ots_crRAD46081_56	32	34735614	0.408109	NA	Ots_crRAD46081_56	NA	NA	0.893673	NA
Ots_97077_179R	2	1	0.412092	NA	Ots_97077_179R	NA	NA	0.893673	NA
Ots_crRAD22960_32	29	14223038	0.41226	NA	Ots_crRAD22960_32	NA	NA	0.893673	NA
Ots_112301_43	8	1	0.421182	NA	Ots_112301_43	NA	NA	0.905296	NA
Ots_129870_55	34	2979852	0.42301	NA	Ots_129870_55	NA	NA	0.905296	NA
Ots22_32650802	7	32650802	0.427182	NA	Ots22_32650802	NA	NA	0.908438	NA
Ots_crRAD76512_28	21	32328258	0.430346	NA	Ots_crRAD76512_28	NA	NA	0.909409	NA
Ots_CCR7	16	34762262	0.43812	NA	Ots_CCR7	NA	NA	0.917079	NA
Ots_EndoRB1_486	16	8187490	0.441996	NA	Ots_EndoRB1_486	NA	NA	0.917079	NA
Ots_crRAD33491_71	24	2699387	0.443566	NA	Ots_crRAD33491_71	NA	NA	0.917079	NA
Ots_hsc71_3__488	19	37358812	0.445764	NA	Ots_hsc71_3__488	NA	NA	0.917079	NA
Ots_ntl_255	33	15370000	0.447622	NA	Ots_ntl_255	NA	NA	0.917079	NA
Ots_Ostm1	18	4569955	0.453041	NA	Ots_Ostm1	NA	NA	0.922556	NA
Ots28_11186543	16	11186543	0.460101	NA	Ots28_11186543	NA	NA	0.931289	NA
Ots_107285_93	11	5852987	0.466525	NA	Ots_107285_93	NA	NA	0.932706	NA
Ots5_70908626	23	70908626	0.466961	NA	Ots5_70908626	NA	NA	0.932706	NA
Ots_CRB211	18	29785703	0.472262	NA	Ots_CRB211	NA	NA	0.932706	NA
Ots_zn593_346	21	46464971	0.472944	NA	Ots_zn593_346	NA	NA	0.932706	NA
Ots7_53631522	2	53631522	0.474681	NA	Ots7_53631522	NA	NA	0.932706	NA
Ots_Cath_D141	5	8	0.481195	NA	Ots_Cath_D141	NA	NA	0.938935	NA
Ots_109693_392	26	7402550	0.48344	NA	Ots_109693_392	NA	NA	0.938935	NA
Ots28_11205993	16	11205993	0.492924	NA	Ots28_11205993	NA	NA	0.951853	NA
Ots11_32418659	21	32418659	0.499589	NA	Ots11_32418659	NA	NA	0.953838	NA
Ots_CirpA	23	47621841	0.502482	NA	Ots_CirpA	NA	NA	0.953838	NA
Ots_Ikaros_250	25	45385098	0.517187	NA	Ots_Ikaros_250	NA	NA	0.953838	NA
Ots_PEMT	3	15921271	0.527633	NA	Ots_PEMT	NA	NA	0.953838	NA
Ots_107607_315	9	36761804	0.533384	NA	Ots_107607_315	NA	NA	0.953838	NA
Ots_101554_407	13	9784111	0.537052	NA	Ots_101554_407	NA	NA	0.953838	NA
Ots_OTSTF1_SNP1	16	25845386	0.546792	NA	Ots_OTSTF1_SNP1	NA	NA	0.953838	NA
Ots_crRAD27164_55	26	25285990	0.54997	NA	Ots_crRAD27164_55	NA	NA	0.953838	NA
Ots_unk1832_39	5	24	0.550005	NA	Ots_unk1832_39	NA	NA	0.953838	NA
Ots4_41638710	11	41638710	0.552554	NA	Ots4_41638710	NA	NA	0.953838	NA
Ots28_11205423	16	11205423	0.553747	NA	Ots28_11205423	NA	NA	0.953838	NA
Ots_U5049_250	20	1	0.556912	NA	Ots_U5049_250	NA	NA	0.953838	NA
Ots_u211_85	23	34253781	0.559224	NA	Ots_u211_85	NA	NA	0.953838	NA
Ots_ARNT	6	24857375	0.560376	NA	Ots_ARNT	NA	NA	0.953838	NA
Ots_131460_584	2	31130645	0.56317	NA	Ots_131460_584	NA	NA	0.953838	NA
Ots_u1002_75	7	15468014	0.565903	NA	Ots_u1002_75	NA	NA	0.953838	NA
Ots28_11202190	16	11202190	0.565951	NA	Ots28_11202190	NA	NA	0.953838	NA
Ots_113457_40R	6	9447490	0.568626	NA	Ots_113457_40R	NA	NA	0.953838	NA
Ots_108390_329	10	16533976	0.56914	NA	Ots_108390_329	NA	NA	0.953838	NA
Ots_U5121_34	23	20893356	0.57181	NA	Ots_U5121_34	NA	NA	0.953838	NA
Ots28_11202400	16	11202400	0.575728	NA	Ots28_11202400	NA	NA	0.953838	NA
Ots_S7_1	24	31651991	0.581053	NA	Ots_S7_1	NA	NA	0.953838	NA
Ots_AsnRS_60	14	41784960	0.581526	NA	Ots_AsnRS_60	NA	NA	0.953838	NA
Ots_crRAD60614_46	15	72156356	0.581784	NA	Ots_crRAD60614_46	NA	NA	0.953838	NA
Ots_PGK_54	28	23782920	0.591624	NA	Ots_PGK_54	NA	NA	0.953838	NA
Ots6_10904949	9	10904949	0.591916	NA	Ots6_10904949	NA	NA	0.953838	NA
Ots28_11201129	16	11201129	0.596726	NA	Ots28_11201129	NA	NA	0.953838	NA
Ots_aspat_196	15	60406597	0.598032	NA	Ots_aspat_196	NA	NA	0.953838	NA
Ots_U2362_227	9	14700070	0.599464	NA	Ots_U2362_227	NA	NA	0.953838	NA
Ots_GH2	5	30	0.602771	NA	Ots_GH2	NA	NA	0.953838	NA
Ots_96500_180	11	45636897	0.602851	NA	Ots_96500_180	NA	NA	0.953838	NA
Ots_pigh_105	24	35641063	0.605656	NA	Ots_pigh_105	NA	NA	0.953838	NA
Ots15_18157381	12	18157381	0.611672	NA	Ots15_18157381	NA	NA	0.953838	NA
Ots7_50997124	2	50997124	0.614493	NA	Ots7_50997124	NA	NA	0.953838	NA
Ots_AldoB4_183	13	5252021	0.615496	NA	Ots_AldoB4_183	NA	NA	0.953838	NA
Ots_CHI06048618_5222	2	38043969	0.620388	NA	Ots_CHI06048618_5222	NA	NA	0.953838	NA
Ots_Thio	1	5625322	0.62638	NA	Ots_Thio	NA	NA	0.953838	NA
Ots_102213_210	31	1	0.629538	NA	Ots_102213_210	NA	NA	0.953838	NA
Ots_103122_180	11	16781457	0.629823	NA	Ots_103122_180	NA	NA	0.953838	NA
Ots_u4_92	23	49324631	0.631058	NA	Ots_u4_92	NA	NA	0.953838	NA
Ots_crRAD2806_42	29	14222969	0.635019	NA	Ots_crRAD2806_42	NA	NA	0.953838	NA
Ots_unk1104_38	33	21291286	0.638999	NA	Ots_unk1104_38	NA	NA	0.953838	NA
Ots_pop5_96	15	27353346	0.643628	NA	Ots_pop5_96	NA	NA	0.953838	NA
Ots_128757_61R	5	15	0.64392	NA	Ots_128757_61R	NA	NA	0.953838	NA
Ots_crRAD17527_58	21	37324165	0.64466	NA	Ots_crRAD17527_58	NA	NA	0.953838	NA
Ots_112208_722	12	17637330	0.644808	NA	Ots_112208_722	NA	NA	0.953838	NA
Ots_crRAD36072_29	21	36019633	0.649715	NA	Ots_crRAD36072_29	NA	NA	0.953838	NA
Ots_u07_20_332	8	33660993	0.653757	NA	Ots_u07_20_332	NA	NA	0.953838	NA
Ots4_64978818	11	64978818	0.654029	NA	Ots4_64978818	NA	NA	0.953838	NA
Ots_SClkF2R2_135	23	60109411	0.660312	NA	Ots_SClkF2R2_135	NA	NA	0.953838	NA
Ots_103041_52	31	55669454	0.663271	NA	Ots_103041_52	NA	NA	0.953838	NA
Ots_AldB1_122	13	5255056	0.663486	NA	Ots_AldB1_122	NA	NA	0.953838	NA
Ots_crRAD61523_71	21	41149096	0.673171	NA	Ots_crRAD61523_71	NA	NA	0.953838	NA
Ots_IL11	14	20625334	0.673984	NA	Ots_IL11	NA	NA	0.953838	NA
Ots_txnip_321	33	13146728	0.674431	NA	Ots_txnip_321	NA	NA	0.953838	NA
Ots_FARSLA_220	19	68274964	0.680337	NA	Ots_FARSLA_220	NA	NA	0.953838	NA
Ots_95442b_204	17	39212513	0.68217	NA	Ots_95442b_204	NA	NA	0.953838	NA
Ots_myo1a_384	8	39283854	0.682319	NA	Ots_myo1a_384	NA	NA	0.953838	NA
Ots12_23066874	15	23066874	0.686846	NA	Ots12_23066874	NA	NA	0.953838	NA
Ots_E2_275	7	5457012	0.688374	NA	Ots_E2_275	NA	NA	0.953838	NA
Ots_117242_136	27	29333295	0.691607	NA	Ots_117242_136	NA	NA	0.953838	NA
Ots_104415_88	29	5512367	0.693493	NA	Ots_104415_88	NA	NA	0.953838	NA
Ots28_11071377	16	11071377	0.695172	NA	Ots28_11071377	NA	NA	0.953838	NA
Ots_Myc_366	27	29700449	0.699877	NA	Ots_Myc_366	NA	NA	0.953838	NA
Ots_105105_613	2	63322755	0.700352	NA	Ots_105105_613	NA	NA	0.953838	NA
Ots_128302_57	32	23632129	0.704851	NA	Ots_128302_57	NA	NA	0.953838	NA
Ots_127236_62	23	52450716	0.704965	NA	Ots_127236_62	NA	NA	0.953838	NA
Ots_crRAD60620_51	13	24004835	0.705184	NA	Ots_crRAD60620_51	NA	NA	0.953838	NA
Ots_unk9480_51	23	58885154	0.70799	NA	Ots_unk9480_51	NA	NA	0.953838	NA
Ots28_11210919	16	11210919	0.709537	NA	Ots28_11210919	NA	NA	0.953838	NA
Ots_102414_395	1	20097469	0.714374	NA	Ots_102414_395	NA	NA	0.953838	NA
Ots_HFABP_34	5	29	0.716109	NA	Ots_HFABP_34	NA	NA	0.953838	NA
Ots_105401_325	11	12543170	0.716172	NA	Ots_105401_325	NA	NA	0.953838	NA
Ots_u07_57_120	21	16346192	0.718349	NA	Ots_u07_57_120	NA	NA	0.953838	NA
Ots_106313_729	5	13	0.719377	NA	Ots_106313_729	NA	NA	0.953838	NA
Ots_crRAD46751_42	5	20	0.721538	NA	Ots_crRAD46751_42	NA	NA	0.953838	NA
Ots_HSP90B_100	23	6866692	0.721658	NA	Ots_HSP90B_100	NA	NA	0.953838	NA
Ots_stk6_516	32	3814527	0.721683	NA	Ots_stk6_516	NA	NA	0.953838	NA
Ots9_16115048	19	16115048	0.732914	NA	Ots9_16115048	NA	NA	0.953838	NA
Ots_102457_132	19	1	0.735728	NA	Ots_102457_132	NA	NA	0.953838	NA
Ots_96222_525	10	12489280	0.737304	NA	Ots_96222_525	NA	NA	0.953838	NA
Ots_118938_325	8	43610834	0.738134	NA	Ots_118938_325	NA	NA	0.953838	NA
Ots_106747_239	3	17321046	0.738221	NA	Ots_106747_239	NA	NA	0.953838	NA
Ots_108007_208	14	4971142	0.74372	NA	Ots_108007_208	NA	NA	0.953838	NA
Ots_crRAD36152_44	15	13203734	0.745145	NA	Ots_crRAD36152_44	NA	NA	0.953838	NA
Ots_LWSop_638	32	13620416	0.745182	NA	Ots_LWSop_638	NA	NA	0.953838	NA
Ots17_22360456	29	22360456	0.746068	NA	Ots17_22360456	NA	NA	0.953838	NA
Ots_crRAD20262_46	17	46397112	0.748684	NA	Ots_crRAD20262_46	NA	NA	0.953838	NA
Ots30_17330452	28	17330452	0.749133	NA	Ots30_17330452	NA	NA	0.953838	NA
Ots_crRAD75581_70	8	27546510	0.752228	NA	Ots_crRAD75581_70	NA	NA	0.953838	NA
Ots_crRAD24807_74	11	36172590	0.752657	NA	Ots_crRAD24807_74	NA	NA	0.953838	NA
Ots_crRAD13725_51	9	10662607	0.75533	NA	Ots_crRAD13725_51	NA	NA	0.953838	NA
Ots_RFC2_558	2	27438208	0.759291	NA	Ots_RFC2_558	NA	NA	0.953838	NA
Ots_131906_141	5	28	0.770497	NA	Ots_131906_141	NA	NA	0.953838	NA
Ots_nkef_192	1	51394567	0.772022	NA	Ots_nkef_192	NA	NA	0.953838	NA
Ots_122414_56	16	26647710	0.775527	NA	Ots_122414_56	NA	NA	0.953838	NA
Ots_GDH_81x	9	1	0.777991	NA	Ots_GDH_81x	NA	NA	0.953838	NA
Ots_123048_521	7	8033323	0.779095	NA	Ots_123048_521	NA	NA	0.953838	NA
Ots_IsoT	15	9121489	0.779794	NA	Ots_IsoT	NA	NA	0.953838	NA
Ots_u07_17_135	7	11164448	0.782454	NA	Ots_u07_17_135	NA	NA	0.953838	NA
Ots14_5453033	20	5453033	0.78761	NA	Ots14_5453033	NA	NA	0.953838	NA
Ots_crRAD55400_59	15	17250308	0.788404	NA	Ots_crRAD55400_59	NA	NA	0.953838	NA
Ots_120950_417	23	18867357	0.792103	NA	Ots_120950_417	NA	NA	0.953838	NA
Ots_108820_336	16	10815622	0.793795	NA	Ots_108820_336	NA	NA	0.953838	NA
Ots_U2362_330	9	14699971	0.794457	NA	Ots_U2362_330	NA	NA	0.953838	NA
Ots_GST_207	13	18672818	0.795175	NA	Ots_GST_207	NA	NA	0.953838	NA
Ots_NOD1	15	23568768	0.797704	NA	Ots_NOD1	NA	NA	0.953838	NA
Ots_P450_288	19	19138835	0.801303	NA	Ots_P450_288	NA	NA	0.954744	NA
Ots_u6_75	5	4	0.809495	NA	Ots_u6_75	NA	NA	0.961097	NA
Ots_RAS1	17	36275840	0.82015	NA	Ots_RAS1	NA	NA	0.966214	NA
Ots_104063_132	5	12	0.821972	NA	Ots_104063_132	NA	NA	0.966214	NA
Ots_crRAD57520_66	28	1332375	0.825172	NA	Ots_crRAD57520_66	NA	NA	0.966214	NA
Ots_GCSH	15	58052588	0.825841	NA	Ots_GCSH	NA	NA	0.966214	NA
Ots_hnRNPL_533	26	46705374	0.829055	NA	Ots_hnRNPL_533	NA	NA	0.966214	NA
Ots_SL	5	17	0.831059	NA	Ots_SL	NA	NA	0.966214	NA
Ots28_11164637	16	11164637	0.834042	NA	Ots28_11164637	NA	NA	0.966338	NA
Ots_106419b_618	26	11463845	0.838647	NA	Ots_106419b_618	NA	NA	0.968334	NA
Ots30_17330688	28	17330706	0.850301	NA	Ots30_17330688	NA	NA	0.974277	NA
Ots_105385_421	9	73012849	0.851018	NA	Ots_105385_421	NA	NA	0.974277	NA
Ots_110064_383	4	8141061	0.852492	NA	Ots_110064_383	NA	NA	0.974277	NA
Ots_redd1_187	25	9939318	0.86227	NA	Ots_redd1_187	NA	NA	0.98013	NA
Ots_cox1_241	15	30421258	0.863448	NA	Ots_cox1_241	NA	NA	0.98013	NA
Ots_BMP2_SNP1	23	30442475	0.86877	NA	Ots_BMP2_SNP1	NA	NA	0.982112	NA
Ots_CD59_2	17	9312796	0.874111	NA	Ots_CD59_2	NA	NA	0.982112	NA
Ots_FGF6B_1	9	37250687	0.876018	NA	Ots_FGF6B_1	NA	NA	0.982112	NA
Ots_u202_161	5	7	0.876886	NA	Ots_u202_161	NA	NA	0.982112	NA
Ots_ETIF1A	15	34678104	0.881907	NA	Ots_ETIF1A	NA	NA	0.984455	NA
Ots_CHI06027687_143477	25	34155766	0.888762	NA	Ots_CHI06027687_143477	NA	NA	0.986207	NA
Ots_u07_64_221	31	57998143	0.88963	NA	Ots_u07_64_221	NA	NA	0.986207	NA
Ots_128693_461	21	29099828	0.892282	NA	Ots_128693_461	NA	NA	0.986207	NA
Ots_crRAD55475_26	24	17929277	0.903192	NA	Ots_crRAD55475_26	NA	NA	0.988307	NA
Ots_crRAD18492_65	20	3	0.904641	NA	Ots_crRAD18492_65	NA	NA	0.988307	NA
Ots_arp_436	2	52672820	0.906463	NA	Ots_arp_436	NA	NA	0.988307	NA
Ots_IGF_I_1_76	24	4150743	0.908171	NA	Ots_IGF_I_1_76	NA	NA	0.988307	NA
Ots_110689_218	5	2	0.909043	NA	Ots_110689_218	NA	NA	0.988307	NA
Ots_crRAD57376_68	32	54571149	0.914663	NA	Ots_crRAD57376_68	NA	NA	0.988307	NA
Ots_u1008_108	19	62354402	0.917069	NA	Ots_u1008_108	NA	NA	0.988307	NA
Ots29_23344676	10	23344676	0.917714	NA	Ots29_23344676	NA	NA	0.988307	NA
Ots_mapKpr_151	2	5460143	0.928777	NA	Ots_mapKpr_151	NA	NA	0.991033	NA
Ots18_32088284	24	32088284	0.929868	NA	Ots18_32088284	NA	NA	0.991033	NA
Ots28_11075712	16	11075712	0.930955	NA	Ots28_11075712	NA	NA	0.991033	NA
Ots_130720_99	28	17928099	0.932043	NA	Ots_130720_99	NA	NA	0.991033	NA
Ots_127760_569	25	65444532	0.942025	NA	Ots_127760_569	NA	NA	0.997591	NA
Ots_unk3513_49	5	33	0.944149	NA	Ots_unk3513_49	NA	NA	0.997591	NA
Ots_GnRH_271	9	65660176	0.94757	NA	Ots_GnRH_271	NA	NA	0.998068	NA
Ots3_34894254	8	34894254	0.954607	NA	Ots3_34894254	NA	NA	0.998399	NA
Ots_129458_451	25	11080640	0.956182	NA	Ots_129458_451	NA	NA	0.998399	NA
Ots_crRAD27515_69	32	27211812	0.956799	NA	Ots_crRAD27515_69	NA	NA	0.998399	NA
Ots_crRAD74766_28	5	16	0.966694	NA	Ots_crRAD74766_28	NA	NA	1	NA
Ots11_11925999	21	11925999	0.969013	NA	Ots11_11925999	NA	NA	1	NA
Ots_105407_117	5	18	0.974189	NA	Ots_105407_117	NA	NA	1	NA
Ots_crRAD18289_33	30	8970778	0.977999	NA	Ots_crRAD18289_33	NA	NA	1	NA
Ots_GST_375	13	18672650	0.978559	NA	Ots_GST_375	NA	NA	1	NA
Ots_129144_472	1	30704018	0.980984	NA	Ots_129144_472	NA	NA	1	NA
Ots_CD63	7	13378891	0.981593	NA	Ots_CD63	NA	NA	1	NA
Ots28_11202863	16	11202863	0.986533	NA	Ots28_11202863	NA	NA	1	NA
Ots_unk7936_50	5	14	0.987928	NA	Ots_unk7936_50	NA	NA	1	NA
Ots_crRAD16540_50	29	9728418	0.988826	NA	Ots_crRAD16540_50	NA	NA	1	NA
Ots_118175_479	34	5436160	0.99207	NA	Ots_118175_479	NA	NA	1	NA
Ots_CHI06035945_4547	20	12373492	0.994353	NA	Ots_CHI06035945_4547	NA	NA	1	NA
Ots_crRAD23631_48	25	68018794	1	NA	Ots_crRAD23631_48	NA	NA	1	NA
Ots_crRAD26081_28	5	34	1	NA	Ots_crRAD26081_28	NA	NA	1	NA

## Sheet: GAPIT.MLM.early_passage_BPA.GWA
SNP	Chromosome	Position	P.value	maf	nobs	Rsquare.of.Model.without.SNP	Rsquare.of.Model.with.SNP	FDR_Adjusted_P-values	effect
Ots28_11023212	16	11023212	0	0.353337	3566	0.399544	0.785537	0	-34.9955	0.385994	1
Ots28_11025336	16	11025336	0	0.346046	3566	0.399544	0.769701	0	-34.4969	0.370158	2
Ots28_11033282	16	11033282	0	0.345345	3566	0.399544	0.772056	0	-34.7005	0.372512	3
Ots28_11062192	16	11062192	0	0.359506	3566	0.399544	0.816431	0	-35.9971	0.416888	4
Ots28_11070757	16	11070757	0	0.376612	3566	0.399544	0.80054	0	-35.0876	0.400996	5
Ots28_11071377	16	11071377	0	0.365115	3566	0.399544	0.836212	0	-36.7669	0.436669	6
Ots28_11075712	16	11075712	0	0.365536	3566	0.399544	0.83541	0	-36.7141	0.435866	11
Ots28_11077016	16	11076976	0	0.366096	3566	0.399544	0.83428	0	-36.6642	0.434737	12
Ots28_11077576	16	11077576	0	0.363713	3566	0.399544	0.840364	0	-36.9322	0.44082	14
Ots28_11095755	16	11095755	0	0.316882	3566	0.399544	0.851348	0	-38.8481	0.451804	15
Ots28_11143508	16	11143508	0	0.313517	3566	0.399544	0.858324	0	-39.2724	0.458781	16
Ots28_11160599	16	11160599	0	0.313797	3566	0.399544	0.858684	0	-39.2864	0.45914	17
Ots28_11164637	16	11164637	0	0.290101	3566	0.399544	0.805026	0	-38.0767	0.405482	18
Ots28_11186543	16	11186543	0	0.316741	3566	0.399544	0.840013	0	-38.1831	0.44047	19
Ots28_11201129	16	11201129	0	0.326136	3566	0.399544	0.83586	0	-38.0109	0.436316	20
Ots28_11202190	16	11202190	0	0.369742	3566	0.399544	0.758278	0	-33.6108	0.358734	21
Ots28_11202400	16	11202400	0	0.319405	3566	0.399544	0.834825	0	-38.1951	0.435282	22
Ots28_11202863	16	11202863	1.50313e-50	0.0340718	3566	0.399544	0.438491	2.19588e-49	-30.3714	0.0389474	23
Ots28_11205423	16	11205423	0	0.36862	3566	0.399544	0.758401	0	-33.6402	0.358857	24
Ots28_11205993	16	11205993	0	0.356702	3566	0.399544	0.763115	0	-34.0655	0.363571	25
Ots28_11206740	16	11206740	0	0.371004	3566	0.399544	0.753178	0	-33.4197	0.353634	26
Ots28_11207428	16	11207428	3.5297e-254	0.182417	3566	0.399544	0.630964	5.39082e-253	-33.9842	0.23142	27
Ots28_11210919	16	11210919	1.4968e-276	0.233595	3566	0.399544	0.65539	2.39487e-275	-32.6525	0.255846	28
Ots_EndoRB1_486	16	8187490	8.57026e-21	0.295008	3566	0.399544	0.41449	1.19984e-19	7.51558
Ots_crRAD26165_69	27	20109332	2.18689e-18	0.145962	3566	0.399544	0.412598	2.93919e-17	8.9768
Ots_unk1832_39	5	24	1.89856e-15	0.242008	3566	0.399544	0.410301	2.45352e-14	-6.87907
Ots19_46172427	17	46172427	2.26008e-15	0.170639	3566	0.399544	0.410242	2.81254e-14	7.77452
Ots_crRAD18937_60	1	51017984	3.88517e-15	0.138531	3566	0.399544	0.410058	4.6622e-14	8.29909
Ots_97077_179R	2	1	2.07446e-12	0.38839	3566	0.399544	0.407942	2.40351e-11	-5.27663
Ots_S7_1	24	31651991	1.21653e-11	0.283371	3566	0.399544	0.407349	1.36252e-10	5.50555
Ots18_29943476	24	29943476	1.51537e-11	0.458216	3566	0.399544	0.407275	1.64246e-10	5.0139
Ots_u202_161	5	7	2.85445e-11	0.384745	3566	0.399544	0.407063	2.99718e-10	5.06477
Ots_trnau1ap_86	16	17646942	2.22816e-10	0.125911	3566	0.399544	0.406377	2.26867e-09	7.02657
Ots_crRAD34397_33	31	60161043	1.46512e-09	0.248458	3566	0.399544	0.40575	1.44788e-08	5.13196
Ots_TAPBP	28	34770823	1.01896e-08	0.235698	3566	0.399544	0.405106	9.78202e-08	4.89952
Ots_Hsp90a	24	30105519	2.79297e-08	0.418957	3566	0.399544	0.404773	2.60677e-07	-4.17598
Ots_128302_57	32	23632129	2.90607e-08	0.239905	3566	0.399544	0.404759	2.63903e-07	-4.75662
Ots_102867_609	15	1	3.01751e-08	0.209478	3566	0.399544	0.404747	2.66812e-07	-4.95562
Ots7_50997124	2	50997124	3.21553e-08	0.0128996	3566	0.399544	0.404726	2.7703e-07	-17.5856
Ots18_30099101	24	30099101	3.47274e-08	0.213825	3566	0.399544	0.404701	2.9171e-07	-4.9797
Ots_crRAD78968_46	32	23276932	1.26622e-07	0.0480931	3566	0.399544	0.404274	1.03768e-06	8.9996
Ots_HFABP_34	5	29	5.66711e-07	0.208357	3566	0.399544	0.403782	4.53369e-06	4.45214
Ots3_57055518	8	57055518	8.03749e-07	0.040101	3566	0.399544	0.403667	6.28046e-06	-9.23008
Ots11_32418659	21	32418659	9.47555e-07	0.18396	3566	0.399544	0.403614	7.23588e-06	5.13272
Ots2_38264269	32	38264269	1.68493e-06	0.099972	3566	0.399544	0.403425	1.25808e-05	5.95112
Ots5_70908626	23	70908626	3.24452e-06	0.0200505	3566	0.399544	0.403212	2.36991e-05	12.1409
Ots_crRAD75581_70	8	27546510	3.91266e-06	0.170359	3566	0.399544	0.403151	2.79714e-05	4.33062
Ots_nramp_321	2	51336125	1.55245e-05	0.0225743	3566	0.399544	0.402703	0.000108672	-10.4209
Ots11_32468959	5	10	1.90108e-05	0.0580482	3566	0.399544	0.402638	0.00013036	-6.72186
Ots7_51409415	2	51409415	2.27519e-05	0.0220135	3566	0.399544	0.40258	0.000152892	-10.3923
Ots_AldB1_122	13	5255056	4.28903e-05	0.0988503	3566	0.399544	0.402375	0.000282572	5.10714
Ots_115987_325	9	66193572	0.000108077	0.102215	3566	0.399544	0.402079	0.000698347	-4.65602
Ots_crRAD18289_33	30	8970778	0.000112298	0.0468312	3566	0.399544	0.402067	0.000711927	-9.66475
Ots10_21244146	1	21244146	0.000191447	0.209338	3566	0.399544	0.401896	0.00119123	-3.14694
Ots4_41638710	11	41638710	0.000263498	0.029585	3566	0.399544	0.401795	0.00160973	7.80151
Ots_u07_57_120	21	16346192	0.000294612	0.0534212	3566	0.399544	0.401759	0.00176767	-8.88504
Ots_118205_61	18	32594959	0.000362687	0.187886	3566	0.399544	0.401694	0.00213795	3.30461
Ots_crRAD36152_44	15	13203734	0.00054772	0.200785	3566	0.399544	0.401563	0.003173	3.11289
Ots_crRAD20887_70	14	7378067	0.000846997	0.148906	3566	0.399544	0.401426	0.00482357	3.40396
Ots_zn593_346	21	46464971	0.000957072	0.00336511	3566	0.399544	0.401388	0.0053596	-21.7423
Ots_myoD_364	25	7299784	0.00101502	0.394139	3566	0.399544	0.401369	0.00559093	-2.45183
Ots30_17330452	28	17330452	0.00145243	0.406197	3566	0.399544	0.401257	0.00787123	2.38615
Ots_MetA	9	20396849	0.00170123	0.49369	3566	0.399544	0.401208	0.00907322	-2.94329
Ots29_23344676	10	23344676	0.0020177	0.0117779	3566	0.399544	0.401155	0.010593	-10.5233
Ots_CRB211	18	29785703	0.00237433	0.0713685	3566	0.399544	0.401104	0.0122735	4.30593
Ots_111084b_619	10	19749885	0.00255266	0.0377173	3566	0.399544	0.401082	0.0129954	-5.70038
Ots1_72858599	25	72858599	0.00338215	0.0218732	3566	0.399544	0.400995	0.0169612	-7.31253
Ots_mapK_3__309	2	5480042	0.00361947	0.324173	3566	0.399544	0.400974	0.0178844	-2.32139
Ots_CCR7	16	34762262	0.00472889	0.00224341	3566	0.399544	0.400892	0.0230276	-22.3659
Ots6_33505144	9	33505144	0.00564613	0.43396	3566	0.399544	0.400838	0.0268281	2.04027
Ots_100884_287	19	34802127	0.00566903	0.11848	3566	0.399544	0.400837	0.0268281	-5.87383
Ots_Ikaros_250	25	45385098	0.00618345	0.00364554	3566	0.399544	0.40081	0.0288561	-17.3249
Ots_crRAD27515_69	32	27211812	0.00957861	0.0255188	3566	0.399544	0.400677	0.0438691	5.91675
Ots_129170_683	29	11485501	0.00966165	0.0996915	3566	0.399544	0.400675	0.0438691	3.18846
Ots14_5453033	20	5453033	0.00994429	0.193634	3566	0.399544	0.400666	0.0439841	2.39162
Ots_Myc_366	27	29700449	0.00994878	0.00785193	3566	0.399544	0.400666	0.0439841	11.6798
Ots_txnip_321	33	13146728	0.0107887	0.00294448	3566	0.399544	0.400642	0.0470779	17.7778
Ots_crRAD35313_66	26	65139272	0.0117709	0.106001	3566	0.399544	0.400615	0.0507052	-2.95469
Ots_OTSTF1_SNP1	16	25845386	0.0128904	0.0738923	3566	0.399544	0.400588	0.0548248	3.44032
Ots5_44795073	23	44795073	0.0136625	0.148626	3566	0.399544	0.400571	0.0573827	2.49872
Ots9_28975221	19	28975221	0.014734	0.0182277	3566	0.399544	0.400548	0.0604103	-6.67625
Ots_CHI06105101_18523	5	11	0.014743	0.0970275	3566	0.399544	0.400548	0.0604103	-3.03449
Ots_crRAD11620_55	2	43120003	0.0171965	0.273976	3566	0.399544	0.400502	0.0696147	-2.16615
Ots9_16115048	19	16115048	0.0177685	0.032249	3566	0.399544	0.400493	0.0710742	4.80339
Ots_u1002_75	7	15468014	0.0192765	0.163348	3566	0.399544	0.400469	0.076199	4.81248
Ots_u07_20_332	8	33660993	0.0206272	0.0393999	3566	0.399544	0.400449	0.08059	6.0214
Ots_u07_17_135	7	11164448	0.0212981	0.0281828	3566	0.399544	0.400439	0.0822549	6.35643
Ots_Cath_D141	5	8	0.021772	0.0573472	3566	0.399544	0.400433	0.0831295	5.42924
Ots_AldoB4_183	13	5252021	0.0225188	0.0164049	3566	0.399544	0.400423	0.0850149	7.71676
Ots_95442b_204	17	39212513	0.0274472	0.0614133	3566	0.399544	0.400365	0.101733	3.3633
Ots_crRAD2806_42	29	14222969	0.0275527	0.0795008	3566	0.399544	0.400364	0.101733	4.38708
Ots_GST_375	13	18672650	0.0282335	0.00911385	3566	0.399544	0.400357	0.103114	9.3598
Ots_crRAD13725_51	9	10662607	0.0290757	0.162647	3566	0.399544	0.400348	0.105048	-4.5032
Ots_U2362_330	9	14699971	0.0309055	0.0386988	3566	0.399544	0.40033	0.110471	-5.655
Ots2_42405643	32	42405643	0.0347548	0.0214526	3566	0.399544	0.400296	0.122922	-5.33762
Ots_CHI06105101_16717	6	5124325	0.0361126	0.147364	3566	0.399544	0.400285	0.125751	2.14947
Ots_131906_141	5	28	0.0363031	0.151851	3566	0.399544	0.400284	0.125751	-4.30996
Ots_Est1363	8	8292351	0.0384403	0.0231352	3566	0.399544	0.400267	0.131795	-6.23803
Ots_crRAD69327_53	32	4708299	0.039749	0.0562255	3566	0.399544	0.400258	0.134906	4.91722
Ots_Est740	14	39254576	0.0461419	0.380538	3566	0.399544	0.400215	0.155037	-4.11929
Ots_96222_525	10	12489280	0.0508123	0.431155	3566	0.399544	0.400188	0.169039	1.45781
Ots7_53631522	2	53631522	0.0520567	0.00602916	3566	0.399544	0.400181	0.171481	9.20849
Ots7_53291035	2	53291035	0.053371	0.26332	3566	0.399544	0.400174	0.174103	1.60666
Ots_pop5_96	15	27353346	0.0564751	0.0287437	3566	0.399544	0.400158	0.182458	5.34592
Ots_117370_471	3	14581248	0.0570268	0.0691251	3566	0.399544	0.400155	0.182486	4.36233
Ots_hsp27b_150	19	52471033	0.0612508	0.46719	3566	0.399544	0.400135	0.194154	-3.76441
Ots_CHI06048618_5222	2	38043969	0.0635824	0.0489344	3566	0.399544	0.400125	0.199661	-3.10544
Ots_tpx2_125	7	20362912	0.0697893	0.0224341	3566	0.399544	0.400099	0.217122	5.48938
Ots_hsc71_3__488	19	37358812	0.0730674	0.119041	3566	0.399544	0.400086	0.225235	3.80512
Ots_U5049_250	20	1	0.0766023	0.255609	3566	0.399544	0.400073	0.233985	3.54227
Ots22_32650802	7	32650802	0.0794915	0.220275	3566	0.399544	0.400063	0.240623	-1.54185
Ots33_19359879	18	19359879	0.0885023	0.0242569	3566	0.399544	0.400033	0.264787	-3.98214
Ots_101704_143	31	51040180	0.0890505	0.438446	3566	0.399544	0.400032	0.264787	3.65448
Ots17_22360456	29	22360456	0.0923002	0.478828	3566	0.399544	0.400022	0.270312	-1.20823
Ots_123048_521	7	8033323	0.0926482	0.147504	3566	0.399544	0.400021	0.270312	3.47947
Ots_crRAD46751_42	5	20	0.0933219	0.0161245	3566	0.399544	0.400019	0.270312	-5.64054
Ots_ARNT	6	24857375	0.0954004	0.0157039	3566	0.399544	0.400013	0.27397	-4.96881
Ots_redd1_187	25	9939318	0.0962464	0.0286035	3566	0.399544	0.400011	0.274057	4.7335
Ots_afmid_196	34	17096334	0.0990088	0.238783	3566	0.399544	0.400003	0.279554	-3.29365
Ots_vatf_251	29	7664045	0.114582	0.257291	3566	0.399544	0.399964	0.320831	-3.14064
Ots_stk6_516	32	3814527	0.116105	0.046691	3566	0.399544	0.39996	0.322407	3.93927
Ots_EP_529	5	22	0.120614	0.124369	3566	0.399544	0.39995	0.332184	3.27424
Ots_CD59_2	17	9312796	0.127472	0.321509	3566	0.399544	0.399936	0.348216	2.99153
Ots_u4_92	23	49324631	0.130353	0.0496354	3566	0.399544	0.39993	0.353214	3.71484
Ots29_18791740	10	18791748	0.134828	0.122546	3566	0.399544	0.399921	0.362417	1.65755
Ots_crRAD60620_51	13	24004835	0.137836	0.136988	3566	0.399544	0.399915	0.367564	3.10672
Ots_108007_208	14	4971142	0.139348	0.485979	3566	0.399544	0.399912	0.368669	3.01406
Ots_NFYB_147	5	6	0.1422	0.00504767	3566	0.399544	0.399907	0.373275	-8.01594
Ots_GCSH	15	58052588	0.145028	0.0287437	3566	0.399544	0.399902	0.377655	-3.17554
Ots_112876_371	35	29108047	0.146117	0.406197	3566	0.399544	0.3999	0.377655	-2.84859
Ots_P450	15	65154384	0.148118	0.0633763	3566	0.399544	0.399897	0.379905	3.36167
Ots_u211_85	23	34253781	0.158627	0.0143017	3566	0.399544	0.399879	0.403777	-4.97226
Ots_cox1_241	15	30421258	0.160703	0.0918396	3566	0.399544	0.399876	0.405986	-3.09575
Ots_LWSop_638	32	13620416	0.164284	0.00280426	3566	0.399544	0.39987	0.411935	9.95487
Ots4_42378741	11	42378741	0.165724	0.00799215	3566	0.399544	0.399868	0.412468	5.63326
Ots_102457_132	19	1	0.171206	0.494812	3566	0.399544	0.39986	0.422979	2.85981
Ots_GPH_318	21	46176184	0.174885	0.0155637	3566	0.399544	0.399854	0.427421	4.06327
Ots_127760_569	25	65444532	0.175548	0.0220135	3566	0.399544	0.399853	0.427421	-4.04825
Ots_ppie_245	31	23260130	0.178572	0.0503365	3566	0.399544	0.399849	0.427664	-3.26594
Ots_OTDESMIN19_SNP1	5	23	0.178956	0.222378	3566	0.399544	0.399848	0.427664	2.7037
Ots_IL8R_C8	5	32	0.179466	0.0255188	3566	0.399544	0.399848	0.427664	3.93341
Ots_102213_210	31	1	0.184604	0.132642	3566	0.399544	0.399841	0.43681	-2.77716
Ots_U2305_63	20	2	0.191084	0.115115	3566	0.399544	0.399832	0.448982	-2.75827
Ots_118175_479	34	5436160	0.193103	0.139512	3566	0.399544	0.399829	0.450573	-2.71145
Ots_FARSLA_220	19	68274964	0.195903	0.0169658	3566	0.399544	0.399826	0.453954	-4.32561
Ots_GTH2B_550	22	27327552	0.206228	0.0214526	3566	0.399544	0.399813	0.474607	3.19769
Ots_crRAD9615_69	5	31	0.210649	0.291082	3566	0.399544	0.399808	0.481483	2.48018
Ots_crRAD25367_50	28	8042526	0.215824	0.436203	3566	0.399544	0.399802	0.489979	-2.40474
Ots_97660_56	16	34830271	0.21936	0.063797	3566	0.399544	0.399798	0.494663	2.87867
Ots_nkef_192	1	51394567	0.221697	0.00771172	3566	0.399544	0.399796	0.496601	-5.58712
Ots_u07_64_221	31	57998143	0.230693	0.00953449	3566	0.399544	0.399786	0.51333	4.96846
Ots_u1008_108	19	62354402	0.23334	0.102636	3566	0.399544	0.399783	0.513681	-2.54548
Ots_110495_380	5	9	0.235031	0.393438	3566	0.399544	0.399782	0.513681	0.896199
Ots_crRAD255_59	28	40093591	0.235437	0.0670219	3566	0.399544	0.399781	0.513681	-2.74339
Ots_Prl2	25	40924770	0.240242	0.343662	3566	0.399544	0.399776	0.520782	-2.33799
Ots_107074_284	21	16750220	0.250214	0.455693	3566	0.399544	0.399767	0.538922	-0.845548
Ots_crRAD17527_58	21	37324165	0.25913	0.0371565	3566	0.399544	0.399758	0.55457	-2.96198
Ots_aspat_196	15	60406597	0.262082	0.135306	3566	0.399544	0.399756	0.557339	2.339
Ots_crRAD57376_68	32	54571149	0.264036	0.0249579	3566	0.399544	0.399754	0.557964	-3.30484
Ots_unk3513_49	5	33	0.272062	0.272995	3566	0.399544	0.399747	0.568828	2.15908
Ots_GST_207	13	18672818	0.272563	0.127734	3566	0.399544	0.399747	0.568828	1.2069
Ots3_34894254	8	34894254	0.277382	0.0772574	3566	0.399544	0.399743	0.575311	-1.40085
Ots_OTSMTA_SNP1	9	20396609	0.281133	0.1576	3566	0.399544	0.39974	0.579514	-2.22078
Ots_crRAD44588_67	14	25774788	0.282894	0.259394	3566	0.399544	0.399738	0.579587	0.889226
Ots17_885364	29	885364	0.28787	0.025659	3566	0.399544	0.399734	0.583133	-2.43809
Ots_hnRNPL_533	26	46705374	0.288095	0.0452888	3566	0.399544	0.399734	0.583133	2.61391
Ots_120950_417	23	18867357	0.291899	0.295149	3566	0.399544	0.399731	0.587295	2.08443
Ots_110201_363	19	25990000	0.307209	0.327398	3566	0.399544	0.39972	0.614418	-2.01247
Ots_IL11	14	20625334	0.316167	0.0584689	3566	0.399544	0.399713	0.628408	2.37292
Ots_SClkF2R2_135	23	60109411	0.317944	0.311694	3566	0.399544	0.399712	0.628408	-1.96183
Ots_102801_308	12	19971476	0.329607	0.0890353	3566	0.399544	0.399704	0.647648	-2.15491
Ots_crRAD12037_39	24	10327070	0.339883	0.436343	3566	0.399544	0.399697	0.663958	1.89096
Ots_GH2	5	30	0.348371	0.00364554	3566	0.399544	0.399692	0.676605	-5.75061
Ots_101554_407	13	9784111	0.353617	0.0970275	3566	0.399544	0.399689	0.68194	1.13451
Ots_crRAD74766_28	5	16	0.355177	0.434661	3566	0.399544	0.399688	0.68194	1.81185
Ots_122414_56	16	26647710	0.360254	0.224762	3566	0.399544	0.399685	0.685137	1.84473
Ots_102414_395	1	20097469	0.36092	0.304823	3566	0.399544	0.399684	0.685137	-1.798
Ots_117432_409	10	10328032	0.369701	0.359086	3566	0.399544	0.399679	0.697862	1.75914
Ots_AsnRS_60	14	41784960	0.372748	0.165171	3566	0.399544	0.399678	0.699683	1.82667
Ots_brp16_64	26	4383923	0.384698	0.488503	3566	0.399544	0.399671	0.718103	-1.72254
Ots_crRAD55400_59	15	17250308	0.388407	0.015143	3566	0.399544	0.399669	0.721021	3.01613
Ots_crRAD66330_60	23	14208918	0.391903	0.150028	3566	0.399544	0.399667	0.723513	1.7724
Ots_107806_821	25	51993828	0.396245	0.340437	3566	0.399544	0.399665	0.724126	1.68668
Ots_HSP90B_100	23	6866692	0.396545	0.115676	3566	0.399544	0.399665	0.724126	-1.81197
Ots_parp3_286	7	9505120	0.402057	0.0625351	3566	0.399544	0.399662	0.730223	-1.97575
Ots_105385_421	9	73012849	0.405804	0.0280426	3566	0.399544	0.39966	0.732919	2.36147
Ots11_11925999	21	11925999	0.413768	0.0266405	3566	0.399544	0.399656	0.732919	1.85485
Ots_u6_75	5	4	0.41717	0.0231352	3566	0.399544	0.399655	0.732919	-2.44756
Ots18_3426299	24	3426299	0.417766	0.103617	3566	0.399544	0.399654	0.732919	-1.00529
Ots_OTALDBINT1_SNP1	5	26	0.418318	0.372827	3566	0.399544	0.399654	0.732919	-1.61318
Ots_unk1104_38	33	21291286	0.420935	0.102356	3566	0.399544	0.399653	0.732919	1.74651
Ots_P450_288	19	19138835	0.421553	0.044728	3566	0.399544	0.399653	0.732919	2.03401
Ots_IGF_I_1_76	24	4150743	0.423438	0.00140213	3566	0.399544	0.399652	0.732919	-7.94796
Ots_GnRH_271	9	65660176	0.425312	0.00182277	3566	0.399544	0.399651	0.732919	-6.95998
Ots_94903_99R	9	35539172	0.425426	0.440409	3566	0.399544	0.399651	0.732919	-1.55662
Ots_U5121_34	23	20893356	0.427536	0.197841	3566	0.399544	0.39965	0.732919	-1.59219
Ots_crRAD16540_50	29	9728418	0.432647	0.140073	3566	0.399544	0.399647	0.736022	0.817143
Ots_113242_216	5	25	0.433856	0.444476	3566	0.399544	0.399647	0.736022	-1.56829
Ots_unk9480_51	23	58885154	0.435918	0.149187	3566	0.399544	0.399646	0.736022	1.61698
Ots_PGK_54	28	23782920	0.439994	0.415732	3566	0.399544	0.399644	0.739189	-1.51822
Ots_96500_180	11	45636897	0.44393	0.28968	3566	0.399544	0.399642	0.742092	-1.51818
Ots_u07_49_290	15	30314171	0.449266	0.334408	3566	0.399544	0.39964	0.747294	1.48163
Ots_IsoT	15	9121489	0.455744	0.00224341	3566	0.399544	0.399637	0.750106	-5.8993
Ots_Ostm1	18	4569955	0.456324	0.381239	3566	0.399544	0.399637	0.750106	1.45743
Ots12_23066874	15	23066874	0.457654	0.0577678	3566	0.399544	0.399637	0.750106	-1.16684
Ots_105105_613	2	63322755	0.465734	0.148766	3566	0.399544	0.399633	0.757192	-1.50634
Ots_RAD4543_52	4	12866217	0.466484	0.040101	3566	0.399544	0.399633	0.757192	-1.88847
Ots_crRAD55475_26	24	17929277	0.480855	0.292485	3566	0.399544	0.399627	0.776766	-1.39886
Ots_U2446_123	10	11728129	0.486288	0.2629	3566	0.399544	0.399625	0.779927	-1.38404
Ots_TCTA_58	32	8993026	0.487633	0.307768	3566	0.399544	0.399625	0.779927	1.37416
Ots_128693_461	21	29099828	0.489775	0.32894	3566	0.399544	0.399624	0.779927	1.3547
Ots_crRAD27164_55	26	25285990	0.498211	0.265564	3566	0.399544	0.399621	0.783485	1.33965
Ots_ETIF1A	15	34678104	0.499193	0.146523	3566	0.399544	0.399621	0.783485	-1.3983
Ots18_32088284	24	32088284	0.500604	0.0300056	3566	0.399544	0.39962	0.783485	1.4148
Ots18_3550047	24	3550047	0.503044	0.107123	3566	0.399544	0.399619	0.783485	-0.819264
Ots_108820_336	16	10815622	0.503669	0.0461301	3566	0.399544	0.399619	0.783485	1.66256
Ots18_3541813	24	3541813	0.506801	0.106983	3566	0.399544	0.399618	0.784724	-0.812327
Ots_U212_158	4	14522192	0.513292	0.0164049	3566	0.399544	0.399616	0.789059	-2.19778
Ots_u07_07_161	11	37799853	0.514298	0.415031	3566	0.399544	0.399615	0.789059	-1.27848
Ots_GDH_81x	9	1	0.518661	0.465227	3566	0.399544	0.399614	0.789903	1.2862
Ots_CHI06035945_4547	20	12373492	0.519549	0.413769	3566	0.399544	0.399614	0.789903	0.480702
Ots_104415_88	29	5512367	0.523003	0.112731	3566	0.399544	0.399612	0.789982	-1.37397
Ots_crRAD36072_29	21	36019633	0.524304	0.281688	3566	0.399544	0.399612	0.789982	-1.26411
Ots_CirpA	23	47621841	0.529532	0.140073	3566	0.399544	0.39961	0.794298	-1.31045
Ots18_3417174	24	3417174	0.534523	0.107403	3566	0.399544	0.399609	0.798221	-0.759712
Ots_110551_64	7	14420914	0.542307	0.23051	3566	0.399544	0.399606	0.800049	1.21851
Ots_106419b_618	26	11463845	0.54304	0.206394	3566	0.399544	0.399606	0.800049	1.22374
Ots_112301_43	8	1	0.544618	0.160264	3566	0.399544	0.399605	0.800049	-1.23354
Ots_myo1a_384	8	39283854	0.545272	0.106983	3566	0.399544	0.399605	0.800049	1.30078
Ots_104063_132	5	12	0.551359	0.0222939	3566	0.399544	0.399603	0.804174	-1.82345
Ots_mybp_85	26	29231079	0.554583	0.397644	3566	0.399544	0.399602	0.804174	1.16653
Ots_117259_271	27	11458685	0.558241	0.213825	3566	0.399544	0.399601	0.804174	1.17352
Ots_110064_383	4	8141061	0.561023	0.222098	3566	0.399544	0.399601	0.804174	1.1645
Ots_crRAD92420_25	24	6695198	0.561586	0.130258	3566	0.399544	0.3996	0.804174	1.21339
Ots4_40942276	11	40942276	0.56383	0.00883343	3566	0.399544	0.3996	0.804174	2.26781
Ots30_17330688	28	17330706	0.564837	0.0340718	3566	0.399544	0.399599	0.804174	1.14374
Ots_NOD1	15	23568768	0.56887	0.0422042	3566	0.399544	0.399598	0.804966	0.972061
Ots_crRAD57687_34	20	31889864	0.570184	0.0590297	3566	0.399544	0.399598	0.804966	1.34495
Ots_slc7a2_71	31	61099332	0.573251	0.135586	3566	0.399544	0.399597	0.805909	-1.18003
Ots_105132_200	13	9585379	0.585759	0.0622546	3566	0.399544	0.399594	0.818114	1.28094
Ots_105401_325	11	12543170	0.586802	0.210179	3566	0.399544	0.399593	0.818114	-1.09454
Ots_109693_392	26	7402550	0.592776	0.128575	3566	0.399544	0.399592	0.823028	-1.12345
Ots_P53	28	2417591	0.597517	0.279024	3566	0.399544	0.399591	0.826197	-1.04439
Ots_124774_477	12	15167502	0.603217	0.40157	3566	0.399544	0.399589	0.83066	-1.06974
Ots_U2567_104	26	68622537	0.606959	0.0398205	3566	0.399544	0.399588	0.8324	1.3492
Ots_108735_302	21	21337974	0.614594	0.482193	3566	0.399544	0.399586	0.834683	1.01321
Ots_crRAD61523_71	21	41149096	0.6155	0.22364	3566	0.399544	0.399586	0.834683	1.00174
Ots_crRAD10447_25	1	36699634	0.616076	0.0161245	3566	0.399544	0.399586	0.834683	1.67539
Ots_103122_180	11	16781457	0.62203	0.132361	3566	0.399544	0.399585	0.837728	1.03622
Ots_crRAD60614_46	15	72156356	0.62331	0.151991	3566	0.399544	0.399584	0.837728	-1.0163
Ots_Ots311_101x	11	4070652	0.641346	0.148065	3566	0.399544	0.39958	0.858535	0.968765
Ots7_54212944	2	54212944	0.647761	0.0232754	3566	0.399544	0.399579	0.863682	-1.09047
Ots_101119_381	32	58361347	0.656863	0.0667414	3566	0.399544	0.399577	0.865233	1.02788
Ots_u07_53_133	5	5	0.657187	0.472518	3566	0.399544	0.399577	0.865233	-0.886946
Ots_HMGB1_73	23	27531907	0.65901	0.211441	3566	0.399544	0.399576	0.865233	-0.884892
Ots_u07_18_378	28	6130660	0.659937	0.490886	3566	0.399544	0.399576	0.865233	0.914425
Ots_crRAD20262_46	17	46397112	0.6618	0.304964	3566	0.399544	0.399576	0.865233	-0.863894
Ots_nelfd_163	32	31069128	0.666627	0.392036	3566	0.399544	0.399575	0.868165	-0.857167
Ots_GPDH_338	20	11576466	0.673036	0.0402412	3566	0.399544	0.399574	0.873127	1.088
Ots_crRAD21115_24	25	23499747	0.6759	0.0905777	3566	0.399544	0.399573	0.873471	-0.9207
Ots_RAS1	17	36275840	0.680262	0.00518789	3566	0.399544	0.399572	0.875739	2.22608
Ots_BMP2_SNP1	23	30442475	0.687786	0.0457095	3566	0.399544	0.399571	0.879009	-1.00394
Ots_94857_232R	8	27503532	0.689463	0.468172	3566	0.399544	0.39957	0.879009	-0.776343
Ots_CD63	7	13378891	0.69065	0.400869	3566	0.399544	0.39957	0.879009	0.796073
Ots_109525_816	23	70296658	0.694228	0.15143	3566	0.399544	0.39957	0.879069	-0.811897
Ots_crRAD24807_74	11	36172590	0.698993	0.104178	3566	0.399544	0.399569	0.879069	0.835114
Ots_DDX5_171	34	5948580	0.699637	0.470555	3566	0.399544	0.399569	0.879069	0.761555
Ots15_18157381	12	18157381	0.701162	0.012479	3566	0.399544	0.399568	0.879069	1.24091
Ots_crRAD57520_66	28	1332375	0.704487	0.135025	3566	0.399544	0.399568	0.879954	0.794793
Ots_crRAD20376_66	21	46457753	0.721283	0.294448	3566	0.399544	0.399565	0.895575	0.708648
Ots_131460_584	2	31130645	0.724526	0.368761	3566	0.399544	0.399564	0.895575	-0.701519
Ots_108390_329	10	16533976	0.725822	0.200645	3566	0.399544	0.399564	0.895575	0.71166
Ots_107607_315	9	36761804	0.727654	0.110768	3566	0.399544	0.399564	0.895575	0.744805
Ots_112820_284	1	16907470	0.731654	0.346887	3566	0.399544	0.399563	0.895976	-0.671692
Ots_112208_722	12	17637330	0.733314	0.491026	3566	0.399544	0.399563	0.895976	-0.698812
Ots_SL	5	17	0.736628	0.100953	3566	0.399544	0.399563	0.896764	-0.731568
Ots_crRAD33491_71	24	2699387	0.746209	0.0398205	3566	0.399544	0.399561	0.905148	-0.843481
Ots_111681_657	23	8539947	0.75294	0.196439	3566	0.399544	0.39956	0.910028	-0.636578
Ots_RAG3	17	34427967	0.763773	0.199804	3566	0.399544	0.399559	0.914809	0.607376
Ots_RFC2_558	2	27438208	0.7649	0.484577	3566	0.399544	0.399559	0.914809	-0.602588
Ots_TNF	8	21402560	0.765064	0.0213124	3566	0.399544	0.399559	0.914809	-0.934609
Ots_MHC2	5	27	0.777965	0.43424	3566	0.399544	0.399557	0.926937	0.572315
Ots_96899_357R	12	21523451	0.784695	0.00574874	3566	0.399544	0.399556	0.92759	-1.3852
Ots_CHI06027687_143477	25	34155766	0.786701	0.131099	3566	0.399544	0.399556	0.92759	0.270714
Ots_112419_131	34	7853251	0.786795	0.471116	3566	0.399544	0.399556	0.92759	0.530822
Ots_crRAD22960_32	29	14223038	0.790041	0.0981492	3566	0.399544	0.399555	0.92816	-0.57746
Ots_107285_93	11	5852987	0.798616	0.0545429	3566	0.399544	0.399555	0.933973	0.613532
Ots6_10904949	9	10904949	0.800548	0.0221537	3566	0.399544	0.399554	0.933973	0.618712
Ots_PEMT	3	15921271	0.817334	0.406758	3566	0.399544	0.399553	0.946976	0.469061
Ots_mapKpr_151	2	5460143	0.824628	0.0839877	3566	0.399544	0.399552	0.946976	0.495229
Ots_Thio	1	5625322	0.825474	0.453169	3566	0.399544	0.399552	0.946976	-0.43113
Ots_99550_204	5	19	0.826306	0.0967471	3566	0.399544	0.399552	0.946976	-0.480885
Ots_131802_393	2	25665994	0.827615	0.115395	3566	0.399544	0.399552	0.946976	-0.458521
Ots_113457_40R	6	9447490	0.828604	0.42751	3566	0.399544	0.399551	0.946976	-0.422165
Ots_SWS1op_182	29	7365688	0.835219	0.370163	3566	0.399544	0.399551	0.949879	0.408429
Ots_106747_239	3	17321046	0.836798	0.256029	3566	0.399544	0.399551	0.949879	-0.409314
Ots_127236_62	23	52450716	0.845514	0.410965	3566	0.399544	0.39955	0.951587	0.383129
Ots_106499_70	5	21	0.848275	0.441812	3566	0.399544	0.39955	0.951587	0.375413
Ots_unk7936_50	5	14	0.848457	0.194055	3566	0.399544	0.39955	0.951587	0.386171
Ots_ntl_255	33	15370000	0.849631	0.282529	3566	0.399544	0.39955	0.951587	0.376133
Ots_129144_472	1	30704018	0.853224	0.344363	3566	0.399544	0.399549	0.952436	-0.364715
Ots_130720_99	28	17928099	0.865383	0.375771	3566	0.399544	0.399548	0.960273	0.333687
Ots_TLR3	30	7365214	0.865961	0.191812	3566	0.399544	0.399548	0.960273	-0.344098
Ots_crRAD76512_28	21	32328258	0.868828	0.30903	3566	0.399544	0.399548	0.960284	0.323261
Ots_123921_111	24	25247852	0.87262	0.239764	3566	0.399544	0.399548	0.961312	0.318948
Ots_ZR_575	9	27576884	0.879589	0.145681	3566	0.399544	0.399547	0.965343	0.313689
Ots_u07_25_325	25	9198721	0.885087	0.0423444	3566	0.399544	0.399547	0.965343	-0.363914
Ots_U2362_227	9	14700070	0.887203	0.124089	3566	0.399544	0.399547	0.965343	-0.150769
Ots_unk526	27	29699840	0.887771	0.175126	3566	0.399544	0.399547	0.965343	0.288189
Ots_117242_136	27	29333295	0.896477	0.48696	3566	0.399544	0.399546	0.97061	-0.263644
Ots_106313_729	5	13	0.899885	0.234156	3566	0.399544	0.399546	0.97061	-0.253259
Ots_crRAD47297_55	15	4878508	0.905574	0.321929	3566	0.399544	0.399546	0.97061	0.234835
Ots_126619_400	5	3	0.908001	0.271873	3566	0.399544	0.399546	0.97061	-0.228952
Ots4_64978818	11	64978818	0.908074	0.0353337	3566	0.399544	0.399546	0.97061	0.227065
Ots_cgo24_22	8	12326537	0.91005	0.222098	3566	0.399544	0.399546	0.97061	0.226772
Ots_crRAD73823_60	9	53325628	0.912836	0.377454	3566	0.399544	0.399546	0.97061	0.21554
Ots_NAML12_SNP1	18	9777802	0.93474	0.172322	3566	0.399544	0.399545	0.986437	-0.167188
Ots_TGFB	18	29760263	0.937443	0.168116	3566	0.399544	0.399545	0.986437	0.160608
Ots_118938_325	8	43610834	0.940298	0.392597	3566	0.399544	0.399544	0.986437	-0.147047
Ots_crRAD18492_65	20	3	0.942535	0.0710881	3566	0.399544	0.399544	0.986437	-0.165367
Ots_pigh_105	24	35641063	0.943085	0.227005	3566	0.399544	0.399544	0.986437	-0.142736
Ots_129870_55	34	2979852	0.945335	0.17078	3566	0.399544	0.399544	0.986437	-0.140026
Ots_128757_61R	5	15	0.94834	0.468452	3566	0.399544	0.399544	0.986508	0.126475
Ots_129458_451	25	11080640	0.962644	0.433679	3566	0.399544	0.399544	0.993908	0.0953068
Ots_103041_52	31	55669454	0.972756	0.412928	3566	0.399544	0.399544	0.993908	0.0663274
Ots_E2_275	7	5457012	0.975643	0.0793606	3566	0.399544	0.399544	0.993908	0.0687886
Ots_crRAD46081_56	32	34735614	0.976739	0.295289	3566	0.399544	0.399544	0.993908	0.0579825
Ots_sept9_78	34	9390357	0.977809	0.320808	3566	0.399544	0.399544	0.993908	-0.0547139
Ots_u1007_124	19	9430381	0.982912	0.173163	3566	0.399544	0.399544	0.993908	-0.0437447
Ots_FGF6B_1	9	37250687	0.984751	0.412787	3566	0.399544	0.399544	0.993908	-0.0391011
Ots_arp_436	2	52672820	0.985713	0.457375	3566	0.399544	0.399544	0.993908	-0.0357653
Ots_110381_164	17	35228582	0.986485	0.30244	3566	0.399544	0.399544	0.993908	0.0341304
Ots_110689_218	5	2	0.987096	0.23009	3566	0.399544	0.399544	0.993908	0.0323163
Ots_105407_117	5	18	0.987992	0.488082	3566	0.399544	0.399544	0.993908	0.0302063
Ots_crRAD23631_48	25	68018794	1	0	3566	NA	NA	1	NA
Ots_crRAD26081_28	5	34	1	0	3566	NA	NA	1	NA

## Sheet: GAPIT.MLM.mid_passage_BPA.GWAS.
SNP	Chromosome	Position	P.value	maf	nobs	Rsquare.of.Model.without.SNP	Rsquare.of.Model.with.SNP	FDR_Adjusted_P-values	effect
Ots28_11023212	16	11023212	2.65423e-33	0.353337	3566	0.0605593	0.0995255	6.86018e-32	6.32986	0.0389662	1
Ots28_11025336	16	11025336	1.88437e-32	0.346046	3566	0.0605593	0.0984553	4.5225e-31	6.30452	0.037896	2
Ots28_11033282	16	11033282	1.72287e-33	0.345345	3566	0.0605593	0.0997616	4.92579e-32	6.42611	0.0392023	3
Ots28_11062192	16	11062192	2.09001e-30	0.359506	3566	0.0605593	0.0958901	3.90135e-29	5.96528	0.0353308	4
Ots28_11070757	16	11070757	1.73469e-26	0.376612	3566	0.0605593	0.0909966	2.64934e-25	5.49337	0.0304374	5
Ots28_11071377	16	11071377	6.34816e-31	0.365115	3566	0.0605593	0.0965385	1.40524e-29	5.98525	0.0359792	6
Ots28_11075712	16	11075712	1.05049e-30	0.365536	3566	0.0605593	0.0962643	2.07627e-29	5.95992	0.035705	11
Ots28_11077016	16	11076976	3.40405e-30	0.366096	3566	0.0605593	0.0956248	6.01979e-29	5.90769	0.0350655	12
Ots28_11077576	16	11077576	6.6916e-31	0.363713	3566	0.0605593	0.0965098	1.40524e-29	5.97716	0.0359505	14
Ots28_11095755	16	11095755	3.02666e-44	0.316882	3566	0.0605593	0.113402	3.38986e-42	7.5323	0.0528427	15
Ots28_11143508	16	11143508	1.08122e-45	0.313517	3566	0.0605593	0.115253	1.81644e-43	7.67783	0.054694	16
Ots28_11160599	16	11160599	9.33061e-46	0.313797	3566	0.0605593	0.115335	1.81644e-43	7.68191	0.0547759	17
Ots28_11164637	16	11164637	2.57403e-40	0.290101	3566	0.0605593	0.108394	1.72974e-38	7.46359	0.0478344	18
Ots28_11186543	16	11186543	2.02235e-42	0.316741	3566	0.0605593	0.111073	1.69878e-40	7.34585	0.0505134	19
Ots28_11201129	16	11201129	2.33781e-39	0.326136	3566	0.0605593	0.107177	1.30917e-37	7.04936	0.0466175	20
Ots28_11202190	16	11202190	4.10934e-34	0.369742	3566	0.0605593	0.100545	1.38074e-32	6.41311	0.039986	21
Ots28_11202400	16	11202400	6.12484e-39	0.319405	3566	0.0605593	0.106646	2.93992e-37	7.05445	0.0460868	22
Ots28_11202863	16	11202863	6.9626e-06	0.0340718	3566	0.0605593	0.0659097	0.000101714	6.71558	0.00535038	23
Ots28_11205423	16	11205423	2.18543e-34	0.36862	3566	0.0605593	0.100891	8.15893e-33	6.44524	0.0403314	24
Ots28_11205993	16	11205993	1.80559e-34	0.356702	3566	0.0605593	0.100995	7.58349e-33	6.49867	0.0404359	25
Ots28_11206740	16	11206740	1.75921e-33	0.371004	3566	0.0605593	0.0997502	4.92579e-32	6.36469	0.0391909	26
Ots28_11207428	16	11207428	3.60551e-28	0.182417	3566	0.0605593	0.0930934	6.05725e-27	7.44839	0.0325341	27
Ots28_11210919	16	11210919	8.61846e-28	0.233595	3566	0.0605593	0.0926212	1.37895e-26	6.71656	0.0320619	28
Ots_131906_141	5	28	0.000554439	0.151851	3566	0.0605593	0.0637131	0.00776214	2.67529
Ots9_16115048	19	16115048	0.00296959	0.032249	3566	0.0605593	0.0628929	0.039581	-4.51631
Ots_EndoRB1_486	16	8187490	0.00306282	0.295008	3566	0.0605593	0.062878	0.039581	-1.7709
Ots_U212_158	4	14522192	0.00385596	0.0164049	3566	0.0605593	0.062767	0.0479853	-6.2053
Ots1_72858599	25	72858599	0.0136242	0.0218732	3566	0.0605593	0.0621679	0.163491	4.62025
Ots_P53	28	2417591	0.0165653	0.279024	3566	0.0605593	0.0620768	0.19193	1.54383
Ots_111084b_619	10	19749885	0.0178085	0.0377173	3566	0.0605593	0.0620432	0.199259	3.3512
Ots_Ikaros_250	25	45385098	0.018384	0.00364554	3566	0.0605593	0.0620285	0.199259	10.7648
Ots_110201_363	19	25990000	0.0192926	0.327398	3566	0.0605593	0.0620061	0.202572	1.44122
Ots_crRAD25367_50	28	8042526	0.020914	0.436203	3566	0.0605593	0.0619689	0.212943	1.34503
Ots_115987_325	9	66193572	0.0280524	0.102215	3566	0.0605593	0.0618343	0.277224	1.98253
Ots_FARSLA_220	19	68274964	0.0305476	0.0169658	3566	0.0605593	0.0617955	0.291247	4.60776
Ots_100884_287	19	34802127	0.0313765	0.11848	3566	0.0605593	0.0617833	0.291247	1.85978
Ots_MetA	9	20396849	0.0325137	0.49369	3566	0.0605593	0.0617672	0.291247	1.18401
Ots29_23344676	10	23344676	0.0329386	0.0117779	3566	0.0605593	0.0617613	0.291247	5.45294
Ots_ppie_245	31	23260130	0.0359574	0.0503365	3566	0.0605593	0.0617217	0.309787	2.60278
Ots_101704_143	31	51040180	0.0406847	0.438446	3566	0.0605593	0.0616662	0.338545	-1.29286
Ots_126619_400	5	3	0.0413105	0.271873	3566	0.0605593	0.0616593	0.338545	1.26545
Ots_GST_207	13	18672818	0.0503082	0.127734	3566	0.0605593	0.0615715	0.402465	-1.61665
Ots_117432_409	10	10328032	0.0557994	0.359086	3566	0.0605593	0.0615258	0.430841	-1.15789
Ots_crRAD17527_58	21	37324165	0.0564197	0.0371565	3566	0.0605593	0.0615209	0.430841	2.75171
Ots_nramp_321	2	51336125	0.0600584	0.0225743	3566	0.0605593	0.0614934	0.448436	3.38793
Ots_crRAD18289_33	30	8970778	0.0739621	0.0468312	3566	0.0605593	0.0614028	0.540245	2.34796
Ots_OTDESMIN19_SNP1	5	23	0.0772935	0.222378	3566	0.0605593	0.0613838	0.54946	-1.22755
Ots_RFC2_558	2	27438208	0.0790443	0.484577	3566	0.0605593	0.0613742	0.54946	1.2368
Ots_113242_216	5	25	0.0801331	0.444476	3566	0.0605593	0.0613683	0.54946	-1.05274
Ots_CHI06035945_4547	20	12373492	0.0817649	0.413769	3566	0.0605593	0.0613596	0.54946	0.974732
Ots_u07_57_120	21	16346192	0.0841395	0.0534212	3566	0.0605593	0.0613474	0.554331	2.18734
Ots_U2305_63	20	2	0.0864659	0.115115	3566	0.0605593	0.0613357	0.558703	1.46149
Ots_112208_722	12	17637330	0.0918468	0.491026	3566	0.0605593	0.06131	0.563635	1.03036
Ots_crRAD35313_66	26	65139272	0.0918636	0.106001	3566	0.0605593	0.0613099	0.563635	1.4789
Ots5_44795073	23	44795073	0.0922616	0.148626	3566	0.0605593	0.0613081	0.563635	-1.28351
Ots11_32468959	5	10	0.0956372	0.0580482	3566	0.0605593	0.0612929	0.564205	1.96031
Ots_crRAD255_59	28	40093591	0.0957133	0.0670219	3566	0.0605593	0.0612925	0.564205	1.84765
Ots_110689_218	5	2	0.103104	0.23009	3566	0.0605593	0.0612611	0.597291	1.10177
Ots_127760_569	25	65444532	0.10556	0.0220135	3566	0.0605593	0.0612513	0.601153	2.9086
Ots2_38264269	32	38264269	0.113177	0.099972	3566	0.0605593	0.0612221	0.61387	-1.47892
Ots_123921_111	24	25247852	0.11358	0.239764	3566	0.0605593	0.0612207	0.61387	-1.03272
Ots_crRAD27515_69	32	27211812	0.116172	0.0255188	3566	0.0605593	0.0612113	0.61387	-2.69239
Ots_hsp27b_150	19	52471033	0.119639	0.46719	3566	0.0605593	0.0611991	0.61387	0.939502
Ots18_30099101	24	30099101	0.120278	0.213825	3566	0.0605593	0.0611969	0.61387	1.05048
Ots_CHI06105101_16717	6	5124325	0.121833	0.147364	3566	0.0605593	0.0611916	0.61387	-1.19007
Ots_crRAD57376_68	32	54571149	0.122837	0.0249579	3566	0.0605593	0.0611882	0.61387	2.71808
Ots_crRAD9615_69	5	31	0.126018	0.291082	3566	0.0605593	0.0611776	0.61387	-0.971576
Ots_112876_371	35	29108047	0.126018	0.406197	3566	0.0605593	0.0611776	0.61387	0.914676
Ots_101554_407	13	9784111	0.127074	0.0970275	3566	0.0605593	0.0611742	0.61387	1.40104
Ots_U2362_330	9	14699971	0.12789	0.0386988	3566	0.0605593	0.0611716	0.61387	2.2017
Ots_Ots311_101x	11	4070652	0.141735	0.148065	3566	0.0605593	0.0611296	0.652202	1.18385
Ots_PEMT	3	15921271	0.143262	0.406758	3566	0.0605593	0.0611252	0.652202	-0.905428
Ots4_64978818	11	64978818	0.145431	0.0353337	3566	0.0605593	0.0611192	0.652202	-2.15071
Ots_u202_161	5	7	0.145503	0.384745	3566	0.0605593	0.061119	0.652202	-0.826277
Ots_102457_132	19	1	0.146909	0.494812	3566	0.0605593	0.0611151	0.652202	-0.895791
Ots7_51409415	2	51409415	0.147814	0.0220135	3566	0.0605593	0.0611126	0.652202	2.65321
Ots_u07_53_133	5	5	0.149463	0.472518	3566	0.0605593	0.0611081	0.652202	0.861709
Ots_CRB211	18	29785703	0.15932	0.0713685	3566	0.0605593	0.0610825	0.683495	-1.48807
Ots_hnRNPL_533	26	46705374	0.160703	0.0452888	3566	0.0605593	0.061079	0.683495	-1.78496
Ots3_57055518	8	57055518	0.171018	0.040101	3566	0.0605593	0.0610543	0.718276	1.92308
Ots_96899_357R	12	21523451	0.180206	0.00574874	3566	0.0605593	0.0610337	0.741357	4.77349
Ots_u07_20_332	8	33660993	0.181966	0.0393999	3566	0.0605593	0.0610298	0.741357	-1.90307
Ots7_50997124	2	50997124	0.183133	0.0128996	3566	0.0605593	0.0610273	0.741357	3.16368
Ots_102867_609	15	1	0.188387	0.209478	3566	0.0605593	0.0610163	0.742453	0.875232
Ots_120950_417	23	18867357	0.188694	0.295149	3566	0.0605593	0.0610157	0.742453	-0.831666
Ots_97077_179R	2	1	0.19129	0.38839	3566	0.0605593	0.0610103	0.742453	0.734351
Ots_107074_284	21	16750220	0.197502	0.455693	3566	0.0605593	0.0609979	0.742453	-0.711443
Ots_CHI06105101_18523	5	11	0.198435	0.0970275	3566	0.0605593	0.0609961	0.742453	1.20361
Ots_118938_325	8	43610834	0.200584	0.392597	3566	0.0605593	0.060992	0.742453	-0.760767
Ots5_70908626	23	70908626	0.201001	0.0200505	3566	0.0605593	0.0609912	0.742453	-2.50335
Ots_crRAD36152_44	15	13203734	0.204084	0.200785	3566	0.0605593	0.0609853	0.742453	0.856438
Ots_ntl_255	33	15370000	0.206152	0.282529	3566	0.0605593	0.0609814	0.742453	-0.812058
Ots_107607_315	9	36761804	0.206294	0.110768	3566	0.0605593	0.0609812	0.742453	1.12114
Ots_ETIF1A	15	34678104	0.20991	0.146523	3566	0.0605593	0.0609745	0.742453	0.989971
Ots3_34894254	8	34894254	0.217558	0.0772574	3566	0.0605593	0.0609609	0.742453	1.19678
Ots_108007_208	14	4971142	0.222166	0.485979	3566	0.0605593	0.0609529	0.742453	-0.749008
Ots_crRAD27164_55	26	25285990	0.223956	0.265564	3566	0.0605593	0.0609499	0.742453	-0.779517
Ots_Est740	14	39254576	0.22552	0.380538	3566	0.0605593	0.0609473	0.742453	0.772423
Ots_110551_64	7	14420914	0.225544	0.23051	3566	0.0605593	0.0609472	0.742453	-0.823876
Ots2_42405643	32	42405643	0.226191	0.0214526	3566	0.0605593	0.0609461	0.742453	2.30106
Ots11_32418659	21	32418659	0.229543	0.18396	3566	0.0605593	0.0609406	0.742453	-0.85817
Ots_unk7936_50	5	14	0.229747	0.194055	3566	0.0605593	0.0609403	0.742453	-0.863223
Ots_crRAD76512_28	21	32328258	0.231635	0.30903	3566	0.0605593	0.0609372	0.742453	0.726644
Ots_ARNT	6	24857375	0.234467	0.0157039	3566	0.0605593	0.0609326	0.742453	2.62146
Ots_102414_395	1	20097469	0.234817	0.304823	3566	0.0605593	0.0609321	0.742453	0.734848
Ots_u211_85	23	34253781	0.23591	0.0143017	3566	0.0605593	0.0609303	0.742453	-2.71356
Ots_110381_164	17	35228582	0.237867	0.30244	3566	0.0605593	0.0609273	0.742453	-0.76244
Ots_129170_683	29	11485501	0.241522	0.0996915	3566	0.0605593	0.0609216	0.742453	1.07659
Ots_P450	15	65154384	0.244712	0.0633763	3566	0.0605593	0.0609167	0.742453	-1.30615
Ots_crRAD13725_51	9	10662607	0.249161	0.162647	3566	0.0605593	0.06091	0.742453	0.890271
Ots_afmid_196	34	17096334	0.251351	0.238783	3566	0.0605593	0.0609068	0.742453	0.750361
Ots17_22360456	29	22360456	0.251353	0.478828	3566	0.0605593	0.0609068	0.742453	0.618097
Ots_vatf_251	29	7664045	0.25313	0.257291	3566	0.0605593	0.0609042	0.742453	0.752283
Ots18_32088284	24	32088284	0.25636	0.0300056	3566	0.0605593	0.0608995	0.742453	-1.79078
Ots_105132_200	13	9585379	0.256391	0.0622546	3566	0.0605593	0.0608995	0.742453	1.31183
Ots_105385_421	9	73012849	0.257485	0.0280426	3566	0.0605593	0.0608979	0.742453	-1.88077
Ots_unk9480_51	23	58885154	0.261591	0.149187	3566	0.0605593	0.0608922	0.742453	0.897436
Ots_GnRH_271	9	65660176	0.265155	0.00182277	3566	0.0605593	0.0608872	0.742453	7.16633
Ots_118175_479	34	5436160	0.266374	0.139512	3566	0.0605593	0.0608856	0.742453	0.900521
Ots_131460_584	2	31130645	0.267159	0.368761	3566	0.0605593	0.0608845	0.742453	0.681226
Ots_crRAD33491_71	24	2699387	0.267372	0.0398205	3566	0.0605593	0.0608842	0.742453	1.57973
Ots_HSP90B_100	23	6866692	0.271645	0.115676	3566	0.0605593	0.0608784	0.743529	-0.971112
Ots_104063_132	5	12	0.273376	0.0222939	3566	0.0605593	0.0608761	0.743529	2.05306
Ots_ZR_575	9	27576884	0.276974	0.145681	3566	0.0605593	0.0608714	0.743529	-0.867066
Ots22_32650802	7	32650802	0.277108	0.220275	3566	0.0605593	0.0608713	0.743529	0.718342
Ots_slc7a2_71	31	61099332	0.278824	0.135586	3566	0.0605593	0.060869	0.743529	0.897494
Ots_LWSop_638	32	13620416	0.288072	0.00280426	3566	0.0605593	0.0608574	0.758423	5.52371
Ots_OTSMTA_SNP1	9	20396609	0.288923	0.1576	3566	0.0605593	0.0608563	0.758423	0.826054
Ots_u07_17_135	7	11164448	0.294497	0.0281828	3566	0.0605593	0.0608495	0.762303	-1.65732
Ots_U2446_123	10	11728129	0.294939	0.2629	3566	0.0605593	0.060849	0.762303	0.684107
Ots_E2_275	7	5457012	0.29926	0.0793606	3566	0.0605593	0.0608439	0.765265	1.07127
Ots_AsnRS_60	14	41784960	0.30064	0.165171	3566	0.0605593	0.0608422	0.765265	0.787255
Ots_FGF6B_1	9	37250687	0.303766	0.412787	3566	0.0605593	0.0608386	0.766696	-0.640977
Ots_128693_461	21	29099828	0.307546	0.32894	3566	0.0605593	0.0608343	0.766696	-0.624246
Ots6_33505144	9	33505144	0.308047	0.43396	3566	0.0605593	0.0608337	0.766696	-0.561536
Ots_crRAD55475_26	24	17929277	0.310367	0.292485	3566	0.0605593	0.0608311	0.76679	0.647796
Ots_mapK_3__309	2	5480042	0.316926	0.324173	3566	0.0605593	0.0608238	0.774494	-0.588124
Ots_124774_477	12	15167502	0.318096	0.40157	3566	0.0605593	0.0608225	0.774494	0.624794
Ots_NOD1	15	23568768	0.323764	0.0422042	3566	0.0605593	0.0608164	0.778918	-1.25589
Ots_BMP2_SNP1	23	30442475	0.324549	0.0457095	3566	0.0605593	0.0608156	0.778918	1.29998
Ots_GPH_318	21	46176184	0.327308	0.0155637	3566	0.0605593	0.0608127	0.779967	-2.18812
Ots_106313_729	5	13	0.33638	0.234156	3566	0.0605593	0.0608034	0.79594	-0.649684
Ots_RAG3	17	34427967	0.342539	0.199804	3566	0.0605593	0.0607972	0.801909	0.679195
Ots_HFABP_34	5	29	0.343675	0.208357	3566	0.0605593	0.0607961	0.801909	-0.629076
Ots_crRAD16540_50	29	9728418	0.352215	0.140073	3566	0.0605593	0.0607879	0.816168	-0.729009
Ots_crRAD20887_70	14	7378067	0.364908	0.148906	3566	0.0605593	0.0607761	0.839788	0.68919
Ots_P450_288	19	19138835	0.371317	0.044728	3566	0.0605593	0.0607704	0.843849	1.20896
Ots_106419b_618	26	11463845	0.371695	0.206394	3566	0.0605593	0.06077	0.843849	0.623749
Ots_crRAD44588_67	14	25774788	0.3756	0.259394	3566	0.0605593	0.0607666	0.84699	0.550947
Ots_sept9_78	34	9390357	0.385476	0.320808	3566	0.0605593	0.0607582	0.847338	-0.527226
Ots9_28975221	19	28975221	0.386679	0.0182277	3566	0.0605593	0.0607572	0.847338	-1.76657
Ots_Hsp90a	24	30105519	0.38675	0.418957	3566	0.0605593	0.0607571	0.847338	0.487619
Ots_stk6_516	32	3814527	0.387226	0.046691	3566	0.0605593	0.0607567	0.847338	-1.14613
Ots6_10904949	9	10904949	0.388363	0.0221537	3566	0.0605593	0.0607558	0.847338	-1.551
Ots7_53291035	2	53291035	0.394264	0.26332	3566	0.0605593	0.060751	0.854643	-0.532577
Ots_122414_56	16	26647710	0.396799	0.224762	3566	0.0605593	0.0607489	0.854643	-0.588747
Ots_117370_471	3	14581248	0.40631	0.0691251	3566	0.0605593	0.0607414	0.869555	0.898176
Ots_u07_07_161	11	37799853	0.418253	0.415031	3566	0.0605593	0.0607323	0.874236	-0.4777
Ots_110495_380	5	9	0.422197	0.393438	3566	0.0605593	0.0607294	0.874236	-0.454901
Ots_129458_451	25	11080640	0.42522	0.433679	3566	0.0605593	0.0607272	0.874236	-0.485409
Ots_crRAD46751_42	5	20	0.428043	0.0161245	3566	0.0605593	0.0607252	0.874236	1.70123
Ots_trnau1ap_86	16	17646942	0.431346	0.125911	3566	0.0605593	0.0607228	0.874236	-0.65399
Ots_128757_61R	5	15	0.435713	0.468452	3566	0.0605593	0.0607197	0.874236	-0.456807
Ots_unk526	27	29699840	0.436917	0.175126	3566	0.0605593	0.0607189	0.874236	0.581945
Ots_106747_239	3	17321046	0.442037	0.256029	3566	0.0605593	0.0607154	0.874236	0.508818
Ots_cox1_241	15	30421258	0.442057	0.0918396	3566	0.0605593	0.0607153	0.874236	0.751857
Ots_crRAD55400_59	15	17250308	0.450753	0.015143	3566	0.0605593	0.0607095	0.874236	1.69781
Ots30_17330452	28	17330452	0.452923	0.406197	3566	0.0605593	0.0607081	0.874236	-0.422345
Ots_U5049_250	20	1	0.45384	0.255609	3566	0.0605593	0.0607074	0.874236	-0.491492
Ots4_40942276	11	40942276	0.453994	0.00883343	3566	0.0605593	0.0607073	0.874236	-2.20485
Ots_108390_329	10	16533976	0.457067	0.200645	3566	0.0605593	0.0607053	0.874236	0.537183
Ots_arp_436	2	52672820	0.461644	0.457375	3566	0.0605593	0.0607024	0.874236	0.442918
Ots_108820_336	16	10815622	0.465861	0.0461301	3566	0.0605593	0.0606997	0.874236	0.951698
Ots_SWS1op_182	29	7365688	0.466938	0.370163	3566	0.0605593	0.060699	0.874236	-0.450245
Ots_CD59_2	17	9312796	0.469488	0.321509	3566	0.0605593	0.0606974	0.874236	0.449598
Ots_crRAD18937_60	1	51017984	0.471607	0.138531	3566	0.0605593	0.0606961	0.874236	-0.564556
Ots_Est1363	8	8292351	0.471742	0.0231352	3566	0.0605593	0.0606961	0.874236	1.31247
Ots_crRAD24807_74	11	36172590	0.471753	0.104178	3566	0.0605593	0.060696	0.874236	0.660114
Ots_crRAD57687_34	20	31889864	0.473311	0.0590297	3566	0.0605593	0.0606951	0.874236	-0.841442
Ots_130720_99	28	17928099	0.47362	0.375771	3566	0.0605593	0.0606949	0.874236	-0.430778
Ots_crRAD75581_70	8	27546510	0.475222	0.170359	3566	0.0605593	0.0606939	0.874236	-0.500503
Ots_aspat_196	15	60406597	0.479036	0.135306	3566	0.0605593	0.0606916	0.874236	0.578346
Ots_HMGB1_73	23	27531907	0.484864	0.211441	3566	0.0605593	0.0606881	0.874236	-0.485722
Ots_parp3_286	7	9505120	0.485163	0.0625351	3566	0.0605593	0.060688	0.874236	0.811463
Ots_myo1a_384	8	39283854	0.485501	0.106983	3566	0.0605593	0.0606878	0.874236	-0.632222
Ots_106499_70	5	21	0.486027	0.441812	3566	0.0605593	0.0606874	0.874236	-0.415913
Ots_u4_92	23	49324631	0.490852	0.0496354	3566	0.0605593	0.0606846	0.874236	0.871401
Ots_CD63	7	13378891	0.492145	0.400869	3566	0.0605593	0.0606839	0.874236	-0.41723
Ots_MHC2	5	27	0.493326	0.43424	3566	0.0605593	0.0606832	0.874236	-0.426156
Ots_EP_529	5	22	0.500531	0.124369	3566	0.0605593	0.0606791	0.874236	-0.572535
Ots_IsoT	15	9121489	0.500957	0.00224341	3566	0.0605593	0.0606789	0.874236	3.90348
Ots_nelfd_163	32	31069128	0.501777	0.392036	3566	0.0605593	0.0606784	0.874236	0.411809
Ots11_11925999	21	11925999	0.508198	0.0266405	3566	0.0605593	0.0606749	0.874236	-1.12601
Ots_111681_657	23	8539947	0.509639	0.196439	3566	0.0605593	0.0606741	0.874236	0.474359
Ots30_17330688	28	17330706	0.51115	0.0340718	3566	0.0605593	0.0606733	0.874236	0.981408
Ots_123048_521	7	8033323	0.511713	0.147504	3566	0.0605593	0.060673	0.874236	-0.517607
Ots_108735_302	21	21337974	0.512573	0.482193	3566	0.0605593	0.0606725	0.874236	-0.397526
Ots_redd1_187	25	9939318	0.515696	0.0286035	3566	0.0605593	0.0606709	0.875121	1.08118
Ots_CirpA	23	47621841	0.525372	0.140073	3566	0.0605593	0.0606658	0.880978	0.515832
Ots_Myc_366	27	29700449	0.52692	0.00785193	3566	0.0605593	0.060665	0.880978	-1.97706
Ots_RAS1	17	36275840	0.527014	0.00518789	3566	0.0605593	0.060665	0.880978	-2.42356
Ots_112419_131	34	7853251	0.529979	0.471116	3566	0.0605593	0.0606634	0.881041	-0.367808
Ots_crRAD74766_28	5	16	0.532296	0.434661	3566	0.0605593	0.0606623	0.881041	-0.366571
Ots_hsc71_3__488	19	37358812	0.537528	0.119041	3566	0.0605593	0.0606597	0.882327	-0.532338
Ots_Thio	1	5625322	0.538467	0.453169	3566	0.0605593	0.0606592	0.882327	0.35817
Ots_u1008_108	19	62354402	0.541805	0.102636	3566	0.0605593	0.0606576	0.882327	-0.54087
Ots_CHI06048618_5222	2	38043969	0.543597	0.0489344	3566	0.0605593	0.0606567	0.882327	0.765783
Ots_crRAD92420_25	24	6695198	0.546203	0.130258	3566	0.0605593	0.0606555	0.882327	-0.496426
Ots_118205_61	18	32594959	0.550553	0.187886	3566	0.0605593	0.0606534	0.8851	-0.416699
Ots17_885364	29	885364	0.555354	0.025659	3566	0.0605593	0.0606511	0.888566	-1.01278
Ots_GH2	5	30	0.559472	0.00364554	3566	0.0605593	0.0606492	0.890912	2.56629
Ots_102213_210	31	1	0.566405	0.132642	3566	0.0605593	0.0606461	0.89415	0.47346
Ots_OTALDBINT1_SNP1	5	26	0.572254	0.372827	3566	0.0605593	0.0606435	0.89415	0.337553
Ots_U2362_227	9	14700070	0.574609	0.124089	3566	0.0605593	0.0606425	0.89415	-0.44847
Ots_107285_93	11	5852987	0.576658	0.0545429	3566	0.0605593	0.0606416	0.89415	0.677744
Ots_U5121_34	23	20893356	0.578494	0.197841	3566	0.0605593	0.0606408	0.89415	0.386561
Ots_crRAD20262_46	17	46397112	0.579028	0.304964	3566	0.0605593	0.0606406	0.89415	0.345549
Ots_crRAD10447_25	1	36699634	0.585207	0.0161245	3566	0.0605593	0.0606379	0.89415	1.16064
Ots_crRAD2806_42	29	14222969	0.587937	0.0795008	3566	0.0605593	0.0606368	0.89415	-0.555277
Ots18_3426299	24	3426299	0.590987	0.103617	3566	0.0605593	0.0606355	0.89415	0.472648
Ots_NFYB_147	5	6	0.598291	0.00504767	3566	0.0605593	0.0606326	0.89415	-2.045
Ots_GST_375	13	18672650	0.598781	0.00911385	3566	0.0605593	0.0606324	0.89415	1.52785
Ots_117242_136	27	29333295	0.599016	0.48696	3566	0.0605593	0.0606323	0.89415	0.316628
Ots_109693_392	26	7402550	0.599774	0.128575	3566	0.0605593	0.060632	0.89415	0.439417
Ots_105105_613	2	63322755	0.599909	0.148766	3566	0.0605593	0.0606319	0.89415	0.412014
Ots7_53631522	2	53631522	0.601422	0.00602916	3566	0.0605593	0.0606313	0.89415	-1.857
Ots_crRAD18492_65	20	3	0.614868	0.0710881	3566	0.0605593	0.0606261	0.908492	0.54616
Ots_u6_75	5	4	0.617168	0.0231352	3566	0.0605593	0.0606253	0.908492	0.915436
Ots_u07_49_290	15	30314171	0.620652	0.334408	3566	0.0605593	0.060624	0.908492	-0.298547
Ots_RAD4543_52	4	12866217	0.621884	0.040101	3566	0.0605593	0.0606235	0.908492	0.696878
Ots_95442b_204	17	39212513	0.624869	0.0614133	3566	0.0605593	0.0606224	0.9089	-0.557674
Ots_129144_472	1	30704018	0.632072	0.344363	3566	0.0605593	0.0606198	0.912328	0.291837
Ots_107806_821	25	51993828	0.632657	0.340437	3566	0.0605593	0.0606196	0.912328	-0.291889
Ots_crRAD60614_46	15	72156356	0.63735	0.151991	3566	0.0605593	0.060618	0.912328	0.372939
Ots_crRAD36072_29	21	36019633	0.63991	0.281688	3566	0.0605593	0.0606171	0.912328	-0.303098
Ots_zn593_346	21	46464971	0.643412	0.00336511	3566	0.0605593	0.0606159	0.912328	2.20061
Ots18_3417174	24	3417174	0.643517	0.107403	3566	0.0605593	0.0606158	0.912328	0.402545
Ots14_5453033	20	5453033	0.646902	0.193634	3566	0.0605593	0.0606147	0.913273	-0.319076
Ots_NAML12_SNP1	18	9777802	0.650093	0.172322	3566	0.0605593	0.0606136	0.913938	0.340124
Ots18_3550047	24	3550047	0.657053	0.107123	3566	0.0605593	0.0606113	0.916388	0.386509
Ots_102801_308	12	19971476	0.658083	0.0890353	3566	0.0605593	0.060611	0.916388	0.43573
Ots_127236_62	23	52450716	0.660543	0.410965	3566	0.0605593	0.0606102	0.916388	0.257926
Ots_u07_18_378	28	6130660	0.662745	0.490886	3566	0.0605593	0.0606095	0.916388	0.271564
Ots_96222_525	10	12489280	0.667398	0.431155	3566	0.0605593	0.060608	0.919039	0.240548
Ots18_3541813	24	3541813	0.67098	0.106983	3566	0.0605593	0.0606069	0.920202	0.369969
Ots_SL	5	17	0.674649	0.100953	3566	0.0605593	0.0606058	0.921472	-0.394098
Ots_104415_88	29	5512367	0.680217	0.112731	3566	0.0605593	0.0606041	0.922375	-0.373797
Ots_u1007_124	19	9430381	0.681234	0.173163	3566	0.0605593	0.0606038	0.922375	0.305366
Ots_GDH_81x	9	1	0.683546	0.465227	3566	0.0605593	0.0606032	0.922375	-0.242362
Ots_crRAD61523_71	21	41149096	0.690356	0.22364	3566	0.0605593	0.0606012	0.927838	-0.268859
Ots_crRAD34397_33	31	60161043	0.698658	0.248458	3566	0.0605593	0.0605989	0.933741	-0.245608
Ots_97660_56	16	34830271	0.700306	0.063797	3566	0.0605593	0.0605984	0.933741	0.440904
Ots_128302_57	32	23632129	0.708077	0.239905	3566	0.0605593	0.0605963	0.934958	0.238877
Ots_crRAD20376_66	21	46457753	0.711522	0.294448	3566	0.0605593	0.0605954	0.934958	0.234509
Ots_myoD_364	25	7299784	0.711963	0.394139	3566	0.0605593	0.0605953	0.934958	-0.206448
Ots_u07_25_325	25	9198721	0.714137	0.0423444	3566	0.0605593	0.0605947	0.934958	-0.49137
Ots_CCR7	16	34762262	0.717587	0.00224341	3566	0.0605593	0.0605938	0.934958	2.09911
Ots_103122_180	11	16781457	0.719509	0.132361	3566	0.0605593	0.0605933	0.934958	0.300713
Ots_pigh_105	24	35641063	0.730939	0.227005	3566	0.0605593	0.0605905	0.934958	0.234898
Ots_103041_52	31	55669454	0.736151	0.412928	3566	0.0605593	0.0605893	0.934958	-0.194982
Ots_113457_40R	6	9447490	0.74254	0.42751	3566	0.0605593	0.0605878	0.934958	0.19244
Ots12_23066874	15	23066874	0.742909	0.0577678	3566	0.0605593	0.0605877	0.934958	-0.385241
Ots15_18157381	12	18157381	0.744131	0.012479	3566	0.0605593	0.0605874	0.934958	0.793297
Ots_crRAD47297_55	15	4878508	0.744222	0.321929	3566	0.0605593	0.0605874	0.934958	0.202101
Ots_117259_271	27	11458685	0.745525	0.213825	3566	0.0605593	0.0605871	0.934958	-0.224492
Ots_TNF	8	21402560	0.747107	0.0213124	3566	0.0605593	0.0605867	0.934958	0.623119
Ots_nkef_192	1	51394567	0.755055	0.00771172	3566	0.0605593	0.060585	0.934958	-0.983605
Ots_u1002_75	7	15468014	0.758877	0.163348	3566	0.0605593	0.0605842	0.934958	-0.23516
Ots_brp16_64	26	4383923	0.764937	0.488503	3566	0.0605593	0.0605829	0.934958	0.176039
Ots_96500_180	11	45636897	0.765953	0.28968	3566	0.0605593	0.0605827	0.934958	-0.189953
Ots_101119_381	32	58361347	0.768062	0.0667414	3566	0.0605593	0.0605822	0.934958	-0.327285
Ots_131802_393	2	25665994	0.77045	0.115395	3566	0.0605593	0.0605818	0.934958	0.246207
Ots_TCTA_58	32	8993026	0.770598	0.307768	3566	0.0605593	0.0605817	0.934958	0.180595
Ots_crRAD66330_60	23	14208918	0.771415	0.150028	3566	0.0605593	0.0605816	0.934958	0.228439
Ots_GPDH_338	20	11576466	0.776875	0.0402412	3566	0.0605593	0.0605805	0.934958	-0.398525
Ots33_19359879	18	19359879	0.777465	0.0242569	3566	0.0605593	0.0605804	0.934958	0.493605
Ots_mybp_85	26	29231079	0.778422	0.397644	3566	0.0605593	0.0605802	0.934958	0.169311
Ots_GCSH	15	58052588	0.778761	0.0287437	3566	0.0605593	0.0605801	0.934958	0.456832
Ots_IL8R_C8	5	32	0.779385	0.0255188	3566	0.0605593	0.06058	0.934958	-0.487882
Ots_Prl2	25	40924770	0.781205	0.343662	3566	0.0605593	0.0605797	0.934958	0.171353
Ots_S7_1	24	31651991	0.781914	0.283371	3566	0.0605593	0.0605795	0.934958	-0.167575
Ots_OTSTF1_SNP1	16	25845386	0.795449	0.0738923	3566	0.0605593	0.060577	0.944919	0.269086
Ots_105407_117	5	18	0.79587	0.488082	3566	0.0605593	0.060577	0.944919	0.155162
Ots_105401_325	11	12543170	0.805048	0.210179	3566	0.0605593	0.0605754	0.952031	0.169947
Ots_pop5_96	15	27353346	0.812654	0.0287437	3566	0.0605593	0.0605741	0.952031	-0.383722
Ots_109525_816	23	70296658	0.812744	0.15143	3566	0.0605593	0.0605741	0.952031	-0.185709
Ots_GTH2B_550	22	27327552	0.814508	0.0214526	3566	0.0605593	0.0605738	0.952031	-0.44587
Ots29_18791740	10	18791748	0.818122	0.122546	3566	0.0605593	0.0605732	0.952031	-0.191349
Ots10_21244146	1	21244146	0.819774	0.209338	3566	0.0605593	0.060573	0.952031	-0.14424
Ots_94857_232R	8	27503532	0.821694	0.468172	3566	0.0605593	0.0605727	0.952031	0.131113
Ots_U2567_104	26	68622537	0.84016	0.0398205	3566	0.0605593	0.06057	0.958905	0.291473
Ots_crRAD21115_24	25	23499747	0.840603	0.0905777	3566	0.0605593	0.06057	0.958905	-0.19448
Ots4_42378741	11	42378741	0.844346	0.00799215	3566	0.0605593	0.0605695	0.958905	-0.596972
Ots_99550_204	5	19	0.844878	0.0967471	3566	0.0605593	0.0605694	0.958905	-0.187384
Ots_crRAD22960_32	29	14223038	0.847113	0.0981492	3566	0.0605593	0.0605691	0.958905	0.178734
Ots_unk1104_38	33	21291286	0.849274	0.102356	3566	0.0605593	0.0605688	0.958905	-0.176995
Ots_Ostm1	18	4569955	0.850632	0.381239	3566	0.0605593	0.0605686	0.958905	0.110539
Ots_AldB1_122	13	5255056	0.851464	0.0988503	3566	0.0605593	0.0605685	0.958905	-0.171786
Ots_crRAD12037_39	24	10327070	0.853311	0.436343	3566	0.0605593	0.0605683	0.958905	0.111403
Ots_Cath_D141	5	8	0.861738	0.0573472	3566	0.0605593	0.0605673	0.962585	0.202955
Ots_AldoB4_183	13	5252021	0.863198	0.0164049	3566	0.0605593	0.0605671	0.962585	-0.372712
Ots_TLR3	30	7365214	0.865668	0.191812	3566	0.0605593	0.0605668	0.962585	0.123659
Ots_SClkF2R2_135	23	60109411	0.868046	0.311694	3566	0.0605593	0.0605666	0.962585	-0.102439
Ots_DDX5_171	34	5948580	0.881574	0.470555	3566	0.0605593	0.0605651	0.966733	0.0882172
Ots_110064_383	4	8141061	0.881886	0.222098	3566	0.0605593	0.0605651	0.966733	0.102101
Ots_IGF_I_1_76	24	4150743	0.884542	0.00140213	3566	0.0605593	0.0605648	0.966733	-1.06525
Ots_94903_99R	9	35539172	0.884634	0.440409	3566	0.0605593	0.0605648	0.966733	-0.0849605
Ots_crRAD60620_51	13	24004835	0.887016	0.136988	3566	0.0605593	0.0605646	0.966733	0.116906
Ots_unk3513_49	5	33	0.889049	0.272995	3566	0.0605593	0.0605644	0.966733	-0.0862417
Ots_112301_43	8	1	0.896403	0.160264	3566	0.0605593	0.0605638	0.971585	-0.0959904
Ots_129870_55	34	2979852	0.907197	0.17078	3566	0.0605593	0.0605629	0.974546	-0.0871521
Ots_PGK_54	28	23782920	0.913761	0.415732	3566	0.0605593	0.0605624	0.974546	0.0648057
Ots_tpx2_125	7	20362912	0.914929	0.0224341	3566	0.0605593	0.0605623	0.974546	-0.197012
Ots18_29943476	24	29943476	0.915197	0.458216	3566	0.0605593	0.0605623	0.974546	-0.0590952
Ots_IL11	14	20625334	0.916018	0.0584689	3566	0.0605593	0.0605622	0.974546	-0.123226
Ots_TGFB	18	29760263	0.917648	0.168116	3566	0.0605593	0.0605621	0.974546	0.0779927
Ots4_41638710	11	41638710	0.922232	0.029585	3566	0.0605593	0.0605618	0.974546	-0.156791
Ots19_46172427	17	46172427	0.922338	0.170639	3566	0.0605593	0.0605618	0.974546	-0.07077
Ots_u07_64_221	31	57998143	0.935792	0.00953449	3566	0.0605593	0.060561	0.985662	0.225958
Ots_crRAD73823_60	9	53325628	0.943177	0.377454	3566	0.0605593	0.0605606	0.990212	0.0433162
Ots_mapKpr_151	2	5460143	0.946855	0.0839877	3566	0.0605593	0.0605605	0.990212	0.0677666
Ots_crRAD11620_55	2	43120003	0.948953	0.273976	3566	0.0605593	0.0605604	0.990212	-0.0400417
Ots_CHI06027687_143477	25	34155766	0.962862	0.131099	3566	0.0605593	0.0605599	0.992043	-0.0351511
Ots_crRAD46081_56	32	34735614	0.965389	0.295289	3566	0.0605593	0.0605598	0.992043	0.0275886
Ots_crRAD57520_66	28	1332375	0.965784	0.135025	3566	0.0605593	0.0605598	0.992043	0.0355238
Ots_crRAD69327_53	32	4708299	0.968975	0.0562255	3566	0.0605593	0.0605597	0.992043	-0.0463971
Ots_cgo24_22	8	12326537	0.969067	0.222098	3566	0.0605593	0.0605597	0.992043	-0.0269834
Ots_TAPBP	28	34770823	0.970728	0.235698	3566	0.0605593	0.0605596	0.992043	-0.0234571
Ots_crRAD26165_69	27	20109332	0.971376	0.145962	3566	0.0605593	0.0605596	0.992043	0.0271932
Ots_unk1832_39	5	24	0.975607	0.242008	3566	0.0605593	0.0605595	0.993346	-0.0197331
Ots7_54212944	2	54212944	0.97872	0.0232754	3566	0.0605593	0.0605595	0.993504	-0.0476697
Ots_txnip_321	33	13146728	0.984287	0.00294448	3566	0.0605593	0.0605594	0.996146	0.0997915
Ots_crRAD78968_46	32	23276932	0.994742	0.0480931	3566	0.0605593	0.0605593	1	-0.00834428
Ots_112820_284	1	16907470	0.999933	0.346887	3566	0.0605593	0.0605593	1	5.08763e-05
Ots_crRAD23631_48	25	68018794	1	0	3566	NA	NA	1	NA
Ots_crRAD26081_28	5	34	1	0	3566	NA	NA	1	NA

## Sheet: GAPIT.MLM.early_arrival_BPA.GWA
SNP	Chromosome	Position	P.value	maf	nobs	Rsquare.of.Model.without.SNP	Rsquare.of.Model.with.SNP	FDR_Adjusted_P-values	effect
Ots28_11160599	16	11160599	9.83347e-294	0.313797	3566	0.242086	0.589316	3.30405e-291	-30.6382	0.34723
Ots28_11143508	16	11143508	1.97519e-292	0.313517	3566	0.242086	0.587455	3.31832e-290	-30.5583	0.345369
Ots28_11095755	16	11095755	1.82242e-287	0.316882	3566	0.242086	0.580392	2.04112e-285	-30.155	0.338305
Ots28_11186543	16	11186543	1.19012e-280	0.316741	3566	0.242086	0.57077	9.997e-279	-29.6037	0.328684
Ots28_11202400	16	11202400	3.28496e-277	0.319405	3566	0.242086	0.565944	2.2075e-275	-29.5604	0.323858
Ots28_11201129	16	11201129	7.05808e-277	0.326136	3566	0.242086	0.565479	3.95252e-275	-29.3601	0.323393
Ots28_11077576	16	11077576	2.44033e-272	0.363713	3566	0.242086	0.559149	1.17136e-270	-28.0949	0.317063
Ots28_11071377	16	11071377	1.56965e-270	0.365115	3566	0.242086	0.556638	6.59253e-269	-27.9959	0.314552
Ots28_11075712	16	11075712	2.84153e-270	0.365536	3566	0.242086	0.55628	1.06084e-268	-27.9665	0.314194
Ots28_11077016	16	11076976	1.06253e-268	0.366096	3566	0.242086	0.554101	3.57011e-267	-27.8686	0.312015
Ots28_11062192	16	11062192	3.38437e-261	0.359506	3566	0.242086	0.543767	1.03377e-259	-27.4935	0.301681
Ots28_11164637	16	11164637	3.43749e-259	0.290101	3566	0.242086	0.541021	9.62497e-258	-29.3696	0.298934
Ots28_11070757	16	11070757	2.94402e-250	0.376612	3566	0.242086	0.52888	7.60916e-249	-26.6328	0.286794
Ots28_11205993	16	11205993	3.35746e-237	0.356702	3566	0.242086	0.511385	8.0579e-236	-26.3573	0.269298
Ots28_11023212	16	11023212	3.0461e-236	0.353337	3566	0.242086	0.510113	6.82326e-235	-26.1821	0.268027
Ots28_11205423	16	11205423	5.11505e-234	0.36862	3566	0.242086	0.507165	1.07416e-232	-25.9862	0.265078
Ots28_11202190	16	11202190	5.51581e-234	0.369742	3566	0.242086	0.507121	1.09018e-232	-25.9645	0.265035
Ots28_11033282	16	11033282	1.75296e-232	0.345345	3566	0.242086	0.505136	3.2722e-231	-26.1962	0.26305
Ots28_11025336	16	11025336	5.0447e-231	0.346046	3566	0.242086	0.503211	8.92115e-230	-26.0325	0.261125
Ots28_11206740	16	11206740	2.94236e-230	0.371004	3566	0.242086	0.502202	4.94316e-229	-25.7678	0.260116
Ots28_11210919	16	11210919	5.87787e-184	0.233595	3566	0.242086	0.443036	9.4046e-183	-26.0965	0.20095
Ots28_11207428	16	11207428	1.6594e-173	0.182417	3566	0.242086	0.430166	2.53435e-172	-27.6608	0.18808
Ots28_11202863	16	11202863	2.38331e-28	0.0340718	3566	0.242086	0.268515	3.4817e-27	-22.6932	0.0264287
Ots_EndoRB1_486	16	8187490	5.18682e-13	0.295008	3566	0.242086	0.253275	7.26154e-12	5.90273
Ots_crRAD18937_60	1	51017984	4.55325e-11	0.138531	3566	0.242086	0.25138	6.11957e-10	7.07694
Ots_crRAD26165_69	27	20109332	2.3385e-10	0.145962	3566	0.242086	0.250691	3.02206e-09	6.59574
Ots_unk1832_39	5	24	3.15429e-10	0.242008	3566	0.242086	0.250565	3.92534e-09	-5.54289
Ots19_46172427	17	46172427	2.23296e-09	0.170639	3566	0.242086	0.249743	2.67955e-08	5.961
Ots_97077_179R	2	1	8.78813e-08	0.38839	3566	0.242086	0.248209	1.01821e-06	-4.09245
Ots_u202_161	5	7	3.38238e-07	0.384745	3566	0.242086	0.247649	3.78827e-06	3.95322
Ots_crRAD34397_33	31	60161043	5.00779e-07	0.248458	3566	0.242086	0.247487	5.4278e-06	4.3464
Ots_crRAD78968_46	32	23276932	8.24029e-07	0.0480931	3566	0.242086	0.247281	8.6523e-06	8.55261
Ots_102867_609	15	1	1.01105e-06	0.209478	3566	0.242086	0.247197	1.02944e-05	-4.45252
Ots_128302_57	32	23632129	2.18114e-06	0.239905	3566	0.242086	0.246879	2.11499e-05	-4.13554
Ots2_38264269	32	38264269	2.20312e-06	0.099972	3566	0.242086	0.246875	2.11499e-05	6.00443
Ots18_29943476	24	29943476	2.46581e-06	0.458216	3566	0.242086	0.246829	2.30142e-05	3.56507
Ots18_30099101	24	30099101	3.25009e-06	0.213825	3566	0.242086	0.246715	2.95143e-05	-4.28478
Ots_S7_1	24	31651991	4.30809e-06	0.283371	3566	0.242086	0.2466	3.80926e-05	3.79916
Ots_TAPBP	28	34770823	4.81295e-06	0.235698	3566	0.242086	0.246554	4.14654e-05	3.985
Ots7_51409415	2	51409415	5.2232e-06	0.0220135	3566	0.242086	0.24652	4.38748e-05	-11.398
Ots_trnau1ap_86	16	17646942	1.48815e-05	0.125911	3566	0.242086	0.246092	0.000121956	4.89013
Ots_nramp_321	2	51336125	2.0858e-05	0.0225743	3566	0.242086	0.245954	0.000164141	-10.4632
Ots5_70908626	23	70908626	2.10062e-05	0.0200505	3566	0.242086	0.245951	0.000164141	11.324
Ots7_50997124	2	50997124	2.66768e-05	0.0128996	3566	0.242086	0.245854	0.000203714	-13.6121
Ots_crRAD75581_70	8	27546510	4.79309e-05	0.170359	3566	0.242086	0.245616	0.000357884	3.88755
Ots_115987_325	9	66193572	7.53103e-05	0.102215	3566	0.242086	0.245432	0.000550093	-4.85754
Ots11_32468959	5	10	0.000126954	0.0580482	3566	0.242086	0.245221	0.000907587	-6.14468
Ots_HFABP_34	5	29	0.000179528	0.208357	3566	0.242086	0.245082	0.00125669	3.39573
Ots_crRAD36152_44	15	13203734	0.000288168	0.200785	3566	0.242086	0.244892	0.00197601	3.3307
Ots_Hsp90a	24	30105519	0.000309481	0.418957	3566	0.242086	0.244863	0.00207971	-2.76436
Ots11_32418659	21	32418659	0.000484495	0.18396	3566	0.242086	0.244684	0.00319197	3.66382
Ots_crRAD18289_33	30	8970778	0.00052106	0.0468312	3566	0.242086	0.244655	0.00336685	-7.56583
Ots_Est1363	8	8292351	0.000775242	0.0231352	3566	0.242086	0.244497	0.00491474	-9.3304
Ots_u07_57_120	21	16346192	0.000984593	0.0534212	3566	0.242086	0.244403	0.00612635	-6.99982
Ots_AldB1_122	13	5255056	0.00137626	0.0988503	3566	0.242086	0.24427	0.00840771	4.03608
Ots10_21244146	1	21244146	0.00241492	0.209338	3566	0.242086	0.244049	0.0144895	-2.61113
Ots6_33505144	9	33505144	0.00273482	0.43396	3566	0.242086	0.244001	0.0159581	2.25127
Ots29_23344676	10	23344676	0.00275467	0.0117779	3566	0.242086	0.243998	0.0159581	-10.41
Ots_100884_287	19	34802127	0.00409742	0.11848	3566	0.242086	0.243844	0.0233344	-4.91753
Ots_111084b_619	10	19749885	0.00419092	0.0377173	3566	0.242086	0.243835	0.0234692	-5.51597
Ots_CHI06105101_18523	5	11	0.00455904	0.0970275	3566	0.242086	0.243802	0.0251121	-3.60469
Ots_MetA	9	20396849	0.00538106	0.49369	3566	0.242086	0.243738	0.0291619	-2.49628
Ots_zn593_346	21	46464971	0.00600449	0.00336511	3566	0.242086	0.243696	0.0317872	-18.0881
Ots_CRB211	18	29785703	0.0060547	0.0713685	3566	0.242086	0.243693	0.0317872	3.96315
Ots_CHI06105101_16717	6	5124325	0.00831974	0.147364	3566	0.242086	0.243571	0.0430067	2.76137
Ots4_41638710	11	41638710	0.00845639	0.029585	3566	0.242086	0.243565	0.0430507	5.74336
Ots1_72858599	25	72858599	0.00914215	0.0218732	3566	0.242086	0.243535	0.0458472	-6.63409
Ots9_28975221	19	28975221	0.0113957	0.0182277	3566	0.242086	0.243451	0.0558912	-7.0582
Ots_118205_61	18	32594959	0.0114777	0.187886	3566	0.242086	0.243449	0.0558912	2.39144
Ots_Ikaros_250	25	45385098	0.0123655	0.00364554	3566	0.242086	0.24342	0.0585193	-15.8134
Ots_crRAD35313_66	26	65139272	0.0124105	0.106001	3566	0.242086	0.243419	0.0585193	-2.98978
Ots_crRAD20887_70	14	7378067	0.0125398	0.148906	3566	0.242086	0.243415	0.0585193	2.59421
Ots_mapK_3__309	2	5480042	0.0131528	0.324173	3566	0.242086	0.243397	0.0605388	-2.00765
Ots_OTSTF1_SNP1	16	25845386	0.0141919	0.0738923	3566	0.242086	0.243368	0.0644391	3.46158
Ots_myoD_364	25	7299784	0.0184423	0.394139	3566	0.242086	0.24327	0.0826216	-1.7927
Ots9_16115048	19	16115048	0.0197578	0.032249	3566	0.242086	0.243244	0.0873501	4.81773
Ots30_17330452	28	17330452	0.0204024	0.406197	3566	0.242086	0.243233	0.0890288	1.7734
Ots_hsp27b_150	19	52471033	0.0264032	0.46719	3566	0.242086	0.243137	0.113737	-3.38966
Ots_u1002_75	7	15468014	0.0277523	0.163348	3566	0.242086	0.243119	0.118035	3.5753
Ots_u07_17_135	7	11164448	0.0284272	0.0281828	3566	0.242086	0.24311	0.119394	5.44503
Ots_110495_380	5	9	0.0312282	0.393438	3566	0.242086	0.243075	0.128011	1.65949
Ots_u07_20_332	8	33660993	0.0312407	0.0393999	3566	0.242086	0.243075	0.128011	4.95546
Ots_Myc_366	27	29700449	0.0323261	0.00785193	3566	0.242086	0.243063	0.130862	9.4784
Ots_AldoB4_183	13	5252021	0.0329309	0.0164049	3566	0.242086	0.243056	0.131724	6.79913
Ots_U2362_330	9	14699971	0.034153	0.0386988	3566	0.242086	0.243043	0.135005	-4.92057
Ots_afmid_196	34	17096334	0.0346537	0.238783	3566	0.242086	0.243037	0.135391	-3.24897
Ots_txnip_321	33	13146728	0.0353738	0.00294448	3566	0.242086	0.24303	0.135891	14.7083
Ots_CCR7	16	34762262	0.0355904	0.00224341	3566	0.242086	0.243028	0.135891	-16.7497
Ots_101704_143	31	51040180	0.0365715	0.438446	3566	0.242086	0.243018	0.138068	3.40085
Ots_131906_141	5	28	0.0378854	0.151851	3566	0.242086	0.243005	0.141439	-3.38442
Ots3_57055518	8	57055518	0.0393755	0.040101	3566	0.242086	0.242991	0.145386	-3.92827
Ots_crRAD13725_51	9	10662607	0.0419675	0.162647	3566	0.242086	0.242968	0.15294	-3.31997
Ots_P450	15	65154384	0.0423317	0.0633763	3566	0.242086	0.242965	0.15294	3.99576
Ots_IL8R_C8	5	32	0.0436491	0.0255188	3566	0.242086	0.242954	0.156022	5.40513
Ots_crRAD25367_50	28	8042526	0.0564032	0.436203	3566	0.242086	0.242862	0.199489	-2.81371
Ots_u4_92	23	49324631	0.0611425	0.0496354	3566	0.242086	0.242833	0.213552	3.98131
Ots_Cath_D141	5	8	0.0616506	0.0573472	3566	0.242086	0.24283	0.213552	3.77041
Ots_ARNT	6	24857375	0.0634198	0.0157039	3566	0.242086	0.242821	0.217439	-5.60914
Ots_LWSop_638	32	13620416	0.0664685	0.00280426	3566	0.242086	0.242804	0.223654	13.178
Ots_Est740	14	39254576	0.0665637	0.380538	3566	0.242086	0.242803	0.223654	-2.88921
Ots_U5049_250	20	1	0.0697462	0.255609	3566	0.242086	0.242787	0.232027	2.79483
Ots_102457_132	19	1	0.0721914	0.494812	3566	0.242086	0.242775	0.237807	2.84593
Ots2_42405643	32	42405643	0.0738348	0.0214526	3566	0.242086	0.242767	0.240859	-4.61358
Ots14_5453033	20	5453033	0.0801679	0.193634	3566	0.242086	0.242739	0.256795	1.65628
Ots4_42378741	11	42378741	0.0802483	0.00799215	3566	0.242086	0.242738	0.256795	7.24871
Ots5_44795073	23	44795073	0.0831591	0.148626	3566	0.242086	0.242726	0.263599	1.79215
Ots_crRAD11620_55	2	43120003	0.0899053	0.273976	3566	0.242086	0.242699	0.281084	-1.5493
Ots_vatf_251	29	7664045	0.0903484	0.257291	3566	0.242086	0.242697	0.281084	-2.60104
Ots_hsc71_3__488	19	37358812	0.0912629	0.119041	3566	0.242086	0.242694	0.281324	2.89164
Ots_crRAD2806_42	29	14222969	0.0951049	0.0795008	3566	0.242086	0.24268	0.290502	2.97082
Ots7_53631522	2	53631522	0.105736	0.00602916	3566	0.242086	0.242644	0.320066	7.82127
Ots_GST_375	13	18672650	0.109446	0.00911385	3566	0.242086	0.242632	0.328338	6.63373
Ots_108007_208	14	4971142	0.114525	0.485979	3566	0.242086	0.242617	0.339302	2.44384
Ots17_22360456	29	22360456	0.11512	0.478828	3566	0.242086	0.242615	0.339302	-1.15394
Ots11_11925999	21	11925999	0.121523	0.0266405	3566	0.242086	0.242597	0.355059	3.58532
Ots7_54212944	2	54212944	0.125216	0.0232754	3566	0.242086	0.242587	0.361532	-3.73202
Ots_GPH_318	21	46176184	0.125891	0.0155637	3566	0.242086	0.242585	0.361532	4.66656
Ots_U2305_63	20	2	0.130711	0.115115	3566	0.242086	0.242573	0.372194	-2.56584
Ots_crRAD9615_69	5	31	0.134211	0.291082	3566	0.242086	0.242564	0.378947	2.27653
Ots_117370_471	3	14581248	0.135413	0.0691251	3566	0.242086	0.242561	0.379157	2.87573
Ots_tpx2_125	7	20362912	0.143385	0.0224341	3566	0.242086	0.242542	0.398159	4.08636
Ots_redd1_187	25	9939318	0.146121	0.0286035	3566	0.242086	0.242536	0.402432	3.75479
Ots_OTSMTA_SNP1	9	20396609	0.149097	0.1576	3566	0.242086	0.24253	0.407291	-2.3551
Ots_pop5_96	15	27353346	0.152842	0.0287437	3566	0.242086	0.242522	0.414152	3.62123
Ots_stk6_516	32	3814527	0.15511	0.046691	3566	0.242086	0.242517	0.416935	3.1114
Ots_110201_363	19	25990000	0.160413	0.327398	3566	0.242086	0.242506	0.427768	-2.11377
Ots_crRAD255_59	28	40093591	0.164225	0.0670219	3566	0.242086	0.242498	0.434484	-2.71707
Ots_cox1_241	15	30421258	0.16566	0.0918396	3566	0.242086	0.242496	0.434859	-2.52411
Ots_P450_288	19	19138835	0.171745	0.044728	3566	0.242086	0.242484	0.447335	3.03014
Ots_crRAD44588_67	14	25774788	0.180137	0.259394	3566	0.242086	0.242469	0.462257	1.13266
Ots_crRAD60620_51	13	24004835	0.180228	0.136988	3566	0.242086	0.242469	0.462257	2.24393
Ots_AsnRS_60	14	41784960	0.181601	0.165171	3566	0.242086	0.242466	0.462257	2.16091
Ots15_18157381	12	18157381	0.184267	0.012479	3566	0.242086	0.242462	0.465516	4.3836
Ots29_18791740	10	18791748	0.192247	0.122546	3566	0.242086	0.242448	0.479584	1.47437
Ots4_40942276	11	40942276	0.19269	0.00883343	3566	0.242086	0.242448	0.479584	5.22129
Ots_crRAD46751_42	5	20	0.195247	0.0161245	3566	0.242086	0.242444	0.479848	-4.09914
Ots_CD59_2	17	9312796	0.196391	0.321509	3566	0.242086	0.242442	0.479848	1.94078
Ots_SClkF2R2_135	23	60109411	0.197081	0.311694	3566	0.242086	0.242441	0.479848	-1.93768
Ots_crRAD27515_69	32	27211812	0.202445	0.0255188	3566	0.242086	0.242432	0.489347	2.96912
Ots_U2446_123	10	11728129	0.204103	0.2629	3566	0.242086	0.24243	0.489347	-1.9455
Ots_crRAD57687_34	20	31889864	0.208201	0.0590297	3566	0.242086	0.242424	0.489347	2.54472
Ots_129170_683	29	11485501	0.208869	0.0996915	3566	0.242086	0.242423	0.489347	1.57711
Ots_Ostm1	18	4569955	0.20903	0.381239	3566	0.242086	0.242422	0.489347	1.86518
Ots_110551_64	7	14420914	0.20972	0.23051	3566	0.242086	0.242421	0.489347	1.94566
Ots_u211_85	23	34253781	0.211873	0.0143017	3566	0.242086	0.242418	0.490961	-4.17916
Ots_crRAD92420_25	24	6695198	0.224824	0.130258	3566	0.242086	0.2424	0.516958	2.02917
Ots_123048_521	7	8033323	0.226169	0.147504	3566	0.242086	0.242398	0.516958	1.98929
Ots_parp3_286	7	9505120	0.229828	0.0625351	3566	0.242086	0.242393	0.521773	-2.41236
Ots_Prl2	25	40924770	0.233717	0.343662	3566	0.242086	0.242388	0.527039	-1.80916
Ots_95442b_204	17	39212513	0.237185	0.0614133	3566	0.242086	0.242384	0.531295	1.83808
Ots_108735_302	21	21337974	0.246778	0.482193	3566	0.242086	0.242372	0.546454	1.77087
Ots_brp16_64	26	4383923	0.247548	0.488503	3566	0.242086	0.242371	0.546454	-1.73622
Ots_102414_395	1	20097469	0.248832	0.304823	3566	0.242086	0.242369	0.546454	-1.73549
Ots_102213_210	31	1	0.25705	0.132642	3566	0.242086	0.24236	0.552415	-1.89856
Ots_CHI06048618_5222	2	38043969	0.257648	0.0489344	3566	0.242086	0.242359	0.552415	-1.93466
Ots_u07_07_161	11	37799853	0.259594	0.415031	3566	0.242086	0.242357	0.552415	-1.67853
Ots_GST_207	13	18672818	0.261198	0.127734	3566	0.242086	0.242355	0.552415	1.26073
Ots_U5121_34	23	20893356	0.261405	0.197841	3566	0.242086	0.242355	0.552415	-1.75371
Ots_107806_821	25	51993828	0.26141	0.340437	3566	0.242086	0.242355	0.552415	1.70081
Ots_crRAD55400_59	15	17250308	0.270314	0.015143	3566	0.242086	0.242345	0.562454	3.64993
Ots_OTDESMIN19_SNP1	5	23	0.2709	0.222378	3566	0.242086	0.242344	0.562454	1.72267
Ots_IsoT	15	9121489	0.271183	0.00224341	3566	0.242086	0.242344	0.562454	-8.76589
Ots_GPDH_338	20	11576466	0.275357	0.0402412	3566	0.242086	0.24234	0.567608	2.48108
Ots_108820_336	16	10815622	0.28504	0.0461301	3566	0.242086	0.24233	0.583985	2.31387
Ots18_3426299	24	3426299	0.291356	0.103617	3566	0.242086	0.242323	0.586788	-1.30807
Ots_96500_180	11	45636897	0.291384	0.28968	3566	0.242086	0.242323	0.586788	-1.60604
Ots_u1008_108	19	62354402	0.297016	0.102636	3566	0.242086	0.242318	0.586788	-1.80495
Ots_112876_371	35	29108047	0.297297	0.406197	3566	0.242086	0.242318	0.586788	-1.55432
Ots7_53291035	2	53291035	0.297918	0.26332	3566	0.242086	0.242317	0.586788	0.883201
Ots_DDX5_171	34	5948580	0.298049	0.470555	3566	0.242086	0.242317	0.586788	1.55924
Ots_IGF_I_1_76	24	4150743	0.299997	0.00140213	3566	0.242086	0.242315	0.586788	-10.4103
Ots_EP_529	5	22	0.30038	0.124369	3566	0.242086	0.242315	0.586788	1.75714
Ots_crRAD12037_39	24	10327070	0.311747	0.436343	3566	0.242086	0.242304	0.605473	1.52409
Ots_unk3513_49	5	33	0.318076	0.272995	3566	0.242086	0.242298	0.614216	1.50113
Ots_crRAD27164_55	26	25285990	0.32998	0.265564	3566	0.242086	0.242288	0.631911	1.48091
Ots_P53	28	2417591	0.332155	0.279024	3566	0.242086	0.242286	0.631911	-1.47597
Ots_crRAD16540_50	29	9728418	0.333132	0.140073	3566	0.242086	0.242286	0.631911	1.02911
Ots_aspat_196	15	60406597	0.33632	0.135306	3566	0.242086	0.242283	0.631911	1.60204
Ots_117432_409	10	10328032	0.336643	0.359086	3566	0.242086	0.242283	0.631911	1.43644
Ots_u07_49_290	15	30314171	0.343887	0.334408	3566	0.242086	0.242277	0.635937	1.413
Ots_97660_56	16	34830271	0.344609	0.063797	3566	0.242086	0.242276	0.635937	1.88192
Ots_crRAD17527_58	21	37324165	0.34465	0.0371565	3566	0.242086	0.242276	0.635937	-2.19795
Ots_96222_525	10	12489280	0.346358	0.431155	3566	0.242086	0.242275	0.635937	0.716975
Ots_NAML12_SNP1	18	9777802	0.350439	0.172322	3566	0.242086	0.242272	0.639893	-1.50105
Ots_127760_569	25	65444532	0.352322	0.0220135	3566	0.242086	0.24227	0.639893	-2.55294
Ots18_3417174	24	3417174	0.357039	0.107403	3566	0.242086	0.242267	0.641705	-1.127
Ots_crRAD74766_28	5	16	0.357139	0.434661	3566	0.242086	0.242267	0.641705	1.36939
Ots_slc7a2_71	31	61099332	0.360478	0.135586	3566	0.242086	0.242264	0.644259	-1.53418
Ots22_32650802	7	32650802	0.367878	0.220275	3566	0.242086	0.242259	0.654005	-0.807701
Ots18_3550047	24	3550047	0.370378	0.107123	3566	0.242086	0.242257	0.654985	-1.09659
Ots18_3541813	24	3541813	0.37299	0.106983	3566	0.242086	0.242255	0.65615	-1.09096
Ots_131802_393	2	25665994	0.385306	0.115395	3566	0.242086	0.242247	0.672571	-1.46864
Ots_u6_75	5	4	0.386328	0.0231352	3566	0.242086	0.242246	0.672571	-2.40811
Ots_IL11	14	20625334	0.391831	0.0584689	3566	0.242086	0.242242	0.678636	1.72874
Ots_GDH_81x	9	1	0.396084	0.465227	3566	0.242086	0.24224	0.680786	1.28265
Ots17_885364	29	885364	0.399137	0.025659	3566	0.242086	0.242238	0.680786	-1.9721
Ots_128693_461	21	29099828	0.399151	0.32894	3566	0.242086	0.242238	0.680786	1.26288
Ots_GCSH	15	58052588	0.407194	0.0287437	3566	0.242086	0.242232	0.690995	-1.84016
Ots_124774_477	12	15167502	0.412287	0.40157	3566	0.242086	0.242229	0.693538	-1.28341
Ots3_34894254	8	34894254	0.41282	0.0772574	3566	0.242086	0.242229	0.693538	-1.07833
Ots_SWS1op_182	29	7365688	0.418685	0.370163	3566	0.242086	0.242225	0.699892	1.21463
Ots_122414_56	16	26647710	0.425499	0.224762	3566	0.242086	0.242221	0.707761	1.24937
Ots_hnRNPL_533	26	46705374	0.431211	0.0452888	3566	0.242086	0.242218	0.713728	1.67844
Ots_118175_479	34	5436160	0.438947	0.139512	3566	0.242086	0.242214	0.722971	-1.28672
Ots_101554_407	13	9784111	0.446924	0.0970275	3566	0.242086	0.242209	0.73252	0.94887
Ots_TNF	8	21402560	0.45183	0.0213124	3566	0.242086	0.242207	0.735467	2.1846
Ots_103122_180	11	16781457	0.4531	0.132361	3566	0.242086	0.242206	0.735467	1.26487
Ots_crRAD69327_53	32	4708299	0.462723	0.0562255	3566	0.242086	0.242201	0.747475	1.50315
Ots_117259_271	27	11458685	0.469255	0.213825	3566	0.242086	0.242198	0.7544	1.12789
Ots_106419b_618	26	11463845	0.474132	0.206394	3566	0.242086	0.242195	0.758601	1.1212
Ots_nkef_192	1	51394567	0.476384	0.00771172	3566	0.242086	0.242194	0.758601	-3.18396
Ots_u07_53_133	5	5	0.50113	0.472518	3566	0.242086	0.242182	0.793016	-1.02003
Ots_CHI06027687_143477	25	34155766	0.504778	0.131099	3566	0.242086	0.242181	0.793016	-0.681525
Ots_crRAD21115_24	25	23499747	0.506638	0.0905777	3566	0.242086	0.24218	0.793016	1.20483
Ots_109525_816	23	70296658	0.507436	0.15143	3566	0.242086	0.24218	0.793016	-1.08571
Ots_myo1a_384	8	39283854	0.513861	0.106983	3566	0.242086	0.242177	0.79934	1.14238
Ots_TLR3	30	7365214	0.516518	0.191812	3566	0.242086	0.242176	0.79977	-1.03661
Ots_HSP90B_100	23	6866692	0.523254	0.115676	3566	0.242086	0.242173	0.806484	-1.10529
Ots_94903_99R	9	35539172	0.528247	0.440409	3566	0.242086	0.242171	0.810462	-0.934653
Ots_unk9480_51	23	58885154	0.531691	0.149187	3566	0.242086	0.242169	0.812037	1.03323
Ots_106499_70	5	21	0.539441	0.441812	3566	0.242086	0.242166	0.818679	0.915842
Ots_112419_131	34	7853251	0.54315	0.471116	3566	0.242086	0.242165	0.818679	0.905316
Ots_99550_204	5	19	0.544286	0.0967471	3566	0.242086	0.242164	0.818679	-1.09244
Ots18_32088284	24	32088284	0.545786	0.0300056	3566	0.242086	0.242164	0.818679	1.29458
Ots_110381_164	17	35228582	0.548537	0.30244	3566	0.242086	0.242163	0.819149	0.927787
Ots_SL	5	17	0.552073	0.100953	3566	0.242086	0.242161	0.820782	-1.05938
Ots_113242_216	5	25	0.561897	0.444476	3566	0.242086	0.242158	0.828108	-0.882037
Ots_unk1104_38	33	21291286	0.56193	0.102356	3566	0.242086	0.242158	0.828108	1.02898
Ots_TGFB	18	29760263	0.570553	0.168116	3566	0.242086	0.242155	0.83187	-0.914576
Ots_crRAD60614_46	15	72156356	0.572334	0.151991	3566	0.242086	0.242154	0.83187	-0.928092
Ots_crRAD36072_29	21	36019633	0.573248	0.281688	3566	0.242086	0.242154	0.83187	-0.860854
Ots_105385_421	9	73012849	0.574387	0.0280426	3566	0.242086	0.242153	0.83187	1.44772
Ots_MHC2	5	27	0.587191	0.43424	3566	0.242086	0.242149	0.846764	-0.839255
Ots_PGK_54	28	23782920	0.603195	0.415732	3566	0.242086	0.242144	0.862341	-0.777432
Ots_crRAD66330_60	23	14208918	0.609409	0.150028	3566	0.242086	0.242142	0.862341	0.839312
Ots4_64978818	11	64978818	0.61015	0.0353337	3566	0.242086	0.242141	0.862341	1.02328
Ots_GTH2B_550	22	27327552	0.611373	0.0214526	3566	0.242086	0.242141	0.862341	1.3117
Ots_crRAD73823_60	9	53325628	0.611747	0.377454	3566	0.242086	0.242141	0.862341	0.762011
Ots_112820_284	1	16907470	0.617383	0.346887	3566	0.242086	0.242139	0.862341	-0.746391
Ots_U2567_104	26	68622537	0.617384	0.0398205	3566	0.242086	0.242139	0.862341	1.16171
Ots_105401_325	11	12543170	0.618525	0.210179	3566	0.242086	0.242139	0.862341	-0.778218
Ots_U212_158	4	14522192	0.621286	0.0164049	3566	0.242086	0.242138	0.862612	1.56396
Ots_105105_613	2	63322755	0.626242	0.148766	3566	0.242086	0.242137	0.865915	-0.798093
Ots_120950_417	23	18867357	0.629427	0.295149	3566	0.242086	0.242136	0.866751	0.732157
Ots_crRAD57520_66	28	1332375	0.633531	0.135025	3566	0.242086	0.242135	0.868843	0.799964
Ots_GH2	5	30	0.642318	0.00364554	3566	0.242086	0.242132	0.877312	-2.84017
Ots_crRAD24807_74	11	36172590	0.6483	0.104178	3566	0.242086	0.24213	0.879744	0.803394
Ots_ETIF1A	15	34678104	0.649335	0.146523	3566	0.242086	0.24213	0.879744	-0.747148
Ots_U2362_227	9	14700070	0.655881	0.124089	3566	0.242086	0.242128	0.881829	0.483345
Ots_crRAD76512_28	21	32328258	0.656123	0.30903	3566	0.242086	0.242128	0.881829	-0.665168
Ots_ntl_255	33	15370000	0.664354	0.282529	3566	0.242086	0.242126	0.889048	0.661592
Ots_101119_381	32	58361347	0.670057	0.0667414	3566	0.242086	0.242125	0.889048	0.832596
Ots_127236_62	23	52450716	0.67199	0.410965	3566	0.242086	0.242124	0.889048	0.631503
Ots12_23066874	15	23066874	0.672078	0.0577678	3566	0.242086	0.242124	0.889048	-0.678119
Ots_ppie_245	31	23260130	0.677029	0.0503365	3566	0.242086	0.242123	0.892086	-0.872101
Ots_106313_729	5	13	0.683063	0.234156	3566	0.242086	0.242122	0.89652	-0.635884
Ots_BMP2_SNP1	23	30442475	0.690855	0.0457095	3566	0.242086	0.24212	0.90322	-0.866674
Ots33_19359879	18	19359879	0.701511	0.0242569	3566	0.242086	0.242117	0.907995	0.913476
Ots_u07_18_378	28	6130660	0.702351	0.490886	3566	0.242086	0.242117	0.907995	-0.602905
Ots_112208_722	12	17637330	0.702615	0.491026	3566	0.242086	0.242117	0.907995	-0.593751
Ots_ZR_575	9	27576884	0.708239	0.145681	3566	0.242086	0.242116	0.911756	0.616386
Ots_crRAD55475_26	24	17929277	0.711637	0.292485	3566	0.242086	0.242115	0.912634	-0.563146
Ots_RAS1	17	36275840	0.715721	0.00518789	3566	0.242086	0.242114	0.913796	1.94925
Ots_NOD1	15	23568768	0.717983	0.0422042	3566	0.242086	0.242114	0.913796	0.627568
Ots_106747_239	3	17321046	0.721132	0.256029	3566	0.242086	0.242113	0.914341	-0.547897
Ots_sept9_78	34	9390357	0.728243	0.320808	3566	0.242086	0.242112	0.918865	-0.521069
Ots_unk7936_50	5	14	0.730174	0.194055	3566	0.242086	0.242111	0.918865	0.545224
Ots_crRAD10447_25	1	36699634	0.732904	0.0161245	3566	0.242086	0.242111	0.918865	-1.07257
Ots_FARSLA_220	19	68274964	0.739231	0.0169658	3566	0.242086	0.24211	0.923351	-1.04729
Ots_129458_451	25	11080640	0.744405	0.433679	3566	0.242086	0.242109	0.926371	0.503268
Ots30_17330688	28	17330706	0.748845	0.0340718	3566	0.242086	0.242108	0.927221	0.649234
Ots_cgo24_22	8	12326537	0.750805	0.222098	3566	0.242086	0.242108	0.927221	-0.496109
Ots_u07_25_325	25	9198721	0.757766	0.0423444	3566	0.242086	0.242106	0.927221	0.679376
Ots_130720_99	28	17928099	0.758779	0.375771	3566	0.242086	0.242106	0.927221	0.460254
Ots_PEMT	3	15921271	0.761458	0.406758	3566	0.242086	0.242106	0.927221	0.469045
Ots_CirpA	23	47621841	0.762697	0.140073	3566	0.242086	0.242105	0.927221	0.502178
Ots_CD63	7	13378891	0.764471	0.400869	3566	0.242086	0.242105	0.927221	0.455835
Ots_TCTA_58	32	8993026	0.768111	0.307768	3566	0.242086	0.242105	0.927221	0.445968
Ots_107074_284	21	16750220	0.769925	0.455693	3566	0.242086	0.242104	0.927221	0.219459
Ots_96899_357R	12	21523451	0.779218	0.00574874	3566	0.242086	0.242103	0.935061	-1.40144
Ots_mapKpr_151	2	5460143	0.785967	0.0839877	3566	0.242086	0.242102	0.939804	0.504211
Ots_123921_111	24	25247852	0.791401	0.239764	3566	0.242086	0.242101	0.942744	0.405202
Ots_131460_584	2	31130645	0.799021	0.368761	3566	0.242086	0.2421	0.942744	-0.386323
Ots_102801_308	12	19971476	0.802706	0.0890353	3566	0.242086	0.242099	0.942744	-0.456149
Ots6_10904949	9	10904949	0.808138	0.0221537	3566	0.242086	0.242099	0.942744	-0.603871
Ots_94857_232R	8	27503532	0.809324	0.468172	3566	0.242086	0.242098	0.942744	-0.355773
Ots_Ots311_101x	11	4070652	0.813381	0.148065	3566	0.242086	0.242098	0.942744	-0.391143
Ots_crRAD33491_71	24	2699387	0.814826	0.0398205	3566	0.242086	0.242098	0.942744	0.539873
Ots_RAD4543_52	4	12866217	0.818342	0.040101	3566	0.242086	0.242097	0.942744	0.525978
Ots_crRAD18492_65	20	3	0.821058	0.0710881	3566	0.242086	0.242097	0.942744	0.436515
Ots_OTALDBINT1_SNP1	5	26	0.823188	0.372827	3566	0.242086	0.242097	0.942744	-0.338011
Ots_109693_392	26	7402550	0.823454	0.128575	3566	0.242086	0.242097	0.942744	0.376048
Ots_u1007_124	19	9430381	0.824616	0.173163	3566	0.242086	0.242097	0.942744	-0.355883
Ots_111681_657	23	8539947	0.824901	0.196439	3566	0.242086	0.242097	0.942744	0.349974
Ots_107607_315	9	36761804	0.830521	0.110768	3566	0.242086	0.242096	0.945949	-0.371048
Ots_pigh_105	24	35641063	0.838521	0.227005	3566	0.242086	0.242095	0.951053	0.316244
Ots_crRAD22960_32	29	14223038	0.842904	0.0981492	3566	0.242086	0.242094	0.951053	-0.351107
Ots_E2_275	7	5457012	0.843494	0.0793606	3566	0.242086	0.242094	0.951053	0.370747
Ots_126619_400	5	3	0.852404	0.271873	3566	0.242086	0.242093	0.957197	0.281643
Ots_110064_383	4	8141061	0.85464	0.222098	3566	0.242086	0.242093	0.957197	0.284952
Ots_103041_52	31	55669454	0.862707	0.412928	3566	0.242086	0.242092	0.963021	0.254655
Ots_crRAD20262_46	17	46397112	0.873567	0.304964	3566	0.242086	0.242091	0.970602	-0.240455
Ots_crRAD61523_71	21	41149096	0.877197	0.22364	3566	0.242086	0.242091	0.970602	0.238761
Ots_crRAD57376_68	32	54571149	0.878163	0.0249579	3566	0.242086	0.242091	0.970602	-0.415516
Ots_arp_436	2	52672820	0.882595	0.457375	3566	0.242086	0.242091	0.972301	-0.223991
Ots_FGF6B_1	9	37250687	0.885812	0.412787	3566	0.242086	0.24209	0.972531	-0.223575
Ots_129144_472	1	30704018	0.889513	0.344363	3566	0.242086	0.24209	0.972531	-0.20894
Ots_108390_329	10	16533976	0.892243	0.200645	3566	0.242086	0.24209	0.972531	0.21518
Ots_crRAD20376_66	21	46457753	0.895128	0.294448	3566	0.242086	0.24209	0.972531	-0.200807
Ots_CHI06035945_4547	20	12373492	0.897276	0.413769	3566	0.242086	0.24209	0.972531	-0.0983002
Ots_mybp_85	26	29231079	0.901841	0.397644	3566	0.242086	0.242089	0.974336	-0.185287
Ots_105407_117	5	18	0.909463	0.488082	3566	0.242086	0.242089	0.979422	-0.173131
Ots_117242_136	27	29333295	0.91558	0.48696	3566	0.242086	0.242088	0.982859	0.162795
Ots_110689_218	5	2	0.923285	0.23009	3566	0.242086	0.242088	0.987974	0.149067
Ots_118938_325	8	43610834	0.941336	0.392597	3566	0.242086	0.242087	0.993088	-0.10983
Ots_107285_93	11	5852987	0.945077	0.0545429	3566	0.242086	0.242087	0.993088	0.142311
Ots_112301_43	8	1	0.946336	0.160264	3566	0.242086	0.242087	0.993088	0.107632
Ots_crRAD46081_56	32	34735614	0.94634	0.295289	3566	0.242086	0.242087	0.993088	0.10264
Ots_129870_55	34	2979852	0.948387	0.17078	3566	0.242086	0.242087	0.993088	0.104066
Ots_NFYB_147	5	6	0.949468	0.00504767	3566	0.242086	0.242087	0.993088	0.343094
Ots_128757_61R	5	15	0.949473	0.468452	3566	0.242086	0.242087	0.993088	0.0939129
Ots_104415_88	29	5512367	0.951709	0.112731	3566	0.242086	0.242087	0.993088	0.106015
Ots_RAG3	17	34427967	0.957935	0.199804	3566	0.242086	0.242087	0.994356	-0.083351
Ots_105132_200	13	9585379	0.958843	0.0622546	3566	0.242086	0.242087	0.994356	-0.103228
Ots_GnRH_271	9	65660176	0.96946	0.00182277	3566	0.242086	0.242086	1	-0.337324
Ots_crRAD47297_55	15	4878508	0.977202	0.321929	3566	0.242086	0.242086	1	0.0432258
Ots_u07_64_221	31	57998143	0.978794	0.00953449	3566	0.242086	0.242086	1	-0.106734
Ots_Thio	1	5625322	0.98576	0.453169	3566	0.242086	0.242086	1	-0.0264552
Ots_113457_40R	6	9447490	0.986325	0.42751	3566	0.242086	0.242086	1	-0.0253769
Ots_104063_132	5	12	0.98703	0.0222939	3566	0.242086	0.242086	1	-0.0460079
Ots_RFC2_558	2	27438208	0.987823	0.484577	3566	0.242086	0.242086	1	-0.0239746
Ots_nelfd_163	32	31069128	0.993884	0.392036	3566	0.242086	0.242086	1	0.0116265
Ots_HMGB1_73	23	27531907	0.994029	0.211441	3566	0.242086	0.242086	1	-0.0116756
Ots_unk526	27	29699840	0.99639	0.175126	3566	0.242086	0.242086	1	0.00727425
Ots_crRAD23631_48	25	68018794	1	0	3566	NA	NA	1	NA
Ots_crRAD26081_28	5	34	1	0	3566	NA	NA	1	NA

## Sheet: GAPIT.MLM.mid_arrival_BPA.GWAS.
SNP	Chromosome	Position	P.value	maf	nobs	Rsquare.of.Model.without.SNP	Rsquare.of.Model.with.SNP	FDR_Adjusted_P-values	effect
Ots28_11160599	16	11160599	9.93682e-46	0.313797	3566	0.023526	0.0804248	3.33877e-43	9.258	0.0568988
Ots28_11143508	16	11143508	2.23739e-45	0.313517	3566	0.023526	0.0799557	3.75882e-43	9.22154	0.0564297
Ots28_11095755	16	11095755	1.50492e-43	0.316882	3566	0.023526	0.077527	1.68551e-41	9.00174	0.0540009
Ots28_11186543	16	11186543	6.21832e-42	0.316741	3566	0.023526	0.0753846	5.22339e-40	8.79704	0.0518586
Ots28_11201129	16	11201129	4.54638e-39	0.326136	3566	0.023526	0.0716002	3.05517e-37	8.46195	0.0480742
Ots28_11202400	16	11202400	8.24511e-39	0.319405	3566	0.023526	0.0712593	4.61726e-37	8.48574	0.0477333
Ots28_11164637	16	11164637	1.03304e-38	0.290101	3566	0.023526	0.0711303	4.95861e-37	8.79373	0.0476043
Ots28_11077576	16	11077576	1.5382e-34	0.363713	3566	0.023526	0.0656471	6.46043e-33	7.64952	0.0421211
Ots28_11075712	16	11075712	2.3785e-34	0.365536	3566	0.023526	0.0653992	8.38727e-33	7.63041	0.0418732
Ots28_11071377	16	11071377	2.49621e-34	0.365115	3566	0.023526	0.0653717	8.38727e-33	7.63113	0.0418457
Ots28_11205993	16	11205993	3.99452e-34	0.356702	3566	0.023526	0.0651043	1.22015e-32	7.78099	0.0415783
Ots28_11205423	16	11205423	4.80685e-34	0.36862	3566	0.023526	0.0649991	1.34592e-32	7.71803	0.0414731
Ots28_11202190	16	11202190	9.28146e-34	0.369742	3566	0.023526	0.0646251	2.3989e-32	7.6776	0.0410991
Ots28_11077016	16	11076976	1.30717e-33	0.366096	3566	0.023526	0.0644306	3.13721e-32	7.54298	0.0409045
Ots28_11206740	16	11206740	5.26533e-33	0.371004	3566	0.023526	0.0636394	1.17943e-31	7.60294	0.0401133
Ots28_11062192	16	11062192	9.48516e-33	0.359506	3566	0.023526	0.0633053	1.99188e-31	7.47894	0.0397793
Ots28_11033282	16	11033282	5.31915e-30	0.345345	3566	0.023526	0.0597216	1.05131e-28	7.29232	0.0361956
Ots28_11023212	16	11023212	5.65563e-30	0.353337	3566	0.023526	0.0596869	1.05572e-28	7.20437	0.0361609
Ots28_11070757	16	11070757	1.03516e-29	0.376612	3566	0.023526	0.0593455	1.8306e-28	7.0431	0.0358194
Ots28_11025336	16	11025336	2.81806e-29	0.346046	3566	0.023526	0.05878	4.73434e-28	7.18076	0.035254
Ots28_11207428	16	11207428	1.67916e-28	0.182417	3566	0.023526	0.0577733	2.68665e-27	8.99237	0.0342473
Ots28_11210919	16	11210919	3.86982e-27	0.233595	3566	0.023526	0.0560066	5.91026e-26	7.96258	0.0324806
Ots28_11202863	16	11202863	0.000153043	0.0340718	3566	0.023526	0.0274685	0.00223576	6.76302	0.00394249
Ots_MetA	9	20396849	0.00340159	0.49369	3566	0.023526	0.0258835	0.0476223	1.98878
Ots2_38264269	32	38264269	0.00392325	0.099972	3566	0.023526	0.0258121	0.0527284	-3.21791
Ots_EndoRB1_486	16	8187490	0.0104544	0.295008	3566	0.023526	0.0253271	0.135103	-1.83066
Ots_111084b_619	10	19749885	0.0109022	0.0377173	3566	0.023526	0.0253066	0.135672	4.30421
Ots_crRAD35313_66	26	65139272	0.0118389	0.106001	3566	0.023526	0.0252664	0.142066	2.64053
Ots_110551_64	7	14420914	0.0133699	0.23051	3566	0.023526	0.0252072	0.154755	-2.15009
Ots_OTSMTA_SNP1	9	20396609	0.0138174	0.1576	3566	0.023526	0.0251912	0.154755	2.41326
Ots_crRAD25367_50	28	8042526	0.014474	0.436203	3566	0.023526	0.0251686	0.156879	1.8606
Ots_131906_141	5	28	0.0157398	0.151851	3566	0.023526	0.025128	0.165268	2.35559
Ots_CHI06105101_16717	6	5124325	0.016471	0.147364	3566	0.023526	0.0251061	0.167704	-2.20534
Ots_115987_325	9	66193572	0.0169942	0.102215	3566	0.023526	0.025091	0.167942	2.57428
Ots_crRAD255_59	28	40093591	0.0251299	0.0670219	3566	0.023526	0.0249035	0.241247	3.04712
Ots_CHI06035945_4547	20	12373492	0.0276044	0.413769	3566	0.023526	0.0248589	0.257641	1.4745
Ots_P450	15	65154384	0.0295071	0.0633763	3566	0.023526	0.0248273	0.267957	-2.99641
Ots29_23344676	10	23344676	0.0306437	0.0117779	3566	0.023526	0.0248095	0.270954	6.60492
Ots_nramp_321	2	51336125	0.0352101	0.0225743	3566	0.023526	0.0247441	0.303349	4.53698
Ots_110201_363	19	25990000	0.037072	0.327398	3566	0.023526	0.0247199	0.311405	1.66458
Ots_101704_143	31	51040180	0.0402528	0.438446	3566	0.023526	0.0246815	0.329876	-1.69951
Ots_crRAD9615_69	5	31	0.047738	0.291082	3566	0.023526	0.0246024	0.378134	-1.62224
Ots7_51409415	2	51409415	0.0501847	0.0220135	3566	0.023526	0.0245793	0.378134	4.29293
Ots_P53	28	2417591	0.0503132	0.279024	3566	0.023526	0.0245781	0.378134	1.6225
Ots_Ots311_101x	11	4070652	0.0506429	0.148065	3566	0.023526	0.0245751	0.378134	1.97501
Ots_100884_287	19	34802127	0.0530149	0.11848	3566	0.023526	0.0245541	0.37996	2.08508
Ots18_30099101	24	30099101	0.0531492	0.213825	3566	0.023526	0.0245529	0.37996	1.56277
Ots_Ikaros_250	25	45385098	0.0572222	0.00364554	3566	0.023526	0.0245191	0.393676	10.3881
Ots_U2305_63	20	2	0.0579477	0.115115	3566	0.023526	0.0245133	0.393676	2.01687
Ots_U212_158	4	14522192	0.0585827	0.0164049	3566	0.023526	0.0245083	0.393676	-4.88436
Ots9_16115048	19	16115048	0.0600971	0.032249	3566	0.023526	0.0244967	0.395934	-3.41432
Ots_U2446_123	10	11728129	0.0656682	0.2629	3566	0.023526	0.0244564	0.416779	1.54508
Ots1_72858599	25	72858599	0.0657419	0.0218732	3566	0.023526	0.0244559	0.416779	4.11715
Ots_crRAD17527_58	21	37324165	0.0740021	0.0371565	3566	0.023526	0.0244025	0.460457	3.12922
Ots_NAML12_SNP1	18	9777802	0.0833934	0.172322	3566	0.023526	0.0243491	0.503281	1.63986
Ots_afmid_196	34	17096334	0.0838801	0.238783	3566	0.023526	0.0243465	0.503281	1.45392
Ots_Est1363	8	8292351	0.0888924	0.0231352	3566	0.023526	0.0243208	0.51519	3.74513
Ots5_70908626	23	70908626	0.0897234	0.0200505	3566	0.023526	0.0243167	0.51519	-3.96994
Ots_102867_609	15	1	0.0904649	0.209478	3566	0.023526	0.024313	0.51519	1.34746
Ots_u07_18_378	28	6130660	0.0942829	0.490886	3566	0.023526	0.0242948	0.527984	1.36171
Ots_GST_207	13	18672818	0.0988996	0.127734	3566	0.023526	0.0242738	0.541289	-1.62847
Ots_crRAD75581_70	8	27546510	0.0998807	0.170359	3566	0.023526	0.0242694	0.541289	-1.37917
Ots_107607_315	9	36761804	0.103226	0.110768	3566	0.023526	0.024255	0.544949	1.79896
Ots_RAG3	17	34427967	0.1038	0.199804	3566	0.023526	0.0242526	0.544949	1.47896
Ots_102457_132	19	1	0.107319	0.494812	3566	0.023526	0.0242381	0.554759	-1.30283
Ots_crRAD57687_34	20	31889864	0.111797	0.0590297	3566	0.023526	0.0242203	0.558592	-2.28264
Ots11_32468959	5	10	0.112317	0.0580482	3566	0.023526	0.0242183	0.558592	2.23329
Ots_hsp27b_150	19	52471033	0.113048	0.46719	3566	0.023526	0.0242155	0.558592	1.24915
Ots_107074_284	21	16750220	0.119343	0.455693	3566	0.023526	0.0241921	0.573224	-1.02763
Ots_u07_17_135	7	11164448	0.119422	0.0281828	3566	0.023526	0.0241918	0.573224	-2.98114
Ots_CHI06105101_18523	5	11	0.124355	0.0970275	3566	0.023526	0.0241744	0.588496	1.7185
Ots_123921_111	24	25247852	0.136896	0.239764	3566	0.023526	0.0241335	0.619824	-1.24742
Ots6_33505144	9	33505144	0.140286	0.43396	3566	0.023526	0.0241231	0.619824	-0.971393
Ots_unk7936_50	5	14	0.140343	0.194055	3566	0.023526	0.024123	0.619824	-1.34499
Ots_crRAD18289_33	30	8970778	0.140393	0.0468312	3566	0.023526	0.0241228	0.619824	2.35962
Ots_crRAD34397_33	31	60161043	0.141484	0.248458	3566	0.023526	0.0241196	0.619824	-1.11505
Ots_crRAD13725_51	9	10662607	0.142043	0.162647	3566	0.023526	0.0241179	0.619824	1.42973
Ots_crRAD27164_55	26	25285990	0.144857	0.265564	3566	0.023526	0.0241096	0.623003	-1.20343
Ots_U2362_330	9	14699971	0.14648	0.0386988	3566	0.023526	0.0241049	0.623003	2.54755
Ots_117432_409	10	10328032	0.15098	0.359086	3566	0.023526	0.0240922	0.634117	-1.12915
Ots_127760_569	25	65444532	0.153701	0.0220135	3566	0.023526	0.0240848	0.637575	3.09551
Ots_SWS1op_182	29	7365688	0.158694	0.370163	3566	0.023526	0.0240715	0.650011	-1.12885
Ots_HMGB1_73	23	27531907	0.160568	0.211441	3566	0.023526	0.0240666	0.650011	-1.24266
Ots_110495_380	5	9	0.165901	0.393438	3566	0.023526	0.024053	0.657431	-0.938464
Ots_CRB211	18	29785703	0.166315	0.0713685	3566	0.023526	0.024052	0.657431	-1.75028
Ots_Est740	14	39254576	0.170585	0.380538	3566	0.023526	0.0240416	0.666472	1.13461
Ots_102414_395	1	20097469	0.175093	0.304823	3566	0.023526	0.0240309	0.67613	1.08603
Ots_mybp_85	26	29231079	0.178444	0.397644	3566	0.023526	0.0240231	0.67613	1.05458
Ots_u07_64_221	31	57998143	0.179094	0.00953449	3566	0.023526	0.0240216	0.67613	4.52441
Ots_IL8R_C8	5	32	0.181204	0.0255188	3566	0.023526	0.0240168	0.676495	-2.81429
Ots_u07_53_133	5	5	0.18681	0.472518	3566	0.023526	0.0240044	0.678538	1.03127
Ots_108735_302	21	21337974	0.187341	0.482193	3566	0.023526	0.0240033	0.678538	-1.04446
Ots4_64978818	11	64978818	0.18781	0.0353337	3566	0.023526	0.0240023	0.678538	-2.32504
Ots_NFYB_147	5	6	0.194687	0.00504767	3566	0.023526	0.0239877	0.684602	-6.02786
Ots_vatf_251	29	7664045	0.19552	0.257291	3566	0.023526	0.023986	0.684602	1.09379
Ots_110381_164	17	35228582	0.195601	0.30244	3566	0.023526	0.0239859	0.684602	-1.07905
Ots_FARSLA_220	19	68274964	0.200548	0.0169658	3566	0.023526	0.0239758	0.694422	3.28067
Ots7_50997124	2	50997124	0.20254	0.0128996	3566	0.023526	0.0239719	0.694422	3.62086
Ots_u07_25_325	25	9198721	0.22046	0.0423444	3566	0.023526	0.0239382	0.748228	-1.99913
Ots_crRAD18937_60	1	51017984	0.222769	0.138531	3566	0.023526	0.0239341	0.748505	-1.14396
Ots_113242_216	5	25	0.228266	0.444476	3566	0.023526	0.0239245	0.758667	-0.946199
Ots_crRAD92420_25	24	6695198	0.23031	0.130258	3566	0.023526	0.0239211	0.758667	-1.2353
Ots_126619_400	5	3	0.247452	0.271873	3566	0.023526	0.0238932	0.788863	0.929158
Ots_112876_371	35	29108047	0.248303	0.406197	3566	0.023526	0.0238919	0.788863	0.898459
Ots_crRAD78968_46	32	23276932	0.249503	0.0480931	3566	0.023526	0.0238901	0.788863	-1.74486
Ots_GPH_318	21	46176184	0.250225	0.0155637	3566	0.023526	0.023889	0.788863	-3.07128
Ots_crRAD76512_28	21	32328258	0.254155	0.30903	3566	0.023526	0.023883	0.788863	0.899071
Ots2_42405643	32	42405643	0.256307	0.0214526	3566	0.023526	0.0238798	0.788863	2.57865
Ots_105132_200	13	9585379	0.258613	0.0622546	3566	0.023526	0.0238764	0.788863	1.59783
Ots_129170_683	29	11485501	0.260498	0.0996915	3566	0.023526	0.0238736	0.788863	1.23701
Ots_124774_477	12	15167502	0.260606	0.40157	3566	0.023526	0.0238734	0.788863	0.917078
Ots_104415_88	29	5512367	0.270631	0.112731	3566	0.023526	0.0238592	0.806921	-1.241
Ots_ntl_255	33	15370000	0.271375	0.282529	3566	0.023526	0.0238581	0.806921	-0.909988
Ots5_44795073	23	44795073	0.275015	0.148626	3566	0.023526	0.0238531	0.810571	-0.994044
Ots_crRAD20376_66	21	46457753	0.284344	0.294448	3566	0.023526	0.0238407	0.83078	0.876919
Ots_PEMT	3	15921271	0.289181	0.406758	3566	0.023526	0.0238344	0.836408	-0.853872
Ots_ppie_245	31	23260130	0.291249	0.0503365	3566	0.023526	0.0238318	0.836408	1.5976
Ots_112301_43	8	1	0.294249	0.160264	3566	0.023526	0.023828	0.837861	-0.979007
Ots_TNF	8	21402560	0.298051	0.0213124	3566	0.023526	0.0238233	0.841555	-2.42373
Ots_106499_70	5	21	0.30433	0.441812	3566	0.023526	0.0238157	0.844928	-0.798734
Ots_96500_180	11	45636897	0.305798	0.28968	3566	0.023526	0.0238139	0.844928	0.842504
Ots_GPDH_338	20	11576466	0.313416	0.0402412	3566	0.023526	0.023805	0.844928	-1.72099
Ots_112208_722	12	17637330	0.313991	0.491026	3566	0.023526	0.0238043	0.844928	0.804809
Ots11_11925999	21	11925999	0.314325	0.0266405	3566	0.023526	0.0238039	0.844928	-2.0467
Ots_Ostm1	18	4569955	0.314333	0.381239	3566	0.023526	0.0238039	0.844928	-0.771179
Ots_110689_218	5	2	0.318805	0.23009	3566	0.023526	0.0237988	0.850146	0.861758
Ots29_18791740	10	18791748	0.329108	0.122546	3566	0.023526	0.0237875	0.870711	-0.97031
Ots_u07_57_120	21	16346192	0.334477	0.0534212	3566	0.023526	0.0237817	0.878003	1.49011
Ots_MHC2	5	27	0.33721	0.43424	3566	0.023526	0.0237788	0.878313	0.776636
Ots_108007_208	14	4971142	0.342922	0.485979	3566	0.023526	0.0237729	0.882159	-0.759542
Ots_Myc_366	27	29700449	0.343937	0.00785193	3566	0.023526	0.0237719	0.882159	-3.54633
Ots_crRAD21115_24	25	23499747	0.356121	0.0905777	3566	0.023526	0.0237598	0.882385	-1.10456
Ots_cox1_241	15	30421258	0.35811	0.0918396	3566	0.023526	0.0237578	0.882385	1.1107
Ots_101119_381	32	58361347	0.360621	0.0667414	3566	0.023526	0.0237554	0.882385	-1.24438
Ots4_40942276	11	40942276	0.361005	0.00883343	3566	0.023526	0.0237551	0.882385	-3.21529
Ots_ARNT	6	24857375	0.370017	0.0157039	3566	0.023526	0.0237466	0.882385	2.36364
Ots_106747_239	3	17321046	0.372976	0.256029	3566	0.023526	0.0237439	0.882385	0.75597
Ots_HFABP_34	5	29	0.373326	0.208357	3566	0.023526	0.0237436	0.882385	-0.707075
Ots_unk9480_51	23	58885154	0.379715	0.149187	3566	0.023526	0.0237378	0.882385	0.881602
Ots_NOD1	15	23568768	0.381515	0.0422042	3566	0.023526	0.0237362	0.882385	-1.33199
Ots_U5049_250	20	1	0.382759	0.255609	3566	0.023526	0.0237351	0.882385	-0.73608
Ots_RFC2_558	2	27438208	0.38341	0.484577	3566	0.023526	0.0237346	0.882385	0.78093
Ots_112419_131	34	7853251	0.383705	0.471116	3566	0.023526	0.0237343	0.882385	-0.667214
Ots_slc7a2_71	31	61099332	0.384268	0.135586	3566	0.023526	0.0237338	0.882385	0.902098
Ots_crRAD10447_25	1	36699634	0.3845	0.0161245	3566	0.023526	0.0237336	0.882385	2.2256
Ots_97077_179R	2	1	0.388079	0.38839	3566	0.023526	0.0237305	0.882385	0.579532
Ots_u1007_124	19	9430381	0.388553	0.173163	3566	0.023526	0.0237301	0.882385	0.810993
Ots_OTDESMIN19_SNP1	5	23	0.389261	0.222378	3566	0.023526	0.0237295	0.882385	-0.762494
Ots_u07_07_161	11	37799853	0.394988	0.415031	3566	0.023526	0.0237246	0.882385	0.655177
Ots_parp3_286	7	9505120	0.396986	0.0625351	3566	0.023526	0.023723	0.882385	1.2048
Ots_106313_729	5	13	0.398268	0.234156	3566	0.023526	0.0237219	0.882385	-0.731
Ots_ZR_575	9	27576884	0.399727	0.145681	3566	0.023526	0.0237207	0.882385	-0.842729
Ots_myo1a_384	8	39283854	0.4018	0.106983	3566	0.023526	0.023719	0.882385	-0.943923
Ots_crRAD24807_74	11	36172590	0.40773	0.104178	3566	0.023526	0.0237142	0.889594	0.942612
Ots_107285_93	11	5852987	0.413152	0.0545429	3566	0.023526	0.0237099	0.895608	1.21355
Ots_AldoB4_183	13	5252021	0.417289	0.0164049	3566	0.023526	0.0237066	0.89827	-2.11068
Ots_nkef_192	1	51394567	0.423462	0.00771172	3566	0.023526	0.0237019	0.89827	-3.02728
Ots_96899_357R	12	21523451	0.43002	0.00574874	3566	0.023526	0.023697	0.89827	3.36724
Ots_u202_161	5	7	0.431229	0.384745	3566	0.023526	0.0236961	0.89827	-0.534143
Ots_TGFB	18	29760263	0.433909	0.168116	3566	0.023526	0.0236941	0.89827	0.745083
Ots_117259_271	27	11458685	0.435426	0.213825	3566	0.023526	0.023693	0.89827	-0.687687
Ots_101554_407	13	9784111	0.437548	0.0970275	3566	0.023526	0.0236915	0.89827	0.851681
Ots_zn593_346	21	46464971	0.440175	0.00336511	3566	0.023526	0.0236896	0.89827	4.39167
Ots_118938_325	8	43610834	0.440553	0.392597	3566	0.023526	0.0236893	0.89827	-0.59774
Ots_IsoT	15	9121489	0.441115	0.00224341	3566	0.023526	0.0236889	0.89827	5.3429
Ots_unk526	27	29699840	0.443853	0.175126	3566	0.023526	0.023687	0.898401	0.724423
Ots_128693_461	21	29099828	0.447316	0.32894	3566	0.023526	0.0236845	0.89999	-0.602666
Ots11_32418659	21	32418659	0.462517	0.18396	3566	0.023526	0.0236742	0.918678	-0.637194
Ots_94903_99R	9	35539172	0.464326	0.440409	3566	0.023526	0.023673	0.918678	-0.559601
Ots_u211_85	23	34253781	0.464808	0.0143017	3566	0.023526	0.0236727	0.918678	-2.01182
Ots3_34894254	8	34894254	0.469705	0.0772574	3566	0.023526	0.0236695	0.919999	0.838261
Ots_E2_275	7	5457012	0.470952	0.0793606	3566	0.023526	0.0236687	0.919999	0.916742
Ots4_42378741	11	42378741	0.478274	0.00799215	3566	0.023526	0.023664	0.928903	-2.57773
Ots17_22360456	29	22360456	0.488236	0.478828	3566	0.023526	0.0236579	0.9428	0.446303
Ots_pop5_96	15	27353346	0.496457	0.0287437	3566	0.023526	0.023653	0.943942	-1.33301
Ots_crRAD18492_65	20	3	0.499503	0.0710881	3566	0.023526	0.0236512	0.943942	0.900235
Ots_ETIF1A	15	34678104	0.505472	0.146523	3566	0.023526	0.0236477	0.943942	0.66075
Ots_DDX5_171	34	5948580	0.509066	0.470555	3566	0.023526	0.0236457	0.943942	-0.510672
Ots_txnip_321	33	13146728	0.51256	0.00294448	3566	0.023526	0.0236437	0.943942	-3.96893
Ots_crRAD20887_70	14	7378067	0.513271	0.148906	3566	0.023526	0.0236433	0.943942	0.594745
Ots_CCR7	16	34762262	0.517142	0.00224341	3566	0.023526	0.0236412	0.943942	4.49479
Ots_u07_49_290	15	30314171	0.518355	0.334408	3566	0.023526	0.0236405	0.943942	-0.506417
Ots_crRAD73823_60	9	53325628	0.521725	0.377454	3566	0.023526	0.0236387	0.943942	-0.505829
Ots_crRAD22960_32	29	14223038	0.521904	0.0981492	3566	0.023526	0.0236386	0.943942	0.736395
Ots_EP_529	5	22	0.52955	0.124369	3566	0.023526	0.0236345	0.943942	0.667035
Ots_104063_132	5	12	0.531889	0.0222939	3566	0.023526	0.0236333	0.943942	1.41281
Ots_130720_99	28	17928099	0.53411	0.375771	3566	0.023526	0.0236321	0.943942	-0.486734
Ots_crRAD46081_56	32	34735614	0.53551	0.295289	3566	0.023526	0.0236314	0.943942	-0.508522
Ots_crRAD16540_50	29	9728418	0.537695	0.140073	3566	0.023526	0.0236303	0.943942	-0.576987
Ots_stk6_516	32	3814527	0.539846	0.046691	3566	0.023526	0.0236292	0.943942	-0.989043
Ots_crRAD66330_60	23	14208918	0.541441	0.150028	3566	0.023526	0.0236284	0.943942	0.60397
Ots_107806_821	25	51993828	0.541567	0.340437	3566	0.023526	0.0236283	0.943942	-0.484593
Ots_crRAD55475_26	24	17929277	0.549018	0.292485	3566	0.023526	0.0236246	0.943942	0.493391
Ots_u6_75	5	4	0.550938	0.0231352	3566	0.023526	0.0236236	0.943942	1.31764
Ots_crRAD57376_68	32	54571149	0.55238	0.0249579	3566	0.023526	0.0236229	0.943942	1.26558
Ots18_3426299	24	3426299	0.553224	0.103617	3566	0.023526	0.0236225	0.943942	0.625906
Ots_RAS1	17	36275840	0.556498	0.00518789	3566	0.023526	0.0236209	0.943942	-2.69875
Ots4_41638710	11	41638710	0.558914	0.029585	3566	0.023526	0.0236198	0.943942	-1.12141
Ots14_5453033	20	5453033	0.559061	0.193634	3566	0.023526	0.0236197	0.943942	0.486329
Ots_CirpA	23	47621841	0.564584	0.140073	3566	0.023526	0.0236171	0.948501	-0.586461
Ots_cgo24_22	8	12326537	0.569727	0.222098	3566	0.023526	0.0236147	0.952379	0.503895
Ots22_32650802	7	32650802	0.586309	0.220275	3566	0.023526	0.0236073	0.956198	0.429624
Ots_109525_816	23	70296658	0.586745	0.15143	3566	0.023526	0.0236071	0.956198	0.535829
Ots7_54212944	2	54212944	0.587064	0.0232754	3566	0.023526	0.023607	0.956198	1.16027
Ots_unk1104_38	33	21291286	0.589186	0.102356	3566	0.023526	0.0236061	0.956198	0.623456
Ots_106419b_618	26	11463845	0.596091	0.206394	3566	0.023526	0.0236031	0.956198	0.471428
Ots_128302_57	32	23632129	0.597738	0.239905	3566	0.023526	0.0236024	0.956198	0.402738
Ots_trnau1ap_86	16	17646942	0.606124	0.125911	3566	0.023526	0.023599	0.956198	-0.512015
Ots_AldB1_122	13	5255056	0.608637	0.0988503	3566	0.023526	0.023598	0.956198	-0.561871
Ots_tpx2_125	7	20362912	0.618898	0.0224341	3566	0.023526	0.0235939	0.956198	-1.10643
Ots_113457_40R	6	9447490	0.624023	0.42751	3566	0.023526	0.023592	0.956198	0.374981
Ots_127236_62	23	52450716	0.624047	0.410965	3566	0.023526	0.0235919	0.956198	-0.376293
Ots_crRAD12037_39	24	10327070	0.624197	0.436343	3566	0.023526	0.0235919	0.956198	0.384421
Ots_hnRNPL_533	26	46705374	0.627645	0.0452888	3566	0.023526	0.0235906	0.956198	-0.752653
Ots_131802_393	2	25665994	0.631532	0.115395	3566	0.023526	0.0235891	0.956198	0.505489
Ots_CHI06048618_5222	2	38043969	0.631974	0.0489344	3566	0.023526	0.023589	0.956198	0.721247
Ots30_17330688	28	17330706	0.632839	0.0340718	3566	0.023526	0.0235887	0.956198	0.85253
Ots_118175_479	34	5436160	0.634271	0.139512	3566	0.023526	0.0235881	0.956198	0.483392
Ots_crRAD57520_66	28	1332375	0.635411	0.135025	3566	0.023526	0.0235877	0.956198	-0.491343
Ots_unk1832_39	5	24	0.635799	0.242008	3566	0.023526	0.0235876	0.956198	0.365329
Ots_pigh_105	24	35641063	0.641159	0.227005	3566	0.023526	0.0235856	0.956198	-0.406511
Ots_u4_92	23	49324631	0.641939	0.0496354	3566	0.023526	0.0235854	0.956198	-0.717616
Ots_108390_329	10	16533976	0.646166	0.200645	3566	0.023526	0.0235839	0.956198	0.42095
Ots_FGF6B_1	9	37250687	0.650194	0.412787	3566	0.023526	0.0235825	0.956198	-0.368153
Ots_122414_56	16	26647710	0.656882	0.224762	3566	0.023526	0.0235802	0.956198	-0.393585
Ots_crRAD55400_59	15	17250308	0.665236	0.015143	3566	0.023526	0.0235774	0.956198	1.17226
Ots_CD59_2	17	9312796	0.66577	0.321509	3566	0.023526	0.0235772	0.956198	0.347065
Ots_crRAD60614_46	15	72156356	0.67016	0.151991	3566	0.023526	0.0235758	0.956198	0.423326
Ots_u07_20_332	8	33660993	0.670366	0.0393999	3566	0.023526	0.0235757	0.956198	-0.736645
Ots_crRAD27515_69	32	27211812	0.670998	0.0255188	3566	0.023526	0.0235755	0.956198	-0.869837
Ots18_32088284	24	32088284	0.673786	0.0300056	3566	0.023526	0.0235747	0.956198	-0.793509
Ots_nelfd_163	32	31069128	0.674157	0.392036	3566	0.023526	0.0235745	0.956198	0.335
Ots_112820_284	1	16907470	0.674671	0.346887	3566	0.023526	0.0235744	0.956198	0.330633
Ots_117370_471	3	14581248	0.684899	0.0691251	3566	0.023526	0.0235712	0.956198	0.539021
Ots_LWSop_638	32	13620416	0.688384	0.00280426	3566	0.023526	0.0235702	0.956198	-2.49487
Ots_SL	5	17	0.688655	0.100953	3566	0.023526	0.0235701	0.956198	0.466085
Ots7_53631522	2	53631522	0.692272	0.00602916	3566	0.023526	0.023569	0.956198	-1.68141
Ots_120950_417	23	18867357	0.692282	0.295149	3566	0.023526	0.023569	0.956198	-0.323293
Ots_HSP90B_100	23	6866692	0.693447	0.115676	3566	0.023526	0.0235687	0.956198	-0.433638
Ots18_3417174	24	3417174	0.696976	0.107403	3566	0.023526	0.0235676	0.956198	0.406441
Ots_97660_56	16	34830271	0.699605	0.063797	3566	0.023526	0.0235669	0.956198	0.541185
Ots15_18157381	12	18157381	0.701992	0.012479	3566	0.023526	0.0235662	0.956198	-1.11132
Ots_129458_451	25	11080640	0.705991	0.433679	3566	0.023526	0.0235651	0.956198	-0.300029
Ots_128757_61R	5	15	0.706322	0.468452	3566	0.023526	0.023565	0.956198	-0.288425
Ots_CHI06027687_143477	25	34155766	0.708546	0.131099	3566	0.023526	0.0235644	0.956198	0.336932
Ots_P450_288	19	19138835	0.715575	0.044728	3566	0.023526	0.0235625	0.956198	0.599196
Ots30_17330452	28	17330452	0.720984	0.406197	3566	0.023526	0.023561	0.956198	-0.240161
Ots_94857_232R	8	27503532	0.72166	0.468172	3566	0.023526	0.0235608	0.956198	-0.270823
Ots_CD63	7	13378891	0.723771	0.400869	3566	0.023526	0.0235603	0.956198	-0.279769
Ots_crRAD47297_55	15	4878508	0.724141	0.321929	3566	0.023526	0.0235602	0.956198	-0.283262
Ots_129870_55	34	2979852	0.72507	0.17078	3566	0.023526	0.02356	0.956198	-0.332376
Ots_sept9_78	34	9390357	0.728561	0.320808	3566	0.023526	0.0235591	0.956198	0.273813
Ots18_3550047	24	3550047	0.729963	0.107123	3566	0.023526	0.0235587	0.956198	0.360563
Ots_U2567_104	26	68622537	0.732482	0.0398205	3566	0.023526	0.0235581	0.956198	0.599658
Ots_95442b_204	17	39212513	0.733693	0.0614133	3566	0.023526	0.0235578	0.956198	-0.464011
Ots_S7_1	24	31651991	0.738111	0.283371	3566	0.023526	0.0235567	0.956198	-0.242023
Ots18_3541813	24	3541813	0.740681	0.106983	3566	0.023526	0.0235561	0.956198	0.345847
Ots_110064_383	4	8141061	0.74342	0.222098	3566	0.023526	0.0235554	0.956198	0.286922
Ots_105105_613	2	63322755	0.74541	0.148766	3566	0.023526	0.0235549	0.956198	0.32066
Ots_IGF_I_1_76	24	4150743	0.746074	0.00140213	3566	0.023526	0.0235548	0.956198	2.84008
Ots_131460_584	2	31130645	0.74904	0.368761	3566	0.023526	0.0235541	0.956198	0.255124
Ots_BMP2_SNP1	23	30442475	0.753002	0.0457095	3566	0.023526	0.0235532	0.956198	0.505356
Ots_U2362_227	9	14700070	0.756146	0.124089	3566	0.023526	0.0235525	0.956198	-0.296448
Ots_arp_436	2	52672820	0.756184	0.457375	3566	0.023526	0.0235525	0.956198	0.243773
Ots_u1002_75	7	15468014	0.762029	0.163348	3566	0.023526	0.0235512	0.956198	0.292471
Ots_crRAD69327_53	32	4708299	0.76826	0.0562255	3566	0.023526	0.0235498	0.956198	0.429878
Ots_AsnRS_60	14	41784960	0.772299	0.165171	3566	0.023526	0.023549	0.956198	0.277613
Ots_GDH_81x	9	1	0.776883	0.465227	3566	0.023526	0.0235481	0.956198	-0.22029
Ots_103122_180	11	16781457	0.777867	0.132361	3566	0.023526	0.0235479	0.956198	-0.295253
Ots_OTALDBINT1_SNP1	5	26	0.779139	0.372827	3566	0.023526	0.0235476	0.956198	-0.218951
Ots_111681_657	23	8539947	0.779744	0.196439	3566	0.023526	0.0235475	0.956198	0.255245
Ots_crRAD26165_69	27	20109332	0.782934	0.145962	3566	0.023526	0.0235468	0.956198	0.249772
Ots_OTSTF1_SNP1	16	25845386	0.788239	0.0738923	3566	0.023526	0.0235458	0.956198	-0.333179
Ots_u1008_108	19	62354402	0.790983	0.102636	3566	0.023526	0.0235453	0.956198	0.292288
Ots_TLR3	30	7365214	0.792052	0.191812	3566	0.023526	0.0235451	0.956198	-0.244337
Ots18_29943476	24	29943476	0.793862	0.458216	3566	0.023526	0.0235448	0.956198	0.173354
Ots_96222_525	10	12489280	0.796188	0.431155	3566	0.023526	0.0235443	0.956198	0.172805
Ots_Cath_D141	5	8	0.796872	0.0573472	3566	0.023526	0.0235442	0.956198	0.367242
Ots_crRAD60620_51	13	24004835	0.798946	0.136988	3566	0.023526	0.0235438	0.956198	0.262479
Ots_GTH2B_550	22	27327552	0.801382	0.0214526	3566	0.023526	0.0235434	0.956198	-0.571244
Ots_102213_210	31	1	0.802198	0.132642	3566	0.023526	0.0235432	0.956198	0.258869
Ots_myoD_364	25	7299784	0.805243	0.394139	3566	0.023526	0.0235427	0.956198	-0.164768
Ots_hsc71_3__488	19	37358812	0.80819	0.119041	3566	0.023526	0.0235422	0.956198	-0.261412
Ots_105407_117	5	18	0.813737	0.488082	3566	0.023526	0.0235412	0.956198	0.184706
Ots_123048_521	7	8033323	0.814243	0.147504	3566	0.023526	0.0235412	0.956198	-0.233059
Ots_Thio	1	5625322	0.817122	0.453169	3566	0.023526	0.0235407	0.956198	0.176098
Ots_crRAD36072_29	21	36019633	0.821472	0.281688	3566	0.023526	0.02354	0.956198	0.188114
Ots10_21244146	1	21244146	0.823206	0.209338	3566	0.023526	0.0235397	0.956198	0.169015
Ots_105385_421	9	73012849	0.824279	0.0280426	3566	0.023526	0.0235395	0.956198	-0.445946
Ots6_10904949	9	10904949	0.83112	0.0221537	3566	0.023526	0.0235385	0.956198	-0.459614
Ots_118205_61	18	32594959	0.83296	0.187886	3566	0.023526	0.0235382	0.956198	-0.175831
Ots19_46172427	17	46172427	0.835666	0.170639	3566	0.023526	0.0235378	0.956198	0.180217
Ots_crRAD74766_28	5	16	0.836385	0.434661	3566	0.023526	0.0235377	0.956198	-0.158375
Ots_IL11	14	20625334	0.838268	0.0584689	3566	0.023526	0.0235374	0.956198	0.291873
Ots_SClkF2R2_135	23	60109411	0.839519	0.311694	3566	0.023526	0.0235373	0.956198	0.161736
Ots_109693_392	26	7402550	0.846545	0.128575	3566	0.023526	0.0235363	0.960943	-0.202601
Ots_108820_336	16	10815622	0.852973	0.0461301	3566	0.023526	0.0235354	0.96498	0.294506
Ots_103041_52	31	55669454	0.860553	0.412928	3566	0.023526	0.0235345	0.965628	-0.132942
Ots_117242_136	27	29333295	0.861853	0.48696	3566	0.023526	0.0235343	0.965628	-0.137102
Ots12_23066874	15	23066874	0.865981	0.0577678	3566	0.023526	0.0235338	0.965628	-0.237069
Ots_105401_325	11	12543170	0.869142	0.210179	3566	0.023526	0.0235335	0.965628	-0.144788
Ots_GST_375	13	18672650	0.872062	0.00911385	3566	0.023526	0.0235331	0.965628	0.561153
Ots7_53291035	2	53291035	0.872952	0.26332	3566	0.023526	0.023533	0.965628	-0.119416
Ots_129144_472	1	30704018	0.873768	0.344363	3566	0.023526	0.0235329	0.965628	0.1258
Ots_mapKpr_151	2	5460143	0.876537	0.0839877	3566	0.023526	0.0235326	0.965628	-0.194611
Ots_PGK_54	28	23782920	0.88268	0.415732	3566	0.023526	0.023532	0.967333	-0.115014
Ots17_885364	29	885364	0.886177	0.025659	3566	0.023526	0.0235316	0.967333	0.293831
Ots_brp16_64	26	4383923	0.889607	0.488503	3566	0.023526	0.0235313	0.967333	0.106898
Ots_crRAD11620_55	2	43120003	0.890343	0.273976	3566	0.023526	0.0235312	0.967333	0.104608
Ots_crRAD33491_71	24	2699387	0.892684	0.0398205	3566	0.023526	0.023531	0.967333	0.233462
Ots_TCTA_58	32	8993026	0.896062	0.307768	3566	0.023526	0.0235307	0.967333	0.104832
Ots_crRAD2806_42	29	14222969	0.900226	0.0795008	3566	0.023526	0.0235303	0.967333	0.15806
Ots_mapK_3__309	2	5480042	0.902088	0.324173	3566	0.023526	0.0235302	0.967333	-0.0865527
Ots_aspat_196	15	60406597	0.905066	0.135306	3566	0.023526	0.0235299	0.967333	0.12205
Ots_Hsp90a	24	30105519	0.906874	0.418957	3566	0.023526	0.0235298	0.967333	0.0787588
Ots33_19359879	18	19359879	0.910908	0.0242569	3566	0.023526	0.0235294	0.967835	-0.23375
Ots_GnRH_271	9	65660176	0.913106	0.00182277	3566	0.023526	0.0235293	0.967835	-0.838877
Ots3_57055518	8	57055518	0.916695	0.040101	3566	0.023526	0.023529	0.968584	-0.175527
Ots_crRAD20262_46	17	46397112	0.925847	0.304964	3566	0.023526	0.0235284	0.968882	-0.0750107
Ots_Prl2	25	40924770	0.926877	0.343662	3566	0.023526	0.0235283	0.968882	0.0735159
Ots_GH2	5	30	0.928045	0.00364554	3566	0.023526	0.0235282	0.968882	0.475557
Ots_unk3513_49	5	33	0.93266	0.272995	3566	0.023526	0.023528	0.968882	0.0676352
Ots_RAD4543_52	4	12866217	0.936825	0.040101	3566	0.023526	0.0235277	0.968882	-0.136067
Ots9_28975221	19	28975221	0.938039	0.0182277	3566	0.023526	0.0235277	0.968882	-0.189764
Ots_U5121_34	23	20893356	0.939798	0.197841	3566	0.023526	0.0235276	0.968882	0.0669213
Ots_99550_204	5	19	0.941973	0.0967471	3566	0.023526	0.0235275	0.968882	-0.0862885
Ots_crRAD36152_44	15	13203734	0.94293	0.200785	3566	0.023526	0.0235274	0.968882	-0.0577037
Ots_crRAD44588_67	14	25774788	0.946904	0.259394	3566	0.023526	0.0235272	0.969999	0.0494803
Ots_GCSH	15	58052588	0.950777	0.0287437	3566	0.023526	0.0235271	0.971006	0.120052
Ots_102801_308	12	19971476	0.954715	0.0890353	3566	0.023526	0.0235269	0.972074	-0.0690365
Ots_TAPBP	28	34770823	0.961957	0.235698	3566	0.023526	0.0235266	0.976488	-0.0364449
Ots_crRAD61523_71	21	41149096	0.986651	0.22364	3566	0.023526	0.0235261	0.998538	-0.0144392
Ots_crRAD46751_42	5	20	0.995019	0.0161245	3566	0.023526	0.023526	1	0.0161198
Ots_redd1_187	25	9939318	0.995484	0.0286035	3566	0.023526	0.023526	1	-0.011389
Ots_crRAD23631_48	25	68018794	1	0	3566	NA	NA	1	NA
Ots_crRAD26081_28	5	34	1	0	3566	NA	NA	1	NA

[truncated: 4 more sheets: ARR-PD-covariate, ARR-PD-residuals, ARR-early-PD-residuals, ARR-mid-PD-residuals]
