# Supplementary material for: Genomic region associated with run timing has similar haplotypes and phenotypic effects across three lineages of Chinook salmon
Source: Evol Appl. 2021 Sep 1;14(9):2273–85. doi: 10.1111/eva.13290 (PMC8477596; doi:10.1111/eva.13290)
Supplement: Supplementary file 17 — File S3 [file EVA-14-2273-s013.xlsx]

## Sheet: MLM-passage
SNP	Chromosome	Position	P.value	maf	nobs	Rsquare.of.Model.without.SNP	Rsquare.of.Model.with.SNP	FDR_Adjusted_P-values	effect	delta Rsquare
Ots28_11023212		100% linked to 19									1
Ots28_11025336		100% linked to 19									2
Ots28_11033282		100% linked to 4									3
Ots28_11062192	16	11062192	8.09565e-19	0.0225225	222	0.454047	0.696776	6.45628e-17	46.5544	0.242728	4
Ots28_11070757	16	11070757	1.32921e-18	0.0315315	222	0.454047	0.693161	8.48036e-17	37.4475	0.239114	5
Ots28_11071377		100% linked to 19									6
Ots28_11072994		100% linked to 19									7
Ots28_11073102		100% linked to 19									8
Ots28_11073668		100% linked to 19									9
Ots28_11075348		100% linked to 19									10
Ots28_11075712		100% linked to 19									11
Ots28_11077016		100% linked to 19									12
Ots28_11077172		100% linked to 19									13
Ots28_11077576		100% linked to 19									14
Ots28_11095755		100% linked to 19									15
Ots28_11143508		100% linked to 19									16
Ots28_11160599		100% linked to 19									17
Ots28_11164637		100% linked to 19									18
Ots28_11186543	16	11186543	6.50577e-21	0.0247748	222	0.454047	0.732849	2.07534e-18	48.5895	0.278802	19
Ots28_11201129	16	11201129	0.00134799	0.141892	222	0.454047	0.480969	0.030715	6.05007	0.026922	20
Ots28_11202190		100% linked to 26									21
Ots28_11202400	16	11202400	3.77441e-20	0.0202703	222	0.454047	0.719508	6.02019e-18	-54.0457	0.265461	22
Ots28_11202863	16	11202863	2.63015e-05	0.0045045	222	0.454047	0.501158	0.000752639	45.2591	0.0471107	23
Ots28_11205423		100% linked to 26									24
Ots28_11205993	16	11205993	0.433513	0.157658	222	0.454047	0.455618	0.948268	-1.45708	0.00157082	25
Ots28_11206740	16	11206740	0.823282	0.027027	222	0.454047	0.454175	1	-0.883039	0.000127553	26
Ots28_11207428	16	11207428	4.0066e-19	0.018018	222	0.454047	0.701932	4.26035e-17	56.4948	0.247885	27
Ots28_11210919	16	11210919	5.34497e-10	0.0405405	222	0.454047	0.562121	2.43578e-08	21.8032	0.108074	28
Ots_100884_287	19	34802127	0.814772	0.259009	222	0.454047	0.454188	1	0.345299
Ots_101119_381	32	58361347	0.955949	0.0675676	222	0.454047	0.454055	1	-0.141221
Ots_101554_407	13	9784111	0.00270232	0.0427928	222	0.454047	0.477552	0.0574693	9.47432
Ots_101704_143	31	51040180	0.737854	0.394144	222	0.454047	0.454334	1	0.493753
Ots_102213_210	31	1	0.182848	0.0405405	222	0.454047	0.458604	0.683954	4.39101
Ots_102414_395	1	20097469	0.694765	0.47973	222	0.454047	0.454441	1	-0.52647
Ots_102457_132	19	1	0.213892	0.344595	222	0.454047	0.458012	0.741647	-1.79538
Ots_102801_308	12	19971476	0.0844487	0.164414	222	0.454047	0.461714	0.515197	-3.1623
Ots_102867_609	15	1	0.1717	0.0608108	222	0.454047	0.458845	0.678239	-3.72457
Ots_103041_52	31	55669454	0.836678	0.385135	222	0.454047	0.454156	1	0.319454
Ots_103122_180	11	16781457	0.64494	0.0900901	222	0.454047	0.454591	1	1.1593
Ots_104063_132	5	12	0.982147	0.162162	222	0.454047	0.454049	1	-0.0412832
Ots_104415_88	29	5512367	1	0	222	NA	NA	1	NA
Ots_105105_613	2	63322755	0.0131531	0.027027	222	0.454047	0.47	0.182427	10.7928
Ots_105132_200	13	9585379	0.230041	0.00675676	222	0.454047	0.457744	0.764406	9.12191
Ots_105385_421	9	73012849	0.0352445	0.0472973	222	0.454047	0.465503	0.349875	6.51858
Ots_105401_325	11	12543170	0.560338	0.256757	222	0.454047	0.454915	1	-0.892856
Ots_105407_117	5	18	0.5836	0.218468	222	0.454047	0.454816	1	-0.887835
Ots_106313_729	5	13	0.155184	0.349099	222	0.454047	0.459239	0.666071	2.05346
Ots_106419b_618	26	11463845	0.0612032	0.256757	222	0.454047	0.463083	0.478291	-2.92281
Ots_106499_70	5	21	0.281656	0.448198	222	0.454047	0.457019	0.822313	-1.60357
Ots_106747_239	3	17321046	0.449761	0.45045	222	0.454047	0.45551	0.951189	1.06041
Ots_107074_284	21	16750220	0.12604	0.306306	222	0.454047	0.460066	0.62823	2.42789
Ots_107285_93	11	5852987	0.205269	0.254505	222	0.454047	0.458166	0.725173	1.83999
Ots_107607_315	9	36761804	0.480274	0.396396	222	0.454047	0.455323	0.952987	1.01189
Ots_107806_821	25	51993828	0.912114	0.25	222	0.454047	0.454079	1	0.175823
Ots_108007_208	14	4971142	0.750639	0.29955	222	0.454047	0.454306	1	0.465006
Ots_108390_329	10	16533976	0.865384	0.20045	222	0.454047	0.454121	1	0.265071
Ots_108735_302	21	21337974	0.802364	0.434685	222	0.454047	0.454208	1	0.325986
Ots_108820_336	16	10815622	0.138308	0.326577	222	0.454047	0.459694	0.658513	-2.25252
Ots_109525_816	23	70296658	0.0522387	0.0045045	222	0.454047	0.463769	0.450382	-18.3327
Ots_109693_392	26	7402550	0.223272	0.466216	222	0.454047	0.457853	0.7577	1.84206
Ots_110064_383	4	8141061	0.283556	0.105856	222	0.454047	0.456996	0.822313	2.30282
Ots_110201_363	19	25990000	0.711694	0.376126	222	0.454047	0.454397	1	0.527494
Ots_110381_164	17	35228582	0.0832556	0.213964	222	0.454047	0.461774	0.515197	2.79784
Ots_110495_380	5	9	0.470852	0.238739	222	0.454047	0.455379	0.952987	-1.13518
Ots_110551_64	7	14420914	0.0287691	0.204955	222	0.454047	0.466413	0.327762	3.6285
Ots_110689_218	5	2	0.809299	0.263514	222	0.454047	0.454196	1	-0.372719
Ots_111084b_619	10	19749885	0.434004	0.13964	222	0.454047	0.455615	0.948268	1.50768
Ots_111681_657	23	8539947	0.910593	0.398649	222	0.454047	0.45408	1	0.153805
Ots_112208_722	12	17637330	0.26771	0.268018	222	0.454047	0.457198	0.805657	1.6866
Ots_112301_43	8	1	0.243822	0.495495	222	0.454047	0.457532	0.775097	1.59119
Ots_112419_131	34	7853251	0.362781	0.477477	222	0.454047	0.456169	0.884467	-1.23477
Ots_112820_284	1	16907470	0.671203	0.385135	222	0.454047	0.454508	1	-0.646368
Ots_112876_371	35	29108047	0.090202	0.497748	222	0.454047	0.461438	0.523171	2.43001
Ots_113242_216	5	25	0.552111	0.477477	222	0.454047	0.454952	1	-0.769748
Ots_113457_40R	6	9447490	0.0518257	0.0990991	222	0.454047	0.463804	0.450382	-4.13967
Ots_115987_325	9	66193572	0.308544	0.36036	222	0.454047	0.456705	0.827515	-1.44793
Ots_117242_136	27	29333295	0.91114	0.405405	222	0.454047	0.454079	1	0.152439
Ots_117259_271	27	11458685	0.701454	0.0788288	222	0.454047	0.454423	1	0.951679
Ots_117370_471	3	14581248	0.242998	0.0878378	222	0.454047	0.457544	0.775097	-2.67881
Ots_117432_409	10	10328032	0.277551	0.486486	222	0.454047	0.457071	0.819804	-1.55026
Ots_118175_479	34	5436160	0.930381	0.193694	222	0.454047	0.454067	1	-0.147717
Ots_118205_61	18	32594959	0.793081	0.15991	222	0.454047	0.454223	1	-0.455008
Ots_118938_325	8	43610834	0.404151	0.459459	222	0.454047	0.45583	0.914356	-1.1638
Ots_120950_417	23	18867357	0.431728	0.0540541	222	0.454047	0.45563	0.948268	-2.10053
Ots_122414_56	16	26647710	0.394178	0.416667	222	0.454047	0.455907	0.904624	-1.19245
Ots_123048_521	7	8033323	0.444783	0.0833333	222	0.454047	0.455543	0.951189	-1.84552
Ots_123921_111	24	25247852	0.624655	0.0563063	222	0.454047	0.45466	1	1.39665
Ots_124774_477	12	15167502	0.0938494	0.132883	222	0.454047	0.461273	0.524331	-3.17117
Ots_126619_400	5	3	0.910677	0.432432	222	0.454047	0.45408	1	0.150173
Ots_127236_62	23	52450716	0.594168	0.234234	222	0.454047	0.454774	1	-0.903654
Ots_127760_569	25	65444532	0.174343	0.322072	222	0.454047	0.458786	0.678239	2.56495
Ots_128302_57	32	23632129	0.0557334	0.00675676	222	0.454047	0.463488	0.467868	14.7347
Ots_128693_461	21	29099828	0.682509	0.186937	222	0.454047	0.454475	1	0.709433
Ots_128757_61R	5	15	0.483962	0.34009	222	0.454047	0.455302	0.952987	-1.03116
Ots_129144_472	1	30704018	0.57389	0.20045	222	0.454047	0.454857	1	0.940716
Ots_129170_683	29	11485501	0.654118	0.0495495	222	0.454047	0.454561	1	1.35317
Ots_129458_451	25	11080640	0.796779	0.288288	222	0.454047	0.454217	1	-0.402175
Ots_129870_55	34	2979852	0.479467	0.261261	222	0.454047	0.455328	0.952987	-1.03145
Ots_130720_99	28	17928099	0.897986	0.281532	222	0.454047	0.454089	1	0.198605
Ots_131460_584	2	31130645	0.322312	0.153153	222	0.454047	0.456558	0.838785	-1.77221
Ots_131802_393	2	25665994	0.336872	0.0247748	222	0.454047	0.456411	0.846159	4.12378
Ots_131906_141	5	28	0.426198	0.283784	222	0.454047	0.455669	0.948268	1.19832
Ots_94857_232R	8	27503532	0.453981	0.0810811	222	0.454047	0.455483	0.951189	1.75456
Ots_94903_99R	9	35539172	0.74921	0.351351	222	0.454047	0.454309	1	0.486007
Ots_95442b_204	17	39212513	0.332572	0.0247748	222	0.454047	0.456454	0.846159	-3.97741
Ots_96222_525	10	12489280	0.0211909	0.27027	222	0.454047	0.4678	0.259996	-3.4714
Ots_96500_180	11	45636897	0.593927	0.11036	222	0.454047	0.454775	1	1.08406
Ots_96899_357R	12	21523451	1	0	222	NA	NA	1	NA
Ots_97077_179R	2	1	0.363214	0.322072	222	0.454047	0.456166	0.884467	-1.35938
Ots_97660_56	16	34830271	0.0716901	0.126126	222	0.454047	0.462406	0.506595	-3.59911
Ots_99550_204	5	19	0.0645534	0.353604	222	0.454047	0.462854	0.490299	2.8058
Ots_afmid_196	34	17096334	0.795944	0.13964	222	0.454047	0.454218	1	0.468564
Ots_AldB1_122	13	5255056	0.302228	0.162162	222	0.454047	0.456776	0.827515	1.82746
Ots_AldoB4_183	13	5252021	1	0	222	NA	NA	1	NA
Ots_ARNT	6	24857375	0.0162067	0.0112613	222	0.454047	0.469031	0.215414	13.112
Ots_arp_436	2	52672820	0.798188	0.168919	222	0.454047	0.454215	1	-0.446781
Ots_AsnRS_60	14	41784960	0.662636	0.123874	222	0.454047	0.454534	1	-0.852227
Ots_aspat_196	15	60406597	0.245038	0.0608108	222	0.454047	0.457514	0.775097	3.18895
Ots_BMP2_SNP1	23	30442475	0.696531	0.0382883	222	0.454047	0.454436	1	-1.3227
Ots_brp16_64	26	4383923	0.38709	0.407658	222	0.454047	0.455964	0.901325	1.20521
Ots_Cath_D141	5	8	1	0	222	NA	NA	1	NA
Ots_CCR7	16	34762262	0.124547	0.0765766	222	0.454047	0.460114	0.62823	4.04307
Ots_CD59_2	17	9312796	0.308697	0.439189	222	0.454047	0.456704	0.827515	1.33668
Ots_CD63	7	13378891	0.772648	0.484234	222	0.454047	0.454261	1	0.398029
Ots_cgo24_22	8	12326537	0.799937	0.286036	222	0.454047	0.454212	1	0.373925
Ots_CHI06027687_143477	25	34155766	0.012337	0.0900901	222	0.454047	0.470298	0.178887	-4.94646
Ots_CHI06035945_4547	20	12373492	0.681095	0.288288	222	0.454047	0.454479	1	0.577498
Ots_CHI06048618_5222	2	38043969	0.781095	0.0540541	222	0.454047	0.454245	1	-0.763905
Ots_CHI06105101_16717	6	5124325	0.0821851	0.182432	222	0.454047	0.461828	0.515197	2.85209
Ots_CHI06105101_18523	5	11	0.0105477	0.0472973	222	0.454047	0.471031	0.160225	8.03452
Ots_CirpA	23	47621841	0.368723	0.193694	222	0.454047	0.456117	0.891081	-1.40897
Ots_cox1_241	15	30421258	0.822307	0.304054	222	0.454047	0.454176	1	0.343262
Ots_CRB211	18	29785703	0.747339	0.0405405	222	0.454047	0.454313	1	1.06312
Ots_crRAD10447_25	1	36699634	1	0	222	NA	NA	1	NA
Ots_crRAD11620_55	2	43120003	0.266619	0.0833333	222	0.454047	0.457212	0.805657	2.61895
Ots_crRAD12037_39	24	10327070	0.191288	0.38964	222	0.454047	0.458432	0.69342	-1.79374
Ots_crRAD13725_51	9	10662607	0.300105	0.0518018	222	0.454047	0.4568	0.827515	-3.16528
Ots_crRAD16540_50	29	9728418	0.542598	0.25	222	0.454047	0.454996	1	-0.963233
Ots_crRAD17527_58	21	37324165	0.161688	0.0202703	222	0.454047	0.459078	0.668903	6.3647
Ots_crRAD18289_33	30	8970778	0.254973	0.0923423	222	0.454047	0.457371	0.797415	2.7459
Ots_crRAD18492_65	20	3	0.630972	0.493243	222	0.454047	0.454638	1	-0.717434
Ots_crRAD18937_60	1	51017984	0.299589	0.00225225	222	0.454047	0.456806	0.827515	-13.7807
Ots_crRAD20262_46	17	46397112	0.41691	0.277027	222	0.454047	0.455735	0.93658	1.24793
Ots_crRAD20376_66	21	46457753	0.493274	0.472973	222	0.454047	0.455249	0.955553	-0.989831
Ots_crRAD20887_70	14	7378067	0.0614731	0.481982	222	0.454047	0.463064	0.478291	2.67758
Ots_crRAD21115_24	25	23499747	0.458481	0.20045	222	0.454047	0.455455	0.951189	1.27954
Ots_crRAD22960_32	29	14223038	0.171571	0.112613	222	0.454047	0.458848	0.678239	2.92719
Ots_crRAD23631_48	25	68018794	1	0	222	NA	NA	1	NA
Ots_crRAD24807_74	11	36172590	0.826241	0.0247748	222	0.454047	0.454171	1	0.90943
Ots_crRAD25367_50	28	8042526	0.146472	0.105856	222	0.454047	0.459466	0.666071	3.20689
Ots_crRAD255_59	28	40093591	0.0515865	0.0292793	222	0.454047	0.463824	0.450382	-7.65918
Ots_crRAD26081_28	5	34	1	0	222	NA	NA	1	NA
Ots_crRAD26165_69	27	20109332	1	0	222	NA	NA	1	NA
Ots_crRAD27164_55	26	25285990	0.695382	0.112613	222	0.454047	0.45444	1	0.816363
Ots_crRAD27515_69	32	27211812	1	0	222	NA	NA	1	NA
Ots_crRAD2806_42	29	14222969	0.00361534	0.0337838	222	0.454047	0.476137	0.0720808	10.6079
Ots_crRAD33491_71	24	2699387	0.777912	0.193694	222	0.454047	0.454251	1	-0.47055
Ots_crRAD34397_33	31	60161043	0.535712	0.45045	222	0.454047	0.455029	0.999369	-0.839061
Ots_crRAD35313_66	26	65139272	0.154198	0.0405405	222	0.454047	0.459264	0.666071	5.20358
Ots_crRAD36072_29	21	36019633	0.0937436	0.0427928	222	0.454047	0.461278	0.524331	5.00194
Ots_crRAD36152_44	15	13203734	0.874225	0.274775	222	0.454047	0.454111	1	0.245713
Ots_crRAD44588_67	14	25774788	0.834403	0.403153	222	0.454047	0.454159	1	0.300233
Ots_crRAD46081_56	32	34735614	0.0870509	0.126126	222	0.454047	0.461587	0.515197	-3.50336
Ots_crRAD46751_42	5	20	1	0	222	NA	NA	1	NA
Ots_crRAD47297_55	15	4878508	0.480814	0.463964	222	0.454047	0.45532	0.952987	-1.02313
Ots_crRAD55400_59	15	17250308	1	0	222	NA	NA	1	NA
Ots_crRAD55475_26	24	17929277	0.785731	0.382883	222	0.454047	0.454236	1	0.394554
Ots_crRAD57376_68	32	54571149	7.60676e-07	0.0157658	222	0.454047	0.520322	2.42656e-05	28.7311
Ots_crRAD57520_66	28	1332375	0.570353	0.252252	222	0.454047	0.454872	1	0.918795
Ots_crRAD57687_34	20	31889864	0.336342	0.13964	222	0.454047	0.456416	0.846159	-1.92953
Ots_crRAD60614_46	15	72156356	0.864075	0.0202703	222	0.454047	0.454122	1	-0.775702
Ots_crRAD60620_51	13	24004835	0.836271	0.301802	222	0.454047	0.454157	1	0.298659
Ots_crRAD61523_71	21	41149096	0.609734	0.222973	222	0.454047	0.454714	1	-0.829317
Ots_crRAD66330_60	23	14208918	0.157483	0.144144	222	0.454047	0.459181	0.666071	2.77322
Ots_crRAD69327_53	32	4708299	0.087212	0.0518018	222	0.454047	0.461579	0.515197	-4.85252
Ots_crRAD73823_60	9	53325628	0.475554	0.434685	222	0.454047	0.455351	0.952987	1.06007
Ots_crRAD74766_28	5	16	0.377168	0.173423	222	0.454047	0.456045	0.901325	-1.52943
Ots_crRAD75581_70	8	27546510	0.822027	0.335586	222	0.454047	0.454177	1	-0.334367
Ots_crRAD76512_28	21	32328258	0.158688	0.150901	222	0.454047	0.459152	0.666071	-2.44617
Ots_crRAD78968_46	32	23276932	0.20319	0.252252	222	0.454047	0.458204	0.725173	-2.06218
Ots_crRAD92420_25	24	6695198	0.0985033	0.121622	222	0.454047	0.461072	0.532586	-3.24823
Ots_crRAD9615_69	5	31	0.547638	0.234234	222	0.454047	0.454973	1	-0.985746
Ots_DDX5_171	34	5948580	0.184389	0.405405	222	0.454047	0.458572	0.683954	1.95268
Ots_E2_275	7	5457012	0.592369	0.227477	222	0.454047	0.454781	1	0.888408
Ots_EndoRB1_486	16	8187490	0.754454	0.310811	222	0.454047	0.454298	1	-0.455544
Ots_EP_529	5	22	0.317124	0.0472973	222	0.454047	0.456613	0.838785	3.0526
Ots_Est1363	8	8292351	0.351451	0.304054	222	0.454047	0.456272	0.873046	-1.44329
Ots_Est740	14	39254576	0.969326	0.407658	222	0.454047	0.454051	1	0.0574831
Ots_ETIF1A	15	34678104	0.494251	0.0698198	222	0.454047	0.455244	0.955553	1.85516
Ots_FARSLA_220	19	68274964	0.226123	0.137387	222	0.454047	0.457807	0.759297	2.47531
Ots_FGF6B_1	9	37250687	0.53394	0.0968468	222	0.454047	0.455038	0.999369	1.32909
Ots_GCSH	15	58052588	0.236266	0.123874	222	0.454047	0.457646	0.775097	-2.43003
Ots_GDH_81x	9	1	0.799308	0.295045	222	0.454047	0.454213	1	-0.371374
Ots_GH2	5	30	1	0	222	NA	NA	1	NA
Ots_GnRH_271	9	65660176	1	0	222	NA	NA	1	NA
Ots_GPDH_338	20	11576466	0.940497	0.00225225	222	0.454047	0.454062	1	-0.985235
Ots_GPH_318	21	46176184	0.864239	0.0337838	222	0.454047	0.454122	1	0.617573
Ots_GST_207	13	18672818	0.559498	0.0990991	222	0.454047	0.454919	1	1.33702
Ots_GST_375	13	18672650	0.0787751	0.0563063	222	0.454047	0.462007	0.515197	-4.75547
Ots_GTH2B_550	22	27327552	0.502757	0.132883	222	0.454047	0.455197	0.960356	-1.30006
Ots_HFABP_34	5	29	0.916316	0.371622	222	0.454047	0.454076	1	-0.14867
Ots_HMGB1_73	23	27531907	0.138163	0.254505	222	0.454047	0.459698	0.658513	2.17405
Ots_hnRNPL_533	26	46705374	0.307308	0.11036	222	0.454047	0.456719	0.827515	2.05272
Ots_hsc71_3__488	19	37358812	0.904179	0.0337838	222	0.454047	0.454084	1	0.435888
Ots_hsp27b_150	19	52471033	0.890609	0.0518018	222	0.454047	0.454096	1	0.396674
Ots_Hsp90a	24	30105519	0.662965	0.238739	222	0.454047	0.454533	1	-0.699211
Ots_HSP90B_100	23	6866692	0.180822	0.0675676	222	0.454047	0.458646	0.683954	3.51532
Ots_IGF_I_1_76	24	4150743	1	0	222	NA	NA	1	NA
Ots_Ikaros_250	25	45385098	0.1455	0.0202703	222	0.454047	0.459493	0.666071	6.64475
Ots_IL11	14	20625334	0.0516067	0.121622	222	0.454047	0.463822	0.450382	3.79558
Ots_IL8R_C8	5	32	0.832514	0.0045045	222	0.454047	0.454162	1	1.9813
Ots_IsoT	15	9121489	1	0	222	NA	NA	1	NA
Ots_LWSop_638	32	13620416	0.400239	0.0743243	222	0.454047	0.45586	0.911972	-2.02198
Ots_mapK_3__309	2	5480042	0.834426	0.342342	222	0.454047	0.454159	1	-0.307382
Ots_mapKpr_151	2	5460143	0.530226	0.0765766	222	0.454047	0.455056	0.999369	-1.50911
Ots_MetA	9	20396849	0.865319	0.236486	222	0.454047	0.454121	1	-0.270322
Ots_MHC2	5	27	1.02928e-07	0.036036	222	0.454047	0.531506	3.64823e-06	20.231
Ots_mybp_85	26	29231079	0.754574	0.443694	222	0.454047	0.454297	1	0.468093
Ots_Myc_366	27	29700449	1	0	222	NA	NA	1	NA
Ots_myo1a_384	8	39283854	0.754317	0.486486	222	0.454047	0.454298	1	0.434601
Ots_myoD_364	25	7299784	0.759558	0.344595	222	0.454047	0.454287	1	-0.417404
Ots_NAML12_SNP1	18	9777802	0.618999	0.391892	222	0.454047	0.45468	1	-0.712958
Ots_nelfd_163	32	31069128	0.492917	0.209459	222	0.454047	0.455251	0.955553	-1.13513
Ots_NFYB_147	5	6	1	0	222	NA	NA	1	NA
Ots_nkef_192	1	51394567	1	0	222	NA	NA	1	NA
Ots_NOD1	15	23568768	0.701123	0.0563063	222	0.454047	0.454424	1	-1.06849
Ots_ntl_255	33	15370000	0.60466	0.344595	222	0.454047	0.454733	1	-0.74112
Ots_Ostm1	18	4569955	0.286407	0.310811	222	0.454047	0.456961	0.823099	-1.54371
Ots_OTALDBINT1_SNP1	5	26	0.26509	0.477477	222	0.454047	0.457233	0.805657	-1.49993
Ots_OTDESMIN19_SNP1	5	23	0.459195	0.103604	222	0.454047	0.45545	0.951189	-1.62722
Ots_Ots311_101x	11	4070652	0.326222	0.439189	222	0.454047	0.456518	0.839234	1.29338
Ots_OTSMTA_SNP1	9	20396609	0.766289	0.182432	222	0.454047	0.454273	1	0.583006
Ots_OTSTF1_SNP1	16	25845386	0.459129	0.254505	222	0.454047	0.455451	0.951189	1.16629
Ots_P450	15	65154384	0.036194	0.0585586	222	0.454047	0.465385	0.349875	-5.6577
Ots_P450_288	19	19138835	0.0850803	0.0540541	222	0.454047	0.461683	0.515197	4.87684
Ots_P53	28	2417591	0.71072	0.427928	222	0.454047	0.454399	1	0.492304
Ots_parp3_286	7	9505120	0.780343	0.045045	222	0.454047	0.454246	1	-0.841426
Ots_PEMT	3	15921271	0.149831	0.295045	222	0.454047	0.459377	0.666071	2.30278
Ots_PGK_54	28	23782920	0.816893	0.18018	222	0.454047	0.454185	1	-0.397599
Ots_pigh_105	24	35641063	0.857873	0.0202703	222	0.454047	0.454129	1	0.732492
Ots_pop5_96	15	27353346	0.903991	0.245495	222	0.454047	0.454085	1	-0.182183
Ots_ppie_245	31	23260130	0.00572999	0.00675676	222	0.454047	0.473922	0.107522	23.16
Ots_Prl2	25	40924770	0.301043	0.493243	222	0.454047	0.456789	0.827515	1.44535
Ots_RAD4543_52	4	12866217	0.00992788	0.0045045	222	0.454047	0.471316	0.15835	-24.231
Ots_RAG3	17	34427967	0.937984	0.175676	222	0.454047	0.454063	1	0.138255
Ots_RAS1	17	36275840	0.483825	0.0202703	222	0.454047	0.455302	0.952987	3.18268
Ots_redd1_187	25	9939318	0.384542	0.018018	222	0.454047	0.455984	0.901325	-4.18295
Ots_RFC2_558	2	27438208	0.180979	0.439189	222	0.454047	0.458643	0.683954	1.87825
Ots_S7_1	24	31651991	0.00987149	0.396396	222	0.454047	0.471342	0.15835	-4.0029
Ots_SClkF2R2_135	23	60109411	0.918209	0.477477	222	0.454047	0.454074	1	0.136886
Ots_sept9_78	34	9390357	0.813333	0.326577	222	0.454047	0.45419	1	-0.339999
Ots_SL	5	17	0.553116	0.279279	222	0.454047	0.454948	1	0.888295
Ots_slc7a2_71	31	61099332	0.0348468	0.036036	222	0.454047	0.465554	0.349875	7.55394
Ots_stk6_516	32	3814527	1	0	222	NA	NA	1	NA
Ots_SWS1op_182	29	7365688	0.0348824	0.0315315	222	0.454047	0.465549	0.349875	-8.11456
Ots_TAPBP	28	34770823	0.35305	0.018018	222	0.454047	0.456257	0.873046	-4.44535
Ots_TCTA_58	32	8993026	0.891227	0.306306	222	0.454047	0.454095	1	0.21011
Ots_TGFB	18	29760263	0.724481	0.222973	222	0.454047	0.454365	1	-0.567568
Ots_Thio	1	5625322	0.669597	0.355856	222	0.454047	0.454513	1	0.604161
Ots_TLR3	30	7365214	0.512146	0.218468	222	0.454047	0.455147	0.972468	1.09574
Ots_TNF	8	21402560	0.963767	0.00900901	222	0.454047	0.454053	1	0.302367
Ots_tpx2_125	7	20362912	1	0	222	NA	NA	1	NA
Ots_trnau1ap_86	16	17646942	0.716974	0.036036	222	0.454047	0.454384	1	-1.27745
Ots_txnip_321	33	13146728	0.717609	0.036036	222	0.454047	0.454382	1	-1.16903
Ots_u07_07_161	11	37799853	0.481801	0.204955	222	0.454047	0.455314	0.952987	-1.31381
Ots_u07_17_135	7	11164448	0.145754	0.00225225	222	0.454047	0.459486	0.666071	20.0978
Ots_u07_18_378	28	6130660	0.0953329	0.459459	222	0.454047	0.461208	0.524331	2.36568
Ots_u07_20_332	8	33660993	0.668138	0.168919	222	0.454047	0.454518	1	0.737429
Ots_u07_25_325	25	9198721	1	0	222	NA	NA	1	NA
Ots_u07_49_290	15	30314171	0.393982	0.358108	222	0.454047	0.455909	0.904624	1.23116
Ots_u07_53_133	5	5	0.306105	0.119369	222	0.454047	0.456732	0.827515	2.311
Ots_u07_57_120	21	16346192	0.0717307	0.0495495	222	0.454047	0.462404	0.506595	-5.1695
Ots_u07_64_221	31	57998143	1	0	222	NA	NA	1	NA
Ots_u1002_75	7	15468014	0.112872	0.346847	222	0.454047	0.460513	0.590268	-2.19871
Ots_u1007_124	19	9430381	0.921451	0.0743243	222	0.454047	0.454072	1	0.243955
Ots_u1008_108	19	62354402	0.665055	0.0292793	222	0.454047	0.454527	1	-1.54802
Ots_u202_161	5	7	0.922962	0.0720721	222	0.454047	0.454071	1	0.254869
Ots_u211_85	23	34253781	0.974183	0.0472973	222	0.454047	0.45405	1	-0.100568
Ots_U212_158	4	14522192	0.566714	0.0135135	222	0.454047	0.454887	1	3.1734
Ots_U2305_63	20	2	0.153635	0.18018	222	0.454047	0.459278	0.666071	2.18664
Ots_U2362_227	9	14700070	0.98892	0.38964	222	0.454047	0.454048	1	0.0186521
Ots_U2362_330	9	14699971	0.0698522	0.027027	222	0.454047	0.462517	0.506595	7.31622
Ots_U2446_123	10	11728129	0.0223013	0.0608108	222	0.454047	0.467567	0.263485	6.43271
Ots_U2567_104	26	68622537	0.500003	0.166667	222	0.454047	0.455212	0.960356	1.20238
Ots_u4_92	23	49324631	0.653629	0.105856	222	0.454047	0.454563	1	0.968612
Ots_U5049_250	20	1	0.684993	0.22973	222	0.454047	0.454468	1	0.673304
Ots_U5121_34	23	20893356	0.960889	0.119369	222	0.454047	0.454054	1	-0.0946689
Ots_u6_75	5	4	0.573237	0.0405405	222	0.454047	0.454859	1	-1.7415
Ots_unk1104_38	33	21291286	0.119914	0.310811	222	0.454047	0.460267	0.616978	-2.29817
Ots_unk1832_39	5	24	0.130277	0.189189	222	0.454047	0.459933	0.63936	2.72597
Ots_unk3513_49	5	33	0.912896	0.157658	222	0.454047	0.454078	1	-0.184536
Ots_unk526	27	29699840	0.318775	0.108108	222	0.454047	0.456595	0.838785	1.95714
Ots_unk7936_50	5	14	0.272326	0.488739	222	0.454047	0.457138	0.811887	-1.6104
Ots_unk9480_51	23	58885154	0.548557	0.177928	222	0.454047	0.454969	1	-1.03908
Ots_vatf_251	29	7664045	0.0607078	0.484234	222	0.454047	0.463118	0.478291	2.64544
Ots_zn593_346	21	46464971	1	0	222	NA	NA	1	NA
Ots_ZR_575	9	27576884	0.74002	0.0292793	222	0.454047	0.454329	1	1.36786
Ots1_72858599	25	72858599	0.0730513	0.171171	222	0.454047	0.462326	0.506595	-2.94718
Ots10_21244146	1	21244146	0.449262	0.157658	222	0.454047	0.455513	0.951189	1.26839
Ots11_11925999	21	11925999	1	0	222	NA	NA	1	NA
Ots11_32418659	21	32418659	0.206868	0.137387	222	0.454047	0.458137	0.725173	-2.34998
Ots11_32468959	5	10	1	0	222	NA	NA	1	NA
Ots12_23066874	15	23066874	0.17309	0.0382883	222	0.454047	0.458814	0.678239	4.66348
Ots14_5453033	20	5453033	0.677952	0.396396	222	0.454047	0.454489	1	-0.550651
Ots15_18157381	12	18157381	0.67594	0.0720721	222	0.454047	0.454494	1	1.00764
Ots17_22360456	29	22360456	0.815044	0.0855856	222	0.454047	0.454187	1	0.507143
Ots17_885364	29	885364	2.83124e-05	0.0045045	222	0.454047	0.500769	0.000752639	46.2851
Ots18_29943476	24	29943476	0.02045	0.0518018	222	0.454047	0.467962	0.259996	-6.6652
Ots18_30099101	24	30099101	0.323419	0.472973	222	0.454047	0.456547	0.838785	1.21355
Ots18_32088284	24	32088284	0.00813729	0.00225225	222	0.454047	0.472254	0.144211	37.5082
Ots18_3550047	24	3550047	0.839262	0.0405405	222	0.454047	0.454153	1	-0.666846
Ots19_46172427	17	46172427	0.105558	0.0045045	222	0.454047	0.460787	0.561216	15.0345
Ots2_38264269	32	38264269	0.947401	0.00900901	222	0.454047	0.454059	1	-0.434501
Ots2_42405643	32	42405643	1	0	222	NA	NA	1	NA
Ots22_32650802	7	32650802	0.245407	0.036036	222	0.454047	0.457509	0.775097	3.96182
Ots29_18791740	10	18791748	0.265136	0.461712	222	0.454047	0.457232	0.805657	1.44566
Ots29_23344676	10	23344676	0.917533	0.0112613	222	0.454047	0.454075	1	0.612319
Ots3_34894254	8	34894254	0.973796	0.414414	222	0.454047	0.45405	1	-0.0393539
Ots3_57055518	8	57055518	2.32842e-09	0.00900901	222	0.454047	0.553383	9.28458e-08	38.7409
Ots30_17330452	28	17330452	0.601386	0.11036	222	0.454047	0.454746	1	-1.10449
Ots30_17330688	28	17330706	1	0	222	NA	NA	1	NA
Ots33_19359879	18	19359879	0.000133151	0.036036	222	0.454047	0.492685	0.00326731	14.6938
Ots4_40942276	11	40942276	0.449355	0.00900901	222	0.454047	0.455513	0.951189	5.54565
Ots4_41638710	11	41638710	0.917328	0.0247748	222	0.454047	0.454075	1	0.432474
Ots4_42378741	11	42378741	0.190784	0.00900901	222	0.454047	0.458442	0.69342	9.56832
Ots4_64978818	11	64978818	1	0	222	NA	NA	1	NA
Ots5_44795073	23	44795073	2.24242e-14	0.0292793	222	0.454047	0.6256	1.19222e-12	35.3749
Ots5_70908626	23	70908626	0.0355969	0.0292793	222	0.454047	0.465459	0.349875	-8.25498
Ots6_10904949	9	10904949	0.383774	0.045045	222	0.454047	0.455991	0.901325	-2.73297
Ots6_33505144	9	33505144	0.0821355	0.385135	222	0.454047	0.461831	0.515197	-2.23412
Ots7_50997124	2	50997124	1	0	222	NA	NA	1	NA
Ots7_51409415	2	51409415	0.599312	0.0968468	222	0.454047	0.454754	1	-1.17057
Ots7_53291035	2	53291035	0.694732	0.495495	222	0.454047	0.454441	1	0.506633
Ots7_53631522	2	53631522	0.379229	0.0135135	222	0.454047	0.456028	0.901325	4.79168
Ots7_54212944	2	54212944	0.163556	0.20045	222	0.454047	0.459034	0.668903	-2.31967
Ots9_16115048	19	16115048	0.571458	0.036036	222	0.454047	0.454867	1	-1.93134
Ots9_28975221	19	28975221	0.216948	0.0202703	222	0.454047	0.45796	0.744153	5.73183

## Sheet: BLINK.ordinal.marked.GWAS
SNP	Chromosome	Position	P.value	maf	nobs	Rsquare.of.Model.without.SNP	Rsquare.of.Model.with.SNP	FDR_Adjusted_P-values	effect	Rsquare.of.Model.without.SNP	Rsquare.of.Model.with.SNP	Net R-square	chromosome 28 marker
Ots28_11202400	16	11202400	0.000365659	NA	Ots28_11202400	NA	NA	0.0520133	NA	0.454047	0.732849	0.278802	22
Ots_ppie_245	31	23260130	0.00048247	NA	Ots_ppie_245	NA	NA	0.0520133	NA	0.719819	0.742623	0.0228041
Ots28_11186543	16	11186543	0.000489153	NA	Ots28_11186543	NA	NA	0.0520133	NA	0.74089	0.754053	0.0131628	19
Ots_crRAD17527_58	21	37324165	0.00635132	NA	Ots_crRAD17527_58	NA	NA	0.506517	NA	0.754613	0.762614	0.0080008
Ots_CHI06035945_4547	20	12373492	0.0131065	NA	Ots_CHI06035945_4547	NA	NA	0.685859	NA	0.761507	0.768934	0.00742776
Ots_crRAD12037_39	24	10327070	0.0140319	NA	Ots_crRAD12037_39	NA	NA	0.685859	NA	0.766985	0.7746	0.00761462
Ots_PEMT	3	15921271	0.0167831	NA	Ots_PEMT	NA	NA	0.685859	NA	0.773021	0.77916	0.0061391
Ots_crRAD255_59	28	40093591	0.0177873	NA	Ots_crRAD255_59	NA	NA	0.685859	NA	0.777765	0.783881	0.00611589
Ots_110381_164	17	35228582	0.0193503	NA	Ots_110381_164	NA	NA	0.685859	NA	0.783451	0.789593	0.00614191
Ots_E2_275	7	5457012	0.0331629	NA	Ots_E2_275	NA	NA	0.779355	NA	0.788692	0.794587	0.00589507
Ots_crRAD9615_69	5	31	0.0355141	NA	Ots_crRAD9615_69	NA	NA	0.779355	NA	0.793594	0.799749	0.00615503
Ots18_29943476	24	29943476	0.0364749	NA	Ots18_29943476	NA	NA	0.779355	NA	0.796315	0.802179	0.00586413
Ots_96222_525	10	12489280	0.0380268	NA	Ots_96222_525	NA	NA	0.779355	NA
Ots_DDX5_171	34	5948580	0.0452265	NA	Ots_DDX5_171	NA	NA	0.779355	NA
Ots_127236_62	23	52450716	0.0462062	NA	Ots_127236_62	NA	NA	0.779355	NA
Ots_unk526	27	29699840	0.0479734	NA	Ots_unk526	NA	NA	0.779355	NA
Ots_crRAD20887_70	14	7378067	0.0493056	NA	Ots_crRAD20887_70	NA	NA	0.779355	NA
Ots_crRAD18289_33	30	8970778	0.052226	NA	Ots_crRAD18289_33	NA	NA	0.779355	NA
Ots10_21244146	1	21244146	0.0552758	NA	Ots10_21244146	NA	NA	0.779355	NA
Ots_crRAD11620_55	2	43120003	0.0554348	NA	Ots_crRAD11620_55	NA	NA	0.779355	NA
Ots_117370_471	3	14581248	0.058533	NA	Ots_117370_471	NA	NA	0.779355	NA
Ots_FARSLA_220	19	68274964	0.0587363	NA	Ots_FARSLA_220	NA	NA	0.779355	NA
Ots_EndoRB1_486	16	8187490	0.0671903	NA	Ots_EndoRB1_486	NA	NA	0.779355	NA
Ots_mapK_3__309	2	5480042	0.0722603	NA	Ots_mapK_3__309	NA	NA	0.779355	NA
Ots_IL11	14	20625334	0.076951	NA	Ots_IL11	NA	NA	0.779355	NA
Ots_CD63	7	13378891	0.0835917	NA	Ots_CD63	NA	NA	0.779355	NA
Ots_mapKpr_151	2	5460143	0.0837883	NA	Ots_mapKpr_151	NA	NA	0.779355	NA
Ots_AldB1_122	13	5255056	0.0847639	NA	Ots_AldB1_122	NA	NA	0.779355	NA
Ots_brp16_64	26	4383923	0.086856	NA	Ots_brp16_64	NA	NA	0.779355	NA
Ots_RAD4543_52	4	12866217	0.0887619	NA	Ots_RAD4543_52	NA	NA	0.779355	NA
Ots_crRAD34397_33	31	60161043	0.0890776	NA	Ots_crRAD34397_33	NA	NA	0.779355	NA
Ots_102213_210	31	1	0.0945265	NA	Ots_102213_210	NA	NA	0.779355	NA
Ots_105407_117	5	18	0.0947365	NA	Ots_105407_117	NA	NA	0.779355	NA
Ots_P450	15	65154384	0.102366	NA	Ots_P450	NA	NA	0.779355	NA
Ots_HFABP_34	5	29	0.105034	NA	Ots_HFABP_34	NA	NA	0.779355	NA
Ots_106313_729	5	13	0.10551	NA	Ots_106313_729	NA	NA	0.779355	NA
Ots_ETIF1A	15	34678104	0.105847	NA	Ots_ETIF1A	NA	NA	0.779355	NA
Ots_SWS1op_182	29	7365688	0.107098	NA	Ots_SWS1op_182	NA	NA	0.779355	NA
Ots_CHI06105101_16717	6	5124325	0.107202	NA	Ots_CHI06105101_16717	NA	NA	0.779355	NA
Ots_u07_49_290	15	30314171	0.114019	NA	Ots_u07_49_290	NA	NA	0.779355	NA
Ots_u07_53_133	5	5	0.114821	NA	Ots_u07_53_133	NA	NA	0.779355	NA
Ots_TGFB	18	29760263	0.115914	NA	Ots_TGFB	NA	NA	0.779355	NA
Ots28_11206740	16	11206740	0.117511	NA	Ots28_11206740	NA	NA	0.779355	NA
Ots_slc7a2_71	31	61099332	0.118355	NA	Ots_slc7a2_71	NA	NA	0.779355	NA
Ots30_17330452	28	17330452	0.118742	NA	Ots30_17330452	NA	NA	0.779355	NA
Ots_97660_56	16	34830271	0.12018	NA	Ots_97660_56	NA	NA	0.779355	NA
Ots_108007_208	14	4971142	0.122899	NA	Ots_108007_208	NA	NA	0.779355	NA
Ots_103041_52	31	55669454	0.125275	NA	Ots_103041_52	NA	NA	0.779355	NA
Ots7_53631522	2	53631522	0.131987	NA	Ots7_53631522	NA	NA	0.779355	NA
Ots5_44795073	23	44795073	0.13321	NA	Ots5_44795073	NA	NA	0.779355	NA
Ots12_23066874	15	23066874	0.135003	NA	Ots12_23066874	NA	NA	0.779355	NA
Ots_u1002_75	7	15468014	0.138014	NA	Ots_u1002_75	NA	NA	0.779355	NA
Ots_115987_325	9	66193572	0.138153	NA	Ots_115987_325	NA	NA	0.779355	NA
Ots_U2305_63	20	2	0.138335	NA	Ots_U2305_63	NA	NA	0.779355	NA
Ots28_11070757	16	11070757	0.139144	NA	Ots28_11070757	NA	NA	0.779355	NA
Ots_CRB211	18	29785703	0.139252	NA	Ots_CRB211	NA	NA	0.779355	NA
Ots_hsp27b_150	19	52471033	0.139258	NA	Ots_hsp27b_150	NA	NA	0.779355	NA
Ots_RAS1	17	36275840	0.144526	NA	Ots_RAS1	NA	NA	0.790815	NA
Ots_112419_131	34	7853251	0.146264	NA	Ots_112419_131	NA	NA	0.790815	NA
Ots_cox1_241	15	30421258	0.152648	NA	Ots_cox1_241	NA	NA	0.809368	NA
Ots_GST_375	13	18672650	0.157169	NA	Ots_GST_375	NA	NA	0.809368	NA
Ots_P53	28	2417591	0.157307	NA	Ots_P53	NA	NA	0.809368	NA
Ots_CHI06105101_18523	5	11	0.163445	NA	Ots_CHI06105101_18523	NA	NA	0.827601	NA
Ots_crRAD92420_25	24	6695198	0.1675	NA	Ots_crRAD92420_25	NA	NA	0.834883	NA
Ots_TAPBP	28	34770823	0.173913	NA	Ots_TAPBP	NA	NA	0.84615	NA
Ots_107806_821	25	51993828	0.175065	NA	Ots_107806_821	NA	NA	0.84615	NA
Ots_Hsp90a	24	30105519	0.183301	NA	Ots_Hsp90a	NA	NA	0.851235	NA
Ots_OTSMTA_SNP1	9	20396609	0.183684	NA	Ots_OTSMTA_SNP1	NA	NA	0.851235	NA
Ots_U5049_250	20	1	0.18543	NA	Ots_U5049_250	NA	NA	0.851235	NA
Ots_mybp_85	26	29231079	0.188259	NA	Ots_mybp_85	NA	NA	0.851235	NA
Ots_102801_308	12	19971476	0.1911	NA	Ots_102801_308	NA	NA	0.851235	NA
Ots_crRAD76512_28	21	32328258	0.194692	NA	Ots_crRAD76512_28	NA	NA	0.851235	NA
Ots1_72858599	25	72858599	0.205233	NA	Ots1_72858599	NA	NA	0.851235	NA
Ots_TLR3	30	7365214	0.205484	NA	Ots_TLR3	NA	NA	0.851235	NA
Ots_crRAD44588_67	14	25774788	0.205917	NA	Ots_crRAD44588_67	NA	NA	0.851235	NA
Ots_nelfd_163	32	31069128	0.209897	NA	Ots_nelfd_163	NA	NA	0.851235	NA
Ots_arp_436	2	52672820	0.20994	NA	Ots_arp_436	NA	NA	0.851235	NA
Ots_99550_204	5	19	0.211271	NA	Ots_99550_204	NA	NA	0.851235	NA
Ots19_46172427	17	46172427	0.218619	NA	Ots19_46172427	NA	NA	0.851235	NA
Ots_CCR7	16	34762262	0.225172	NA	Ots_CCR7	NA	NA	0.851235	NA
Ots22_32650802	7	32650802	0.227245	NA	Ots22_32650802	NA	NA	0.851235	NA
Ots_crRAD57687_34	20	31889864	0.228211	NA	Ots_crRAD57687_34	NA	NA	0.851235	NA
Ots_crRAD74766_28	5	16	0.230928	NA	Ots_crRAD74766_28	NA	NA	0.851235	NA
Ots17_885364	29	885364	0.231936	NA	Ots17_885364	NA	NA	0.851235	NA
Ots_AsnRS_60	14	41784960	0.234166	NA	Ots_AsnRS_60	NA	NA	0.851235	NA
Ots2_38264269	32	38264269	0.235879	NA	Ots2_38264269	NA	NA	0.851235	NA
Ots_crRAD61523_71	21	41149096	0.236237	NA	Ots_crRAD61523_71	NA	NA	0.851235	NA
Ots_GCSH	15	58052588	0.241322	NA	Ots_GCSH	NA	NA	0.851235	NA
Ots_117259_271	27	11458685	0.243065	NA	Ots_117259_271	NA	NA	0.851235	NA
Ots33_19359879	18	19359879	0.244488	NA	Ots33_19359879	NA	NA	0.851235	NA
Ots18_32088284	24	32088284	0.24702	NA	Ots18_32088284	NA	NA	0.851235	NA
Ots_102457_132	19	1	0.248015	NA	Ots_102457_132	NA	NA	0.851235	NA
Ots_127760_569	25	65444532	0.258854	NA	Ots_127760_569	NA	NA	0.851235	NA
Ots_126619_400	5	3	0.259733	NA	Ots_126619_400	NA	NA	0.851235	NA
Ots_crRAD78968_46	32	23276932	0.260614	NA	Ots_crRAD78968_46	NA	NA	0.851235	NA
Ots_trnau1ap_86	16	17646942	0.262599	NA	Ots_trnau1ap_86	NA	NA	0.851235	NA
Ots_128302_57	32	23632129	0.263633	NA	Ots_128302_57	NA	NA	0.851235	NA
Ots6_10904949	9	10904949	0.264742	NA	Ots6_10904949	NA	NA	0.851235	NA
Ots7_54212944	2	54212944	0.271568	NA	Ots7_54212944	NA	NA	0.851235	NA
Ots_104063_132	5	12	0.274896	NA	Ots_104063_132	NA	NA	0.851235	NA
Ots_ZR_575	9	27576884	0.27525	NA	Ots_ZR_575	NA	NA	0.851235	NA
Ots_105132_200	13	9585379	0.276314	NA	Ots_105132_200	NA	NA	0.851235	NA
Ots_111084b_619	10	19749885	0.284724	NA	Ots_111084b_619	NA	NA	0.851235	NA
Ots_OTDESMIN19_SNP1	5	23	0.290489	NA	Ots_OTDESMIN19_SNP1	NA	NA	0.851235	NA
Ots_101119_381	32	58361347	0.29274	NA	Ots_101119_381	NA	NA	0.851235	NA
Ots_MetA	9	20396849	0.293987	NA	Ots_MetA	NA	NA	0.851235	NA
Ots29_18791740	10	18791748	0.294187	NA	Ots29_18791740	NA	NA	0.851235	NA
Ots_108820_336	16	10815622	0.29663	NA	Ots_108820_336	NA	NA	0.851235	NA
Ots_aspat_196	15	60406597	0.297139	NA	Ots_aspat_196	NA	NA	0.851235	NA
Ots_101554_407	13	9784111	0.299954	NA	Ots_101554_407	NA	NA	0.851235	NA
Ots_117242_136	27	29333295	0.300109	NA	Ots_117242_136	NA	NA	0.851235	NA
Ots_u07_18_378	28	6130660	0.303349	NA	Ots_u07_18_378	NA	NA	0.851235	NA
Ots29_23344676	10	23344676	0.305152	NA	Ots29_23344676	NA	NA	0.851235	NA
Ots_u1008_108	19	62354402	0.306631	NA	Ots_u1008_108	NA	NA	0.851235	NA
Ots28_11201129	16	11201129	0.307767	NA	Ots28_11201129	NA	NA	0.851235	NA
Ots_TNF	8	21402560	0.30954	NA	Ots_TNF	NA	NA	0.851235	NA
Ots_131460_584	2	31130645	0.316094	NA	Ots_131460_584	NA	NA	0.855372	NA
Ots_PGK_54	28	23782920	0.3172	NA	Ots_PGK_54	NA	NA	0.855372	NA
Ots_RFC2_558	2	27438208	0.319089	NA	Ots_RFC2_558	NA	NA	0.855372	NA
Ots_109525_816	23	70296658	0.324101	NA	Ots_109525_816	NA	NA	0.86157	NA
Ots_crRAD2806_42	29	14222969	0.329111	NA	Ots_crRAD2806_42	NA	NA	0.862113	NA
Ots_crRAD18937_60	1	51017984	0.329711	NA	Ots_crRAD18937_60	NA	NA	0.862113	NA
Ots_crRAD25367_50	28	8042526	0.339731	NA	Ots_crRAD25367_50	NA	NA	0.864949	NA
Ots_110689_218	5	2	0.342585	NA	Ots_110689_218	NA	NA	0.864949	NA
Ots18_3550047	24	3550047	0.346604	NA	Ots18_3550047	NA	NA	0.864949	NA
Ots_crRAD60614_46	15	72156356	0.351275	NA	Ots_crRAD60614_46	NA	NA	0.864949	NA
Ots_97077_179R	2	1	0.352011	NA	Ots_97077_179R	NA	NA	0.864949	NA
Ots_unk3513_49	5	33	0.354216	NA	Ots_unk3513_49	NA	NA	0.864949	NA
Ots_128757_61R	5	15	0.354422	NA	Ots_128757_61R	NA	NA	0.864949	NA
Ots_107285_93	11	5852987	0.354995	NA	Ots_107285_93	NA	NA	0.864949	NA
Ots_113457_40R	6	9447490	0.355199	NA	Ots_113457_40R	NA	NA	0.864949	NA
Ots_IL8R_C8	5	32	0.364522	NA	Ots_IL8R_C8	NA	NA	0.872638	NA
Ots_105401_325	11	12543170	0.366364	NA	Ots_105401_325	NA	NA	0.872638	NA
Ots11_32418659	21	32418659	0.366563	NA	Ots11_32418659	NA	NA	0.872638	NA
Ots_105385_421	9	73012849	0.384701	NA	Ots_105385_421	NA	NA	0.898203	NA
Ots3_57055518	8	57055518	0.387103	NA	Ots3_57055518	NA	NA	0.898203	NA
Ots_crRAD27164_55	26	25285990	0.387736	NA	Ots_crRAD27164_55	NA	NA	0.898203	NA
Ots_ntl_255	33	15370000	0.392014	NA	Ots_ntl_255	NA	NA	0.898203	NA
Ots_Est1363	8	8292351	0.393242	NA	Ots_Est1363	NA	NA	0.898203	NA
Ots_113242_216	5	25	0.396991	NA	Ots_113242_216	NA	NA	0.898203	NA
Ots9_28975221	19	28975221	0.409592	NA	Ots9_28975221	NA	NA	0.898203	NA
Ots_crRAD13725_51	9	10662607	0.414379	NA	Ots_crRAD13725_51	NA	NA	0.898203	NA
Ots_sept9_78	34	9390357	0.416746	NA	Ots_sept9_78	NA	NA	0.898203	NA
Ots_129144_472	1	30704018	0.41759	NA	Ots_129144_472	NA	NA	0.898203	NA
Ots_123048_521	7	8033323	0.420535	NA	Ots_123048_521	NA	NA	0.898203	NA
Ots_OTALDBINT1_SNP1	5	26	0.420716	NA	Ots_OTALDBINT1_SNP1	NA	NA	0.898203	NA
Ots_106747_239	3	17321046	0.420921	NA	Ots_106747_239	NA	NA	0.898203	NA
Ots_crRAD66330_60	23	14208918	0.421405	NA	Ots_crRAD66330_60	NA	NA	0.898203	NA
Ots18_30099101	24	30099101	0.426168	NA	Ots18_30099101	NA	NA	0.898203	NA
Ots_U2446_123	10	11728129	0.428059	NA	Ots_U2446_123	NA	NA	0.898203	NA
Ots_105105_613	2	63322755	0.428412	NA	Ots_105105_613	NA	NA	0.898203	NA
Ots_u1007_124	19	9430381	0.428961	NA	Ots_u1007_124	NA	NA	0.898203	NA
Ots_CHI06027687_143477	25	34155766	0.4308	NA	Ots_CHI06027687_143477	NA	NA	0.898203	NA
Ots_crRAD18492_65	20	3	0.443746	NA	Ots_crRAD18492_65	NA	NA	0.919188	NA
Ots_129458_451	25	11080640	0.449057	NA	Ots_129458_451	NA	NA	0.924188	NA
Ots_107074_284	21	16750220	0.462178	NA	Ots_107074_284	NA	NA	0.945094	NA
Ots_112820_284	1	16907470	0.469448	NA	Ots_112820_284	NA	NA	0.950848	NA
Ots_afmid_196	34	17096334	0.470953	NA	Ots_afmid_196	NA	NA	0.950848	NA
Ots_BMP2_SNP1	23	30442475	0.4744	NA	Ots_BMP2_SNP1	NA	NA	0.951784	NA
Ots_u4_92	23	49324631	0.482363	NA	Ots_u4_92	NA	NA	0.956932	NA
Ots_106419b_618	26	11463845	0.482966	NA	Ots_106419b_618	NA	NA	0.956932	NA
Ots_95442b_204	17	39212513	0.489871	NA	Ots_95442b_204	NA	NA	0.964622	NA
Ots_GPH_318	21	46176184	0.493565	NA	Ots_GPH_318	NA	NA	0.965934	NA
Ots28_11202863	16	11202863	0.4981	NA	Ots28_11202863	NA	NA	0.968866	NA
Ots_unk9480_51	23	58885154	0.507969	NA	Ots_unk9480_51	NA	NA	0.971156	NA
Ots_GST_207	13	18672818	0.508676	NA	Ots_GST_207	NA	NA	0.971156	NA
Ots_118938_325	8	43610834	0.509846	NA	Ots_118938_325	NA	NA	0.971156	NA
Ots9_16115048	19	16115048	0.511538	NA	Ots9_16115048	NA	NA	0.971156	NA
Ots_NAML12_SNP1	18	9777802	0.516422	NA	Ots_NAML12_SNP1	NA	NA	0.971156	NA
Ots5_70908626	23	70908626	0.51821	NA	Ots5_70908626	NA	NA	0.971156	NA
Ots_myoD_364	25	7299784	0.520588	NA	Ots_myoD_364	NA	NA	0.971156	NA
Ots_crRAD21115_24	25	23499747	0.523852	NA	Ots_crRAD21115_24	NA	NA	0.971562	NA
Ots_111681_657	23	8539947	0.53483	NA	Ots_111681_657	NA	NA	0.985424	NA
Ots_123921_111	24	25247852	0.537504	NA	Ots_123921_111	NA	NA	0.985424	NA
Ots_crRAD69327_53	32	4708299	0.545098	NA	Ots_crRAD69327_53	NA	NA	0.989291	NA
Ots_103122_180	11	16781457	0.545923	NA	Ots_103122_180	NA	NA	0.989291	NA
Ots_94857_232R	8	27503532	0.548917	NA	Ots_94857_232R	NA	NA	0.989291	NA
Ots_129870_55	34	2979852	0.552609	NA	Ots_129870_55	NA	NA	0.99035	NA
Ots_U212_158	4	14522192	0.563701	NA	Ots_U212_158	NA	NA	1	NA
Ots_u07_57_120	21	16346192	0.5655	NA	Ots_u07_57_120	NA	NA	1	NA
Ots_crRAD36072_29	21	36019633	0.582805	NA	Ots_crRAD36072_29	NA	NA	1	NA
Ots_unk7936_50	5	14	0.582915	NA	Ots_unk7936_50	NA	NA	1	NA
Ots_crRAD46081_56	32	34735614	0.586565	NA	Ots_crRAD46081_56	NA	NA	1	NA
Ots_unk1104_38	33	21291286	0.596683	NA	Ots_unk1104_38	NA	NA	1	NA
Ots_131906_141	5	28	0.600741	NA	Ots_131906_141	NA	NA	1	NA
Ots_Est740	14	39254576	0.600991	NA	Ots_Est740	NA	NA	1	NA
Ots_LWSop_638	32	13620416	0.606969	NA	Ots_LWSop_638	NA	NA	1	NA
Ots17_22360456	29	22360456	0.607063	NA	Ots17_22360456	NA	NA	1	NA
Ots_CirpA	23	47621841	0.613644	NA	Ots_CirpA	NA	NA	1	NA
Ots_cgo24_22	8	12326537	0.615737	NA	Ots_cgo24_22	NA	NA	1	NA
Ots_S7_1	24	31651991	0.623381	NA	Ots_S7_1	NA	NA	1	NA
Ots_SClkF2R2_135	23	60109411	0.624518	NA	Ots_SClkF2R2_135	NA	NA	1	NA
Ots_110551_64	7	14420914	0.624864	NA	Ots_110551_64	NA	NA	1	NA
Ots_u6_75	5	4	0.625873	NA	Ots_u6_75	NA	NA	1	NA
Ots_U2567_104	26	68622537	0.626854	NA	Ots_U2567_104	NA	NA	1	NA
Ots_ARNT	6	24857375	0.627914	NA	Ots_ARNT	NA	NA	1	NA
Ots3_34894254	8	34894254	0.630808	NA	Ots3_34894254	NA	NA	1	NA
Ots_txnip_321	33	13146728	0.632678	NA	Ots_txnip_321	NA	NA	1	NA
Ots_u202_161	5	7	0.633141	NA	Ots_u202_161	NA	NA	1	NA
Ots_122414_56	16	26647710	0.635248	NA	Ots_122414_56	NA	NA	1	NA
Ots_117432_409	10	10328032	0.6382	NA	Ots_117432_409	NA	NA	1	NA
Ots_RAG3	17	34427967	0.638531	NA	Ots_RAG3	NA	NA	1	NA
Ots_pop5_96	15	27353346	0.640259	NA	Ots_pop5_96	NA	NA	1	NA
Ots_pigh_105	24	35641063	0.64277	NA	Ots_pigh_105	NA	NA	1	NA
Ots_crRAD75581_70	8	27546510	0.6468	NA	Ots_crRAD75581_70	NA	NA	1	NA
Ots_110064_383	4	8141061	0.652065	NA	Ots_110064_383	NA	NA	1	NA
Ots_crRAD33491_71	24	2699387	0.668018	NA	Ots_crRAD33491_71	NA	NA	1	NA
Ots_GPDH_338	20	11576466	0.677305	NA	Ots_GPDH_338	NA	NA	1	NA
Ots_HMGB1_73	23	27531907	0.678352	NA	Ots_HMGB1_73	NA	NA	1	NA
Ots_crRAD36152_44	15	13203734	0.678498	NA	Ots_crRAD36152_44	NA	NA	1	NA
Ots_HSP90B_100	23	6866692	0.679147	NA	Ots_HSP90B_100	NA	NA	1	NA
Ots_u211_85	23	34253781	0.683114	NA	Ots_u211_85	NA	NA	1	NA
Ots_Ostm1	18	4569955	0.701213	NA	Ots_Ostm1	NA	NA	1	NA
Ots28_11205993	16	11205993	0.706631	NA	Ots28_11205993	NA	NA	1	NA
Ots_u07_17_135	7	11164448	0.713484	NA	Ots_u07_17_135	NA	NA	1	NA
Ots_U2362_227	9	14700070	0.713689	NA	Ots_U2362_227	NA	NA	1	NA
Ots28_11210919	16	11210919	0.721842	NA	Ots28_11210919	NA	NA	1	NA
Ots_crRAD55475_26	24	17929277	0.736944	NA	Ots_crRAD55475_26	NA	NA	1	NA
Ots6_33505144	9	33505144	0.738648	NA	Ots6_33505144	NA	NA	1	NA
Ots4_41638710	11	41638710	0.740188	NA	Ots4_41638710	NA	NA	1	NA
Ots7_53291035	2	53291035	0.740945	NA	Ots7_53291035	NA	NA	1	NA
Ots_u07_20_332	8	33660993	0.743499	NA	Ots_u07_20_332	NA	NA	1	NA
Ots_102867_609	15	1	0.744004	NA	Ots_102867_609	NA	NA	1	NA
Ots_SL	5	17	0.752374	NA	Ots_SL	NA	NA	1	NA
Ots_vatf_251	29	7664045	0.760408	NA	Ots_vatf_251	NA	NA	1	NA
Ots_unk1832_39	5	24	0.76174	NA	Ots_unk1832_39	NA	NA	1	NA
Ots_102414_395	1	20097469	0.763887	NA	Ots_102414_395	NA	NA	1	NA
Ots_107607_315	9	36761804	0.768748	NA	Ots_107607_315	NA	NA	1	NA
Ots_parp3_286	7	9505120	0.774814	NA	Ots_parp3_286	NA	NA	1	NA
Ots_crRAD22960_32	29	14223038	0.776145	NA	Ots_crRAD22960_32	NA	NA	1	NA
Ots_MHC2	5	27	0.776622	NA	Ots_MHC2	NA	NA	1	NA
Ots_FGF6B_1	9	37250687	0.778343	NA	Ots_FGF6B_1	NA	NA	1	NA
Ots_100884_287	19	34802127	0.781948	NA	Ots_100884_287	NA	NA	1	NA
Ots_EP_529	5	22	0.785511	NA	Ots_EP_529	NA	NA	1	NA
Ots_crRAD20376_66	21	46457753	0.787386	NA	Ots_crRAD20376_66	NA	NA	1	NA
Ots_130720_99	28	17928099	0.790045	NA	Ots_130720_99	NA	NA	1	NA
Ots4_40942276	11	40942276	0.790828	NA	Ots4_40942276	NA	NA	1	NA
Ots_myo1a_384	8	39283854	0.79147	NA	Ots_myo1a_384	NA	NA	1	NA
Ots_118205_61	18	32594959	0.796006	NA	Ots_118205_61	NA	NA	1	NA
Ots_110495_380	5	9	0.803139	NA	Ots_110495_380	NA	NA	1	NA
Ots_U2362_330	9	14699971	0.806992	NA	Ots_U2362_330	NA	NA	1	NA
Ots14_5453033	20	5453033	0.809783	NA	Ots14_5453033	NA	NA	1	NA
Ots_u07_07_161	11	37799853	0.812846	NA	Ots_u07_07_161	NA	NA	1	NA
Ots_crRAD20262_46	17	46397112	0.814947	NA	Ots_crRAD20262_46	NA	NA	1	NA
Ots_101704_143	31	51040180	0.819807	NA	Ots_101704_143	NA	NA	1	NA
Ots_hsc71_3__488	19	37358812	0.840633	NA	Ots_hsc71_3__488	NA	NA	1	NA
Ots_108735_302	21	21337974	0.843782	NA	Ots_108735_302	NA	NA	1	NA
Ots_P450_288	19	19138835	0.845856	NA	Ots_P450_288	NA	NA	1	NA
Ots15_18157381	12	18157381	0.849072	NA	Ots15_18157381	NA	NA	1	NA
Ots_Thio	1	5625322	0.849811	NA	Ots_Thio	NA	NA	1	NA
Ots_129170_683	29	11485501	0.85424	NA	Ots_129170_683	NA	NA	1	NA
Ots_Ots311_101x	11	4070652	0.85986	NA	Ots_Ots311_101x	NA	NA	1	NA
Ots_crRAD47297_55	15	4878508	0.864416	NA	Ots_crRAD47297_55	NA	NA	1	NA
Ots_94903_99R	9	35539172	0.865196	NA	Ots_94903_99R	NA	NA	1	NA
Ots_131802_393	2	25665994	0.866439	NA	Ots_131802_393	NA	NA	1	NA
Ots_redd1_187	25	9939318	0.867819	NA	Ots_redd1_187	NA	NA	1	NA
Ots_128693_461	21	29099828	0.877553	NA	Ots_128693_461	NA	NA	1	NA
Ots_crRAD35313_66	26	65139272	0.878973	NA	Ots_crRAD35313_66	NA	NA	1	NA
Ots_U5121_34	23	20893356	0.881448	NA	Ots_U5121_34	NA	NA	1	NA
Ots_CD59_2	17	9312796	0.884951	NA	Ots_CD59_2	NA	NA	1	NA
Ots_Ikaros_250	25	45385098	0.893981	NA	Ots_Ikaros_250	NA	NA	1	NA
Ots_106499_70	5	21	0.899379	NA	Ots_106499_70	NA	NA	1	NA
Ots_TCTA_58	32	8993026	0.90111	NA	Ots_TCTA_58	NA	NA	1	NA
Ots_crRAD57376_68	32	54571149	0.904888	NA	Ots_crRAD57376_68	NA	NA	1	NA
Ots_108390_329	10	16533976	0.912044	NA	Ots_108390_329	NA	NA	1	NA
Ots_OTSTF1_SNP1	16	25845386	0.918369	NA	Ots_OTSTF1_SNP1	NA	NA	1	NA
Ots_112876_371	35	29108047	0.920116	NA	Ots_112876_371	NA	NA	1	NA
Ots_crRAD57520_66	28	1332375	0.924072	NA	Ots_crRAD57520_66	NA	NA	1	NA
Ots_120950_417	23	18867357	0.926979	NA	Ots_120950_417	NA	NA	1	NA
Ots_crRAD24807_74	11	36172590	0.932722	NA	Ots_crRAD24807_74	NA	NA	1	NA
Ots_109693_392	26	7402550	0.935706	NA	Ots_109693_392	NA	NA	1	NA
Ots_96500_180	11	45636897	0.93629	NA	Ots_96500_180	NA	NA	1	NA
Ots_hnRNPL_533	26	46705374	0.937388	NA	Ots_hnRNPL_533	NA	NA	1	NA
Ots28_11207428	16	11207428	0.937419	NA	Ots28_11207428	NA	NA	1	NA
Ots28_11062192	16	11062192	0.937419	NA	Ots28_11062192	NA	NA	1	NA
Ots_124774_477	12	15167502	0.94133	NA	Ots_124774_477	NA	NA	1	NA
Ots4_42378741	11	42378741	0.954995	NA	Ots4_42378741	NA	NA	1	NA
Ots_crRAD60620_51	13	24004835	0.956962	NA	Ots_crRAD60620_51	NA	NA	1	NA
Ots_crRAD73823_60	9	53325628	0.960789	NA	Ots_crRAD73823_60	NA	NA	1	NA
Ots7_51409415	2	51409415	0.966399	NA	Ots7_51409415	NA	NA	1	NA
Ots_110201_363	19	25990000	0.970995	NA	Ots_110201_363	NA	NA	1	NA
Ots_GTH2B_550	22	27327552	0.976737	NA	Ots_GTH2B_550	NA	NA	1	NA
Ots_crRAD16540_50	29	9728418	0.983292	NA	Ots_crRAD16540_50	NA	NA	1	NA
Ots_112301_43	8	1	0.983983	NA	Ots_112301_43	NA	NA	1	NA
Ots_CHI06048618_5222	2	38043969	0.989985	NA	Ots_CHI06048618_5222	NA	NA	1	NA
Ots_Prl2	25	40924770	0.996015	NA	Ots_Prl2	NA	NA	1	NA
Ots_NOD1	15	23568768	0.997682	NA	Ots_NOD1	NA	NA	1	NA
Ots_118175_479	34	5436160	0.998245	NA	Ots_118175_479	NA	NA	1	NA
Ots_GDH_81x	9	1	0.999211	NA	Ots_GDH_81x	NA	NA	1	NA
Ots_112208_722	12	17637330	0.999991	NA	Ots_112208_722	NA	NA	1	NA
Ots_104415_88	29	5512367	1	NA	Ots_104415_88	NA	NA	1	NA
Ots_96899_357R	12	21523451	1	NA	Ots_96899_357R	NA	NA	1	NA
Ots_AldoB4_183	13	5252021	1	NA	Ots_AldoB4_183	NA	NA	1	NA
Ots_Cath_D141	5	8	1	NA	Ots_Cath_D141	NA	NA	1	NA
Ots_crRAD10447_25	1	36699634	1	NA	Ots_crRAD10447_25	NA	NA	1	NA
Ots_crRAD23631_48	25	68018794	1	NA	Ots_crRAD23631_48	NA	NA	1	NA
Ots_crRAD26081_28	5	34	1	NA	Ots_crRAD26081_28	NA	NA	1	NA
Ots_crRAD26165_69	27	20109332	1	NA	Ots_crRAD26165_69	NA	NA	1	NA
Ots_crRAD27515_69	32	27211812	1	NA	Ots_crRAD27515_69	NA	NA	1	NA
Ots_crRAD46751_42	5	20	1	NA	Ots_crRAD46751_42	NA	NA	1	NA
Ots_crRAD55400_59	15	17250308	1	NA	Ots_crRAD55400_59	NA	NA	1	NA
Ots_GH2	5	30	1	NA	Ots_GH2	NA	NA	1	NA
Ots_GnRH_271	9	65660176	1	NA	Ots_GnRH_271	NA	NA	1	NA
Ots_IGF_I_1_76	24	4150743	1	NA	Ots_IGF_I_1_76	NA	NA	1	NA
Ots_IsoT	15	9121489	1	NA	Ots_IsoT	NA	NA	1	NA
Ots_Myc_366	27	29700449	1	NA	Ots_Myc_366	NA	NA	1	NA
Ots_NFYB_147	5	6	1	NA	Ots_NFYB_147	NA	NA	1	NA
Ots_nkef_192	1	51394567	1	NA	Ots_nkef_192	NA	NA	1	NA
Ots_stk6_516	32	3814527	1	NA	Ots_stk6_516	NA	NA	1	NA
Ots_tpx2_125	7	20362912	1	NA	Ots_tpx2_125	NA	NA	1	NA
Ots_u07_25_325	25	9198721	1	NA	Ots_u07_25_325	NA	NA	1	NA
Ots_u07_64_221	31	57998143	1	NA	Ots_u07_64_221	NA	NA	1	NA
Ots_zn593_346	21	46464971	1	NA	Ots_zn593_346	NA	NA	1	NA
Ots11_11925999	21	11925999	1	NA	Ots11_11925999	NA	NA	1	NA
Ots11_32468959	5	10	1	NA	Ots11_32468959	NA	NA	1	NA
Ots2_42405643	32	42405643	1	NA	Ots2_42405643	NA	NA	1	NA
Ots30_17330688	28	17330706	1	NA	Ots30_17330688	NA	NA	1	NA
Ots4_64978818	11	64978818	1	NA	Ots4_64978818	NA	NA	1	NA
Ots7_50997124	2	50997124	1	NA	Ots7_50997124	NA	NA	1	NA

## Sheet: dominance
		Codominant		Reference (M)		NonReference (P)
Marker	Locus	FDR	Net R-square	FDR	Net R-square	FDR	Net R-square
4	Ots28_11062192	2.02391e-18	0.242728	1.21367e-11	0.136889	6.86063e-21	0.285434
5	Ots28_11070757	2.65842e-18	0.239114	1.15092e-16	0.218657	7.15906e-14	0.168465
19	Ots28_11186543	6.50577e-20	0.278802	1.15092e-16	0.218657	6.86063e-21	0.285434
20	Ots28_11201129	0.00168499	0.026922	1.32824e-11	0.134925	0.172118	0.00566415
22	Ots28_11202400	1.88721e-19	0.265461	8.34703e-11	0.122413	6.86063e-21	0.285434
23	Ots28_11202863	3.75736e-05	0.0471107	1	NA	3.75736e-05	0.0471107
25	Ots28_11205993	0.481681	0.00157082	0.691059	0.000901489	0.525098	0.00132089
26	Ots28_11206740	0.823282	0.000127553	1	NA	0.823282	0.000127553
27	Ots28_11207428	1.33553e-18	0.247885	9.71066e-08	0.0798108	6.86063e-21	0.285434
28	Ots28_11210919	8.90828e-10	0.108074	1.21367e-11	0.136889	1.64956e-05	0.0523107
